# Supplementary material for: Pantoea Bacteriophage vB_PagS_MED16—A Siphovirus Containing a 2′-Deoxy-7-amido-7-deazaguanosine-Modified DNA
Source: Int J Mol Sci. 2021 Jul 8;22(14):7333. doi: 10.3390/ijms22147333 (PMC8306585; doi:10.3390/ijms22147333)
Supplement: Supplementary file 1 [file ijms-22-07333-s001.zip]

Archive with 2 entries (2 files):
- Supplementary material/IJMC Supplementary material.pdf
- Supplementary material/Table S6.ods
