# Supplementary material for: Pantoea Bacteriophage vB_PagS_MED16—A Siphovirus Containing a 2′-Deoxy-7-amido-7-deazaguanosine-Modified DNA
Source: Int J Mol Sci. 2021 Jul 8;22(14):7333. doi: 10.3390/ijms22147333 (PMC8306585; doi:10.3390/ijms22147333)
Supplement: Supplementary file 1 [file ijms-22-07333-s001.zip › Supplementary material/Table S6.ods]

## Sheet: groups
DpdA/TGT_3	NHJ00802.1		cellular_organisms__Archaea__Asgard_group__Candidatus_Heimdallarchaeota__Candidatus_Heimdallarchaeota_archaeon	MIFAIGTPVNAHFRPWTYDWALKPDALMISAIDFLSSPRTYKKLKSKGIHDLLAWDGSIICDSGAFSALNRKSAVTIQLEDLYALYEEINKQDPNILKITLDFPDDRIIENYKKLYPLEIEPVVPFNKIELIDSISRITDDLDWLFIGRLVPLMRQGGDHISRLSLIFDVFREKLKERAFTHKVKLWALGVGAPSILPFIRSLVEGCDSSRWRVTGSNMILLPAGGERGVGNRTKWRGTHHRIDDQNERHLVIKILKDLDTLSGGFENIDHSLTYNQQPKLIKGSFEINLPSIGELITKIREHSDLVTVYELELLLRTSGNLRLIFNYWSALNFSSTD
DpdA/TGT_3	MBD3158622.1		cellular_organisms__Archaea__Asgard_group__Candidatus_Lokiarchaeota__unclassified_Lokiarchaeota__Candidatus_Lokiarchaeota_archaeon	MRVNILAGEKMTSIKRMNPDKLSYLIPWWSDYVDSNYNFRTDEPTDGRKVTAHEIYDKPPYDGILASKTKIESNKKNMRRIMKQGIHDYLNFSGPVFGDCGAYGYIDEAEPPYSPTKIADYYHDIGFDYGVSVDHLIVKSVESEKEKRFEITLENAEKFLQRHQEKGYEYVPVGAAQGWDTVSYREAAEELIDMGYDHIAIGGLTRSPTTTVLDMLNSVHGVLERYDQDISVHLFGVARLKAIQKLIRLGVTSFDSASYLRRAWLGAGSNYMMPGDRGYAAIRIPQSDRSPSARKILETGQVDIDTLREIDRGCMNLMRKYDRGEADIDEVMDAILWYDSMLGDDRDHEEHYLKTLKDKPWKECQCAICQNIGVEVIIFRGNNRNRRRGFHNTRVFYNE…
DpdA/TGT_3	MBD3405891.1		cellular_organisms__Archaea__Asgard_group__Candidatus_Lokiarchaeota__unclassified_Lokiarchaeota__Candidatus_Lokiarchaeota_archaeon	MSRFGIPNRMNYYIPWWDDRVDLNYDFIEDEPTDGIKVTAHEIYSSPPYDGILVSKAKIEENKKNMKRITNVGIHEYLGFDGPVFGDCGAYGYIKEDVPPYKTKETAEYYHKLGFDYGVSVDHLIVKQFEEQKHNRYDITIKNAEKFLQVHDSKGFDYVPVGAAQGWDATSYKESVKELLDIGYQYIAIGGLTRSPTSTVLDMLRAIHEVLSEHERVGVHLFGVARLSAMREMQKLGITSFDSASHLRRAWLGSRSNYMLPDGNNYAAIRIPQSDRSPKAKKILGTGNIELEELEAMEEGCMGLMRMYGRNKADLDEVLEAILWYDSIIDAKKSHADEYLKTLKDRPWELCDCAICKRVGVEVIIFRGNNRNRRRGFHNTWVFYKQLQKILDEPDPVKQ…
DpdA/TGT_3	TKJ22452.1		cellular_organisms__Archaea__Asgard_group__Candidatus_Lokiarchaeota__unclassified_Lokiarchaeota__Candidatus_Lokiarchaeota_archaeon_Loki_b32	MDYWAGELGNNFIEGIQHGNVMDSVYNFLKSDEPKIKYPYENLFLDNGAFAIFKNNYHQKKKKVSINLDTIIDIQEKLKPRYTVPFDYPLDPQMDIRKMKNNWQKTIENIDYWDNSTNLNLIPALHGWNKTTLDKNIHVLQKKDFNYIALGSAFILKENFKGFFGDRQPNKNIYEAFLYLSSLGKKLDIDIHVFGVGASPLTYHFAAFCEIKSSDSSGYRRKAAYGKIVLPQTAERYAGNGSATFGLKTKNGLTYNKIFSDDEKKKLVECRCPECRKISKHGYRRWKHLCSDWKIRAIHNKWVMEQEEEKSHELIKQGWGAYETFIDKMMEKSRLRYLWEFIKSTKERYF
DpdA/TGT_3	TFF68149.1		cellular_organisms__Archaea__Asgard_group__Candidatus_Thorarchaeota__Candidatus_Thorarchaeota_archaeon	MELENAGMPGIRRMKESTMSYLIPWWDDYVDSHYNFITDEPTTGRKVTSHEIYEQPPYDGILVSRGKIEDNKKRFGMIQSAGVHEYVNFNGPVFGDCGAYGYIKEKEPPYSPTEIADYYDSIGFDYGVSVDHLIVSAVMEQKHERFDLTLRNAEQFIHHHEGKGYEFIPVGAAQGWDRHSYAQAVEELLDMNYQYIAIGGLTRSQTPHVLEVLSGVNDVVKAKRRGGVGIHLFGIARLGAVEELRRFGVTSFDSASHLRRAWLGSRSNYILPGGRGYAAIRVPQTNRSPAAKKILDAGEFGVDELKNMEDACMHLLREYDKGKTDLDEVLEAVLWYDSLMGDSRDHEDEYVDTLRNMPWRECGCSICRNIGIEVVIFRGNNRNRRRGFHNTKVFYEELQ…
DpdA/TGT_3	RLI58000.1		cellular_organisms__Archaea__Asgard_group__Candidatus_Thorarchaeota__Candidatus_Thorarchaeota_archaeon	MTDDKPMLYFIPWWDDFVDLNYDFIHDEPTDGIKVTSHQIYERAPYDGILASKMKIEDNMKTMTRIESVGIHEYLGFDGPVFGDCGAYGYIKEDMPPISTNEIADYYQRLGFDYGVSVDHLIVKSTEDQKHRRFELTLKNAEEFIQRHESKGYDYVPVGAAQGWDPASYKSATKSLLDMGYEYIAVGGLTRSQTPVVLAALNGVHEAILKSKRRVRVHLFGVARLNAIGDLLRLGVTSFDSASHLRRAWLGAGSNYILPGGRGYAAIRVPQWNRSPRAKEILQSGYMSEEELESMDTACMDLIRMYDKGEADIDEVLEAVLWYDSILGDKRDHADAYKKTLTERPWKQCSCAICRQVGIEVIVFRGNNRNRRRGFHNTYVFYHDLQRTIADELSGGQQT…
DpdA/TGT_3	TXT56619.1		cellular_organisms__Archaea__Asgard_group__Candidatus_Thorarchaeota__Candidatus_Thorarchaeota_archaeon	MVRLMSHNKMSYLIPWWDDYVDLNYDFIDDEPTDGIKVTAHQIYDDPPYDGILVSKAKIEENKKNLRRIKKTGIHKYLEFEGPVFGDCGAYGYIKEDVPPYKTEEIGEYYHDLGFDYGVSVDHLIVKQFEEQKHKRYEITMKNAERFLDVHHSRGYEYIPVGAAQGWDTTSYKASVRELLDMGYQYIAIGGLTRSPTSTVLDVLRAIQEVLSNKEEIGVHLFGVARLSAIKEMHKLGITSFDSASHLRRAWLGAKSNYMLPDGKNYAAIRIPQTDRSPKARKILNSGRIEPEELEAMEEGCMGLMRMYERNKADIDEVLEAIVWYDSIIDAKKSHADEYLKTLKDRPWELCDCAICRDVGVEVIIFRGNNRNRRRGFHNTWVFYNQLQRILEEEDTIKQ…
DpdA/TGT_3	MBC7081841.1		cellular_organisms__Archaea__Candidatus_Thermoplasmatota__Thermoplasmata__Thermoplasmatales__unclassified_Thermoplasmatales__Thermoplasmatales_archaeon	MKYWAGETPNNSIKLKHNHVMDSVINYYHMEDPRIEYEYKKLFLDNGAFSALKNSQKSILEEEKVINIQEKLNPEYTVPLDYPFTPRMGKVVMRKRWEKTAKNIEYWIDTTHFNLVPALHAWDRKSLNDNIRWLYKKDQDYISMGSVLTTADEFNGFFGDRQPSKSFIDSIITTKQVCDQYGIDMHIFGFGSSPIMYHIGAFIGIKSTDSIGYKRKAAYGKIILPQTGERYCGNGRAKFGNPRKGDVASSFLTEDELQKLSQCECPACRDQPADGPIRWENLRDSWIKRAYHNKWVMEHEEDISRAYKGDKEAYMKFLDKTIGKSGLGHLWEYTKRRLTHYKIDLLY
DpdA/TGT_3	RLF37907.1		cellular_organisms__Archaea__Candidatus_Thermoplasmatota__Thermoplasmata__unclassified_Thermoplasmata__Thermoplasmata_archaeon	MRNRAMLRFVASLSLCPSDIRKIRRMLLGSGISVHPLQNVLVTPHFVSDETLTLVRELKDSGATVYFDSGGYYVQVGRMTYEELYYPLLQHYLANPWADVYTLPDYVPTTQDTEEEVWYKVRQTVDFSSMFLDELPLSLQEKAMPVVHGHTLAQVEYCLERYISLGVRHIGFGSFGTAGKNNEANVMTQNAQAFAHHVVQLAQGAGMHVHLFGVGAPALVAMIYGTGAHSFDSSSWLKSAGYGQIHLPFTRGYNISHRNSQSELQRGITIEEFEHLKKLTGHSCPYCESIEKLQTVKMVRALHNLICIAESVEMINRGEYERIRTIYVNGSPKYRKEFEQWLLPC
DpdA/TGT_3	HEC88415.1		cellular_organisms__Archaea__Candidatus_Thermoplasmatota__Thermoplasmata__unclassified_Thermoplasmata__Thermoplasmata_archaeon	MDMQFKVQYVDEHTSARKGTLKISHRTIDTPILWIGHQIGGIPKPWESFPLKTLIMNACDIIDHPKAYRSISRKGIHKFLNFDGMVMIDSGGFLFQKKNRLDVAPSDILDLYHMAKPELCVVLDHPLDPFQSQHKNYYRWKKTIENTIYMYNNNGNSVLLPVLHGYTLRKLRNACKKIKEIDEPGLIGLGSLVPLVFRRERTYNFNNSLHFIVDAIKLVRNEFPNAFLHVFGIGSTSSMHLMYSLGVDSLDSIGWRLKAAYGTIQLPGIGDRYLKKHPNRRRVINRKEMEILSKCECPACKNKSIKEQIEILDNSFRARALHNSWVFMKEQETFKQLLVEGKIRLFVENRLKNSPFLKAFHYFTNKRGDTN
DpdA/TGT_3	ODS40271.1		cellular_organisms__Archaea__DPANN_group__Candidatus_Altiarchaeota__Candidatus_Altiarchaeales__unclassified_Candidatus_Altiarchaeales__Candidatus_Altiarchaeales_archaeon_WOR_SM1_79	MQTKTISFNGKELKTPNLFVSYTYHKSFLDGGLKHYPWKETNTNAILVNAYDLMKEKFEGDIHKNLNFSGPIMIDSGGYYLLSRDLNVDPRDILDVEIKSGADFGVILDYPFLENGKGKFKRIKKTLKNTEIMYAKLKEYNDKFKILPVVHGHCPRTLKTSMDGITAIMMKYNGGEIESVGIGSLAPLSRCGYPQKIKIVDILTRVRKNLPDAHIHCFSLGSAVMMHLAFYCGADTVDSQSWIVGAGYKLVQLPGFKLTRLSKKEPKFENNLKEFENHYRKLEKEEDFQIPFPIEKLIDNECNNVHYRAVHNLSVYYYEVKKIQEAIEDNKLDEFIEQRVKDTYFYNVFKYAKERVSKINT
DpdA/TGT_3	RLI80341.1		cellular_organisms__Archaea__Euryarchaeota__Archaeoglobi__Archaeoglobales__unclassified_Archaeoglobales__Archaeoglobales_archaeon	MKFRVIKEDKTTNARLGVLNLNGKKIKTPVLWLGCMIKKKPRPWEYFDVNTIMVNAYEIVEKKIMINLIHEFLNTDGLVMMDSGGFQLMKKNIHITPAKVLEIYKQAEPDIGVVLDFPFNPSDLDSRIKRWKKTLKNTRFMLNNSHDIVLMPVVHGYTLEEIKRACDELKDITNPKVVGVGSLVPIVRYMKTSNISELNGMNTIKFMIDAISIIRKEFPDAFLHVFGVGSVATMHLMFSLGVDSVDSMSWRMKAAYGAIQLPGVGDRFISPKNGRKQLKEDHLLEKCECPICINKSLSERKNALDNSKHSTFYNRAIHNAFIFKEEEKMFHKALIKNNIIKFIEKRLRRTKYYKLVMDFITPEQPSQHRHRTF
DpdA/TGT_3	WP_048085124.1		cellular_organisms__Archaea__Euryarchaeota__Methanomada_group__Methanobacteria__Methanobacteriales__Methanobacteriaceae__Methanobacterium__Methanobacterium_formicicum	MKFWAGESPNEKVKIKHNYVMDSVFYYYNKEDPKINYNYKELFLDNGAFSALKNENGNKTLLDKNKVLNIQESLKPTFTVPLDYPFTPEMPLPVMRKRWDQTKDNVDMWSEVSNLELVPALHAWNLNSLDKNIHWFYKKDFDYISLGSVLTTKDEFNGFFGDRQPSKAFIDSIITAQQIANKYDIKIHIFGFGSSPIMYHIGSYCGLKSTDSIGYKRKAAYGKIILPQTGERYCGNGKASFGNKKKGDDIDSFLSESDKIKLEQCECHICKDLPRDAKERWENLRHSWVKRTYHNKWVMEHEESVMEKFKGDKNEYREFLDGSIGKSGLKHLWEYAKRRVNHYKIDILY
DpdA/TGT_3	AXV39090.1		cellular_organisms__Archaea__Euryarchaeota__Methanomada_group__Methanobacteria__Methanobacteriales__Methanobacteriaceae__Methanobacterium__unclassified_Methanobacterium__Methanobacterium_sp__BAmetb5	MTHLQSLMQSKKSESYPIPDGDLLSYNFDLNYLEQYHSNLNFNIHYNDKELFSRRGEALINNRKIQTPALWLGHVMGGRPHPWKFLDIKTIIVNAADILRTKSNTNSICENGIHKHLDFNGAILMDSGGFLFQKKDDLDIDPLLIIDLYEKSKPDLGVILDHPFNPSETNKANQKRWKKTLENTKIMVKNKGKVDLMPVVHGYNPKELKKACDDIKKIIPEPTMVGIGSLVPLLFRTNGTKRFKDPIKFVIDAIRIVQEEFPNSFLHAFGIGSSKTMHLMYSLGVDSLDSTSWRLKAAYGVIQLPGVADRHPLSRNNGRSFLNEKEKKLLNKCQCPSCKNLSINKRLNTLNDQFSARAIHNAHVFLTEQKKFQDKIKNGKTKDFTQKRLNSGIFLKAFK…
DpdA/TGT_3	REE28836.1		cellular_organisms__Archaea__Euryarchaeota__Methanomada_group__Methanobacteria__Methanobacteriales__Methanobacteriaceae__Methanothermobacter__Methanothermobacter_defluvii	MWLGHLPSLEPHLWNHFDIETVMVSAYEIIRNRRVYNEVCERGIHKYLGFDGLIIMDSGGFSFQKKDELDVDPEDILELYEISKPDLGVVLDHPLNPLEDEMKNRERWLKTLQNSDLMLKNGKIPLIPVVHGYSLEDLKKSCDDIKNIHENPPIIGLGSIVPLIFKCRGSKKFKNSVNFIIDSVRMVRKEFPDSLLHVFGIGSTKSMHLMYSLGVDSLDSMGWRLKAAYGCIQLPGVGDRYPVNKNNGRPSLTESDKELLSVCECPICEDKSLEERIRLLDSDFKSRAIHNAWVFICERDLYHQKLLDGSCFDFCNERLKTGFFSKHFSYALQEVVHQRLDSVNI
DpdA/TGT_3	WP_013295712.1		cellular_organisms__Archaea__Euryarchaeota__Methanomada_group__Methanobacteria__Methanobacteriales__Methanobacteriaceae__Methanothermobacter__Methanothermobacter_marburgensis	MSLWSSKVSFEDYYVDDIFPLVRSAKLKINKKSVYTPLLWLGHLPSAQPHIWNHFDIETIMVSAYEIIRNRRVYEEICEKGIHKYLGFDGLVIMDSGGFSFQKKDSLEVDPEDILELYEMSKPDLGVVLDHPLNPLENEMKNKDRWMKTLQNSDLMLKNGKIPLIPVVHGYSLEDLRNSCNDIKKIHENPPIIGLGSIVPLIFKCRGSKKFKNSVNFIIDSVRMVRKEFPDSLLHVFGIGSAKSMHLMYSLGVDSLDSMGWRLKAAYGCIQLPGVGDRYPLNKNNGRPSLSKDDKKLLDLCECPICRYKSLKEKIEVLDSDFKSRAIHNAWVFMRERDLYYEKLLDGSCFDFCNERLKKGFFSKHFNYALQEVVHQKLG
DpdA/TGT_3	BAZ98542.1		cellular_organisms__Archaea__Euryarchaeota__Methanomada_group__Methanobacteria__Methanobacteriales__Methanobacteriaceae__Methanothermobacter__unclassified_Methanothermobacter__Methanothermobacter_sp__EMTCatA1	MKYWAGETPNNSLKLKHNYVMDSVINYYHLEDPEIEYEYNKLFLDNGAFSALKNSQKSILEEERVLNVQEKLKPEYTVPLDYPFTPGMDKVVMQKRWNKTAENIEYWIDVTDLNLVPALHAWDRTSLQDNIRLLYRKDQDYISMGSILTTADEFNGFFGDRQPSKNLIDSIITTKQICDQYDLDIHIFGFGSSPIMYHIGAFIGIKSTDSIGYKRKAAYGKIILPQTGERYCGNGEAKFGNLRKKGGVASSYLTEDELQKLSQCKCPVCREQPADGSLRWENLRDDWVKRAYHNKWVMEHEEDLSRIYNDDKESYLKFLDETIGKSGLGHLWEYTKRRLTHYKIDLLY
DpdA/TGT_3	BAW32115.1		cellular_organisms__Archaea__Euryarchaeota__Methanomada_group__Methanobacteria__Methanobacteriales__Methanobacteriaceae__Methanothermobacter__unclassified_Methanothermobacter__Methanothermobacter_sp__MT-2	MKNLMVNAYEVLKRLKVCEEVSKKGIHEYLGFDDLVFMDSGGFLFQKKDKMDLDPEIILKLYETSKPDIAAVLDHPFDPSRPSRINSRRWLKTLKNTKYMLENNGNILLMPILHGYALKDLKMACREIKKIDENPKFIGLGSLVPLIFNTKGSKRIKDGLKFIVDAVGLIREEFPDSLLHTFGVGSSQSMHFMFALGVDSLDSMGWRLKAAYGVIQLPGVGDRHLTPRNTKKRPFIKGREKELLAACECPACKSKSLEERIQDLNDNFYFRSVHNAWVFLNEQKKFHQALKEGYIKSFIESRLKKGMFSKAVKYVINDQTALQF
DpdA/TGT_3	NYB52412.1		cellular_organisms__Archaea__Euryarchaeota__Methanomada_group__Methanobacteria__Methanobacteriales__Methanobacteriaceae__unclassified_Methanobacteriaceae__Methanobacteriaceae_archaeon	MKLPNIKSLAEPNGDLLSYNFDLDYSEPYDSKLKFNVLDYDEELFSRRGKALINDKKIQTPALWFGHVMGGTPQPWNFLNINTVIVNAADILRTKTNTTSACEKGIHKHLNFDGAILMDSGGFLFQKRDEIDIDPISIIELYEKSKPDLGVILDHPFNPSETNKTNLKRWSKTLENTRIMFENIGKVDLMPVIHGYTFKDLKSACNDVKKIIDEPSMIGVGSLVPLLFRTNGTKRFNDPIKFVIDAIRIVRQEFPNSFLHAFGVGSSKTMHLMYSLGVDSLDSTGWRLKAAYGIIQLPGVADRHPITRNNGRSFLNETEKKILKQCKCPSCNKLSIDKRLKLLNDEFIARAIHNAHVFINEQNMFQEQINNGRTKDFTRKRLNSGIFPKAFEYIVEKKNS
DpdA/TGT_3	ADC69070.1		cellular_organisms__Archaea__Euryarchaeota__Methanomada_group__Methanococci__Methanococcales__Methanocaldococcaceae__Methanocaldococcus__unclassified_Methanocaldococcus__Methanocaldococcus_sp__FS406-22	MKFFLPDWEDRVDPWYDFKNDKYSSSHKKSPYENDIYAHQLFDVPPYDGILVSLGVFKSKITLKDDKNPEIRGKNNIKDFLKIDNGKIEVMGDCGAFTYVHEKNPPPFYSVERVANLYERLGFDYGVSVDHLVLDYVTKRVNGEKKRIEISKREKNRRIKLTLKNAEKFLKLHKQNKFNFEPIGVAQGYDIETYTKSVKKLVDLGYEYIALGSLVRYKTEEIVGILESIEPYTENVKIHLFGVLRPEAIKIFRKLGVTSFDSASYLRKAWLRSGRNYLAYNGMWYSAIRVPYSDDPRLVNNGKVNGYSIPELKKMESKALKLLFKYDQGEATITEVLNAVLKYDQLLLRDSENMDKFEEKYIKTLEDKPWKQCNCNVCKSIGINVIIFRGTNRNKRRGF…
DpdA/TGT_3	WP_018153237.1		cellular_organisms__Archaea__Euryarchaeota__Methanomada_group__Methanococci__Methanococcales__Methanococcaceae__Methanothermococcus__Methanothermococcus_thermolithotrophicus	MIKYFLPDWEDRVDPNFDFINDEYSEGHKQDIYNNDVYAHQIFKEPPYDGILFSLSVFQSKISLNSNKGIYKIRNHTNIKEYLKIPKSSSLEVMGDCGAFGYVNEKEPPLPFYSVENVSKLYDKLGFDYGVAPDHLVVDKITIKDDNGKKKRVSLTQKEKDDRISITLENAEKFLKLHHKKKYNYIPIGTAQGYNVETYRSSVKALVDMGYNYIALGSLVCYKTNTILNILQGIQPVINEDIKIHLFGVVRLNALKKFEELGVKSVDSTSFLRKAWLRSGQNYITKEGNGYAAIRVPQASNPRLLKNANINGYSIENLKKMENEVLCALNKYEKGEISIDEVLDSIMRYDNLFMRNSNDGKNLREKYYKTLIDRPWESCECPICKELGIQVIIFRGTNR…
DpdA/TGT_3	KYC52985.1		cellular_organisms__Archaea__Euryarchaeota__Stenosarchaea_group__Candidatus_Methanofastidiosa__Candidatus_Methanofastidiosum__Candidatus_Methanofastidiosum_methylthiophilus	MESISKIKTSNGDIKTPALLPVCALTYGVWDVFIEEKVTPPWKLSEATLFSLEYVRNTKYEEKVINGFHKLFTDKKPIFVDSGGFQSMKKGIERDPIDVLRFQEKLQADIAATFDYPVPLNVKQSEYIKMLEKSIESANLALENKKRDEMLLYSCVHGFSEEEIDWYFSKLSDGFDGYAMGSLVPRKNDYKTLIDIIYKAKIHAHERGKPLHIFGVTGFPMLYALSYMGIETMDSWTYLVASIYKEYIHPQTLKRVRMRKTGKIPECDCFICKEFGMNDFLGATSVPQAYLAIHNLNIFLREMNLIKESISENNFDDLVNIKSKDNERIKKVCDYAKRHISNKNLQYRITEF
DpdA/TGT_3	KYC52350.1		cellular_organisms__Archaea__Euryarchaeota__Stenosarchaea_group__Candidatus_Methanofastidiosa__Candidatus_Methanofastidiosum__Candidatus_Methanofastidiosum_methylthiophilus	MDAISRIKTAHGDIRTPALLPVCALTYGVWDVFIDERVIPPWNLSEATLFSLEYVRNTKYEEKVIDGFHRLFKEKKPIFVDSGGFQSMKKGIERDPIDVLRFQEKLKADVAATFDYPVPLNVETSDYMKMLKKSIDSANLALQNKQRKEMLLYSCVHGFSEKEIDWYFSELDEGFDGYAMGSLVPRKNDYKTLIQIIHRAKMHAHERGKPLHIFGVTGFPMLYALSFMGVETMDSWTYLVASIYKEYIHPQTLKRVRMRKTGSIPECDCFVCKELDMEDFLGATSVPQAYLAIHNLNIFMREMKLIKEHMDENSFEELVEQKSKHNERIKKAYEYAKAHVGEKGRQRI
DpdA/TGT_3	NMA31875.1		cellular_organisms__Archaea__Euryarchaeota__Stenosarchaea_group__Candidatus_Methanofastidiosa__unclassified_Candidatus_Methanofastidiosa__Candidatus_Methanofastidiosa_archaeon	MDSISKIKTTKGDIKTPALLPVCALTYGVWDVFIEEKVVPPWKLSESTLFSLEYVRNTKYEENIREGIHKLFSEKKPIFVDSGGFQSMKKGIERDPIEVLRFQEKLKADIAATFDYPVPLNIEASEYMKMLEKSINSANSALDNKLRKEMLLYACVHGFSEKEIDWYFSRLNKNFDGYAIGSLVPRKNDYKTLIEIIYTAKTHAHELGKPLHIFGVTGFPMLYVLSYMGVETMDSWTYLVASVFKEYIHPETLKRVKMRITGKIPECDCFICNELKMEDFLGATSVPQAHLAIHNLNIFMREMKLIQEHIRENNFEELVEQKSKHNKRIKIVYEYAKEFMRNNPKN
DpdA/TGT_3	SFR58352.1		cellular_organisms__Archaea__Euryarchaeota__Stenosarchaea_group__Halobacteria__Haloferacales__Haloferacaceae__Halogeometricum__Halogeometricum_limi	MKQLSKEGVNVMFDSGGYHVQTNNGDFDELYNYIMPFYDKNRWAHQYVLPDNVPLSDDDDETVERKVKETRTNAKLSYHFLPEELKSRAVPVIQGSKYPHITDCIDTYSELDQIQTVGFGSFETFGKNNGINFISERVAETLRYAVNLAHERGLKIHAFGVGGPTAIPVLGKLGVDSFDCSSWLRAAGYGDIYFPFRTPRNVTHKTDRTGPKVFRSDLEELKKETGHKCPFCASYDKLRDSRIIRILHNLIVLRDMAESINSYSTEEMLDLMNDKSRYTTILRSIS
DpdA/TGT_3	WP_157969632.1		cellular_organisms__Archaea__Euryarchaeota__Stenosarchaea_group__Halobacteria__Haloferacales__Haloferacaceae__Haloplanus__Haloplanus_rubicundus	MRFKFHYTVGSGSSRKAIGTAALAATNPDALDLDDLEALLAAGVDLNAIPHPGYAMISYARRDNRPFEGPNWFIDSGGYSVQKKFNHYPTSIDDYVAYLSEYDDQIEKYTLRDWACALDLLRDADRDIRTHQEWSIRDHVYCLEAAEDAGLTAEPVAVLQGHDIEGYLWSFDYLKEHGLASPTLGIGSILRPNKTSEVRAIIRELRDAIPSKYALHGFGISKTVLEDAGTLRALDSADTTSWHSKAAYARVTDPEWADRVPAWIRTLQAYMDYGDAVDELIAAAYADEAADPAAEPERSRVVPLSAFGAGESSRPDVADPLIECICGNLLDPNRHPYEENTAWCRFCERLQIDLWNRQFCVDDTNGVKTDETCPSQVL
DpdA/TGT_3	WP_048108638.1		cellular_organisms__Archaea__Euryarchaeota__Stenosarchaea_group__Methanomicrobia__Methanosarcinales__Methanosarcinaceae__Methanosarcina__Methanosarcina_barkeri	MSAHPGLIKKMRDSLKDFEKIKWPLKNVLYTPVFSTKKTSEAIKDLKDNDGSKIMFDSGGFFVQQGKITTQELFSKLTDFYSQNEWGDYYVLPDSPPVNGDSDLIVEYKVRDTITNAKIFHDQLKENIQKKCIPVVQGHNKEQIFRCVREYSDLNVSRIGFGSFGTCGSNNGINFLTSKSMENVEYMMNLLKDYSLEVHAFGVGGTSSLSKLCEAGFTSFDSAGWKRAAAYGDVLFPFHSTHNITHRSSEKSCSILSRNNFEKVKTESNHACYFCEDFNKLQSQVYYRYLHNMIAIFDTVEFLKKYPISSHNDIP
DpdA/TGT_3	KYK38170.1		cellular_organisms__Archaea__Euryarchaeota__Theionarchaea__unclassified_Theionarchaea__Theionarchaea_archaeon_DG-70	MVNIETDHGTIETPALIPVVAASYGIWDKWIAGEFIAPWDLSQGVILSLYHILQYPYKERILKEGIHAVLNSQNPVYIDSGGFQYMKKGVELDPLDVLRYEEKMSCDIGITFDYPILPDMEEQEKKTRLQKSIFSANLMLKEKNTGMQLYGAIHGSNPAEITGYLHKLEDGFSGYGIGSLVPRKNQLHHLVDIIYHVRQQTEKPLHCFGITGFPALFALSYLGVDTFDSWTYVVAAAYKEFVHPETLSRVKNIKKLDCLPKCDCFICEQFSLKDMVRSDSESEIILALHNLNIFLKEMKRIREASKENNLEDYIKKRAQTANRRIKTAFKIAHKKKHQTTLTGLE
DpdA/TGT_3	WP_062370794.1		cellular_organisms__Archaea__Euryarchaeota__Thermococci__Thermococcales__Thermococcaceae__Thermococcus__Thermococcus_guaymasensis	MSKKISLKFPFMWLTQLSKLNPKPWDYFRVEGVMLNAYDILTKPYIDKKIREKKVHNYLGFDGYVTIDSGGFLFMKHNKVPVSPEQLVELYEKWKPNFAVSLDHPIFPSLPENIIKKRQIWSLNNIKTMVELKKSDNPVFIPVIHGYSRKSLEWYIKELERIGEFDIYGLGSLVPLVKGIKGVNGRFYKAIDLIKLVKELVPDRKIHVFGIGGSLTMHLMFLLGVNSIDSSSWRFKAAYGAIQLPGKGDRYITGKAQPKYRDLSEEDLAELRKCECPACTSHGVEGLRSSFKLRAIHNAWVYQKEVEIARQKIEEGTYQEYVWNLVKDNPVYRKLFKYITDKTSTLERWL
DpdA/TGT_3	HGZ58113.1		cellular_organisms__Archaea__Euryarchaeota__unclassified_Euryarchaeota__Euryarchaeota_archaeon	MKYFIPDWDDRVDPNYDFKKDVHSKEHDEDPRHDVYAHEIFGEVPYDGILVSRMTLEISKKKYAHVRKMGIRAYLRLPACYPIMGDCGAWGYVKEREPPFKTKEMLEYYAKCGFDLGVSIDHLVVPPYEEDRYFRYEITRKNAREMYDLWDKHYREKMRIIGVAQGWDVESYRNAIRELLEIGYEYVALGGVAKMPTAHLIELLKEVSPIIKDKSKKENKKINFHVFGIARKDILKTFYECGVTSFDSASFLRQAWLSAKENYHTKERNYTAIRVRSESDKEGLLLRMLEDYSRGNISLKKVLLWMKENVSKSEKLIKEYERTLTSKPWEKCECEICKNIGVNVIIFKGNNRNRRRGFHNTWVWYRMFREKVPKCAFLFSYDIKEGFKDKEHFNIFKRV…
DpdA/TGT_3	HGD66727.1		cellular_organisms__Archaea__TACK_group__Candidatus_Bathyarchaeota__unclassified_Candidatus_Bathyarchaeota__Candidatus_Bathyarchaeota_archaeon	MLVVAGLSLHNLKPRVWDTASEYYLPKLRAVMVSYADFHGNSSRISKAKEHGLHRYLGVPENIKVYLDNGAFFLLNSAGRTPRKHYREFVKEARPDWYPIPQDFIPTPRMSTEEQQTCFRRTMIVNRAYQRDGYVPVIHVSRFLGQYLTAVQGHERLSAKPAIAIGGLVPNLLRAPKAISYEEILASLKRVREAFADKEIHVFGVGGTATLHLMALLGIDSVDSSGWRNRAARGLVQLLGRGDRMVAELGNWRGRRPSEEEWEILSNCSCPACKQYGLEGLKARAITGFCNRATHNLWTLLEEEELIRSHIAAGTYERWYADHLENSTYRPLVDQLLAMSRKL
DpdA/TGT_3	HGU08534.1		cellular_organisms__Archaea__TACK_group__Candidatus_Bathyarchaeota__unclassified_Candidatus_Bathyarchaeota__Candidatus_Bathyarchaeota_archaeon	MRKIDQITLWIGEQDSPLKKNRIEDDITDSAYNYYKKEKIELPYKPKRLLLDSGAFTSTMRGIQLSRDRVVYIQEKLNPDLAIPLDYPFKPGMSLQEMYIAWRKTKENIIYWQHNTNLSGKVMPTLHSWSTDSLRRNLRWIENNVDTEYIALGVIVNEDFTQFRGFFKDRQPSPSIIKSIHKALSIIKKESDFKVHIMGLGSSPLMLHIAYFMGTDSTDSSGCRRKAAYGKIILPGTGERYICNRDGRFSRKKLTYFEKELLSKCQCEICKNNPHLLYIDWKARATHNEYVIKKEVERARILLNEGRDKYEKNLDHMFSRSKYGLQYIWRLVKLLTKYEPIIR
DpdA/TGT_3	HGU07829.1		cellular_organisms__Archaea__TACK_group__Candidatus_Bathyarchaeota__unclassified_Candidatus_Bathyarchaeota__Candidatus_Bathyarchaeota_archaeon	MRIYIDNTDNRSRTGRVILPNRKKLRFPILWFSVWIDDEIRKRYQYFTKKEFREALFINAYHILTRPHIRKITEGRDIHKLLRFEGPIIADSGGFIFRNQTKLSFDPLALLRFYETSKVDIGLVLDHPPDPKSLNDENTRIKTTLKNTILMFENKQSSDLLLLPVVSSLSIEKIRDIIRAIRRVWTIEGICIGGLVPLIRTQIPNGRKLLVELLIMIRRLLPDSFIHVLGVGGTTTMHLMYYLGVDSVDSCAWEKKAAYGLIQLPKVGDRFIIRRSKRKRYPTLSTKEYEMLLECQCPVCKKHPPEDLDVSRDLRVVHNAWVFQNEVKEAREMIRKREYEE
DpdA/TGT_3	HGU09853.1		cellular_organisms__Archaea__TACK_group__Candidatus_Bathyarchaeota__unclassified_Candidatus_Bathyarchaeota__Candidatus_Bathyarchaeota_archaeon	MQIETPFLWFTQRVKGYPKPWLFFNIDGLMLNAYEILRHGPTMRRIRSEGVHRYLGFGGLVTIDSGGFLFLSRGEINILPETISALYEESKPNFGVVLDCPLAPNLSEEDAKRRLLKTLENTRRMVEARQTTNPELIPVIHGYDEKTVEYCIKKLHEIGEFSIYGIGSMVPFAFNTKGSGGIYNVVKIVSFVRTLLPDKVIHVFGVGGALTMHLMFYAGANSVDSTSWRTKAAFGAIQLPGVGDRYITQRERHRRYPDLGKEEQEALDECECPACRKEGLEGLKRSFILRALHNAWVYQKEVEKARKMIKSSEYEEYVRRILGRSKLFSKALKVADKYRKKWRDRR
DpdA/TGT_3	RLI29902.1		cellular_organisms__Archaea__TACK_group__Candidatus_Bathyarchaeota__unclassified_Candidatus_Bathyarchaeota__Candidatus_Bathyarchaeota_archaeon	MKLYFVHSLRQTSPRLWEYMSLDGLLLSADDVACNYQPALRERLGFSGKIILDSGGFRLLSRGKTFSPEKVVEWQRKVDVDVIVVLDYPLQDGLSPEAAKSRIRRSLENVQLWLDVFPSRRVMPVIHGRSVEELDYAYDLLMEMYGRVFGYLGFGSVAELSRKSLPRMIQVSAYARQRFNGFRLHAFGCGGSSASILTILGFNSVDSASHLHNSRYGLVYDPETSRMCLLAPSKRIKRKPRITLEELFSRCDCPACRNTPREMASWGRRGLLWRAIHNAWHLKRLVKRGVVHPRWRRFLKLAKSLASTAA
DpdA/TGT_3	HGU06808.1		cellular_organisms__Archaea__TACK_group__Candidatus_Bathyarchaeota__unclassified_Candidatus_Bathyarchaeota__Candidatus_Bathyarchaeota_archaeon	MSLISKALLWIGEQDTPLKKDRLKDYVTDSVINYYNHKSKEPKLNYKPGKLLLDSGAFTAAMRGLELSRERVALIQEKLNPDLAVPLDYPLKPGMTLKTMQCSWEKTKENILYWQYNTKLSGKLMPTLHSWSNSSLNENLRWIYKHVDAEYIALGVIVNPSFTSFTGFFKDRQPTPEMLSNIHKAITLIKRETDFKVHIMGMGSSPLMLHFAYFMGADSTDSAGHRRKAAYGKIILPGMGERYVCNRTGRFSRKKLSLRELEILKECRCEVCRKNQALLYTDWRARAIHNEFVIKEEARKAKKLLASGFDVYEYYLDRIFSNSKHGLQYLWRHVKLLVKYAPIR
DpdA/TGT_3	HDM87649.1		cellular_organisms__Archaea__TACK_group__Candidatus_Bathyarchaeota__unclassified_Candidatus_Bathyarchaeota__Candidatus_Bathyarchaeota_archaeon	MLLWLVEQKRPVKVDRTKDFVMDSAFNYLQGEVKLRYNPSKLLVDSGAYTFARKGIDISPYIIIDIQERLKADVAIPLDYPFMPGMSLLEMRKNWKRTIENLKLWNDVMSSKIEVMPVVHALSKRHLMETVRIISTICDRSNLVGIGTIVDPSFELKGFLGDRQPRIETLEMIIKAIEVIRSFGFKVHLTGFGSSPLMLHLAIYLGADSTDSSGFRRKAAYGKIILPTTGERYVGHGHARFGVVNLSRSEMKYLHEICDCPVCKRDPSLLWRSWKARAIHNEQVIKKTWRLGLKLRNRGLDVYEQYLDSIFARSSLRHLWRYVKIRAKYKRLTDF
DpdA/TGT_3	HGU07844.1		cellular_organisms__Archaea__TACK_group__Candidatus_Bathyarchaeota__unclassified_Candidatus_Bathyarchaeota__Candidatus_Bathyarchaeota_archaeon	MKEIINGPTLWFTIWLEDEIRRRYKKLIQNEFRKNFLVNVCHATKVLNKFDGGRSLSEVLEFKGKIMLDSGGFLYQKEGRPPPSVDEYLEITKKLKPDIVVSLDFPLNPLSTQNNHERVTKTLKTLIEIRDKFNSEKVIIMPVLHGFEIKTIEYMLQFMEKHDIDLSYVGLGSLVPLIRHRVKQGRQIIIKLVAYLRRRLPHSLLHVFGIGGTTTMHIMFFMGVNSIDSAGWEKKAANGVIQLPGIGDRFLSKKPHNRTVLKSEELRVLKECQCPVCLLYDNIKERIKLLNEKRDYRVVHNAWVYQKEVDIAREMIKIGKYDEYISNVLQSRPFKKLFNYAKSVMREYKLLT
DpdA/TGT_3	HGU04261.1		cellular_organisms__Archaea__TACK_group__Candidatus_Bathyarchaeota__unclassified_Candidatus_Bathyarchaeota__Candidatus_Bathyarchaeota_archaeon	MLIALGMPLRGKPRPWQHFRVPALMISAYEIIRNERIWREIRGKGGLHEYLGYDGIIFLDSGGFQAMKYNIDIDAEKLINIYRMIDADYYFSLDYPSISAKENIEEKISRTIKNFEKIREYVKNVIPIVHPDIERALREYIAYEKYNPEYIAIGGLVPLMLTTKGLLNGRRKTIELIAEIRKMHKGFLHIMGLGAPTIIPMLKILGCTSTDSSAWRLKAAHGKIMLLNGGERYISNRNANFGIVPLNEEEMKFIEKLKCPVLEEYDWSDLAGSFEVRALFNAWITLYASSSNYYQINGPFSKLLEYAKLLIDYK
DpdA/TGT_3	HGU07654.1		cellular_organisms__Archaea__TACK_group__Candidatus_Bathyarchaeota__unclassified_Candidatus_Bathyarchaeota__Candidatus_Bathyarchaeota_archaeon	MLVALGTPLKARPRPWEHFKVPAIMVNAYEIIKNKNMRKKIEEKGLHDFLGYDGIIFMDSGGFQAMKHGVEIEINELISIYKAIEADYYFSLDYPSLLARDSRKDVKKTVFNFEKLIKKVENVIPIVHPSIKRALEEYNAYKKYNPTYIAIGGLVPLVLTTKGLNNGRERAINLIAEIRRMHNNLLHVMGLGAPTIIPILKVLKCNSSDSSSWRVKAAHGKIMLLDGGERYISGRGANFGAIPLSNDEMLLIDKLKCPIIGEYGWEGLKNSFEIRALFNAWITIHVCNINSEQISGPFRKLLNYASSL
DpdA/TGT_3	HGY26033.1		cellular_organisms__Archaea__TACK_group__Candidatus_Bathyarchaeota__unclassified_Candidatus_Bathyarchaeota__Candidatus_Bathyarchaeota_archaeon	MQGRPRPWEHFEIPALMVNAYEIIKSEKLRRDIQAKGGLHSFLNYDGTIFLDSGGFQAMKHGIDIEISKLIDVYKMAGADHYFSLDYPSPSARNSEKRILRTISNFEKLRKSIEHVIPVVHPNIKRALREYEVYKEYNSGYIAIGGLVPLMLTTRGLLNGRKNAIDLIAEMRRQHLGMLHIMGLGAPTVIPILKTLKCDSTDSAAWRIKAAHGKIMLPDGGERYISNRDASFGIIPLNKEEKALLSKLECPILIEYGWKALTKSFEIRALFNAWITIYAMNNERNINGPFNNLLQYAQVKH
DpdA/TGT_3	HGU06923.1		cellular_organisms__Archaea__TACK_group__Candidatus_Bathyarchaeota__unclassified_Candidatus_Bathyarchaeota__Candidatus_Bathyarchaeota_archaeon	MKARPRPWEYFKVPALMVNAYEIIKNESLRKKIHAKGLHEFLNYDGTIFLDSGGYQAMKKGIDIKIEELIQVYKLAEANFYFSLDYPSYTPRNCKVKIAKTIANYEKLCKVIENVIPIVHPNINRALTEFEAYSKHSPQYIAIGGLVPLMLTTKGFLNGRKKAIDLIAKLRKLHKGKLHVMGLGAPTVLPIIELLNCDSTDSASWRLKAAHGKIMLPNGGERYISFKGAKFGVVHLGTYELEFIEKLQSPILMEYGWEDLQRSFEVRALFNAWVTLLVAEKPELWEVNGTFSRLVRYAKQKYVLSASKKVGLT
DpdA/TGT_3	HGU06566.1		cellular_organisms__Archaea__TACK_group__Candidatus_Bathyarchaeota__unclassified_Candidatus_Bathyarchaeota__Candidatus_Bathyarchaeota_archaeon	MLVALGTPLKARPKPWEYFKVPALMVNAYEIIKNESLRKEIHAKGLHEFLNYDGTIFLDSGGYQAMKKGIDIKIEDLLYIYKLVDADFYFSLDYPAYVTGNCKSKIKKTIANYEKLVKVVGNVIPIVHPNINRALIEFEAYKKYSPKYIAIGGLVPLMLTTKGLSNGRKAAIDLIARVRTLHKNRLHVMGLGAPTVIPIIKTLKCDSTDSSSWRVKAAHGKIMLPNGGERHVTNNPARFGCIKLTDEEKRNLERYKCPIMKEFDWKDIENSFEARALFNAWVTLFVSRNSFELNGPFSKLLSYTYKLVTSNSTSHRK
DpdA/TGT_3	HGU05991.1		cellular_organisms__Archaea__TACK_group__Candidatus_Bathyarchaeota__unclassified_Candidatus_Bathyarchaeota__Candidatus_Bathyarchaeota_archaeon	MLIVLGTPIKGEPKPWKYFKVDAIMISAWEIIKSPALKRAVIAGKLRDILDFDGILYCDSGAFQAFKKGVELDVQELNELYKHIGADFYLNLDVIPNINDSEEERRKKMEKTFKNFEVLSKFHNVIFVAHPPPAQALYMCEQVNSDYIAIGGLVPYSVHYMQKSSKKLIVETIWSVQQRKPVRTHVLGIGSPSFQPTLKVLGVYSTDSAHWRRAAAYGFILHPAHGSQRHISDRPYTAWNPKPEEFSCECPVCKNGIPEEIKESFSLKAIHNAYVTLYGKNINPVGTMRHILDYACRLKSGYIPKIQERMDTYLKMF
DpdA/TGT_3	WP_125672948.1		cellular_organisms__Archaea__TACK_group__Candidatus_Korarchaeota__Candidatus_Methanodesulfokores__Candidatus_Methanodesulfokores_washburnensis	MKIETPFLWFIQPIRATPKPWQFFHIDGVMLNAYEILRNEGAAKQVRSKGAHGFLKFNGLIAMDSGGFLFMKRDAININPEIILALYEESKPNFGVVLDHPLTPNLPQEIAERRMIKTLENTKRMVEARRTTNPELIPVIHGYDTSSIERYVKKLKEIGDFSIYGIGSLVPSVFNSKGVGGIYNVIEIVSFVRTLLPNKIIHVFGVGSTLTMHLMFYAGANSIDSSSWRSKAAFGAIQLPGLGDRYITPRKRHKTYPKLSMEEQRVLDECKCPACEREGLEGLRRSFVLRALHNAWVYQREIEKTRELIKSGEYEEYVKRVIGRTKVFSRALEVADKFKSKNTCKDLINGETTLQI
DpdA/TGT_3	HGQ49220.1		cellular_organisms__Archaea__TACK_group__Crenarchaeota__Thermoprotei__Desulfurococcales__Desulfurococcaceae__Aeropyrum__unclassified_Aeropyrum__Aeropyrum_sp_	MKIYLVLPDLSYSKIKALELLSRELEVNILVSYSTLKMKPKYVDWLKPLRIVSSNIMLDSGAYHLLRYGIKVNVEEYAQFALKYSSIIDHVVAPDVPEDPEKTVERTLQFAKIYKGEFIPVAQGREPREYMDTLNTITRLANGIIGVGGLDKYKRKPKKLVDIIKPLCRKAKLHLFGIGARHVGVLSKSNLLECVDSFDSVSWLYEIKYRRHSLLKPQNIVDANYKAMKIYLNRVSKHIIQHRGSWLWMRGYY
DpdA/TGT_3	WP_187145936.1		cellular_organisms__Archaea__TACK_group__Crenarchaeota__Thermoprotei__Desulfurococcales__Desulfurococcaceae__Ignicoccus__Ignicoccus_hospitalis	MYGHPATQLLRLWEKFDVKAIMLNAFQLSKSKKLMNMLESGKTLREVMGIPDEVEIWLDSGGYQALRRGIVLDPDNVVKWYNTIKPDYCVALDSPVAPNDKNARKKVERNVSVAKYMAERVECSLLPVYHPVSPELLERYVEGYSEVGERVAVGGLIPRILTVKNASRKEGWEFLKLMRSVEGRWLHALGLGSALLIPKLSALGYQSADTQTWRHKAAYGKIMLPGRGERHITDREVNFGRKKIEDHELVEALSIARALGFTWEELRNDFKKRAIFNAYVLHLVSASAGGVQH
DpdA/TGT_3	WP_075049846.1		cellular_organisms__Archaea__TACK_group__Crenarchaeota__Thermoprotei__Desulfurococcales__Desulfurococcaceae__Ignicoccus__Ignicoccus_islandicus	MKLVLGHPASQVIPLWKYMKVEAVMLNAFQIASSKKLYERAREMGLRELYGIPPDIEIWLDSGGYQALKKGIALKVEDVTKWYNDLKPDYCISLDNPVGPNDPKAREKVRLNVSNARTMSKLVDCELLPVFHPVDEDLFLEYLSGYDFSSYAAVGGLIPRILTVKNASRKEGLKFLERVRKEFPGLLHALGLGSSKMIPLLRTLGYDSADTQTWRHKAAYGKVMLPFRGERHITDRRINFGKKRINEDELREVEKIALILGFTIEDLKRDFVKRAIFNAFVIVSSNHLGTINSVTPVPIELS
DpdA/TGT_3	HIP57662.1		cellular_organisms__Archaea__TACK_group__Crenarchaeota__Thermoprotei__Desulfurococcales__Desulfurococcaceae__Ignisphaera__Ignisphaera_aggregans	MKLIFGVPDKSVPIWDFLPSIEVMINNLGWRWGRPPARVVWVDSGGYQAMVRGAKLRLEDVVARFRSLDGDIYISLDTPPTSLCPDDRGLVLRNIEVFDVLRSRLDDRVVVPVVHCYAPHLMLEAIDIYRSLGAKIIAFGGAVPPSMARMGRGSRVAPLIALAIAVKASRVPIHALGIGGSITMYSVVKVLGASSVDSSSWRVKAAYGKILVPGLGERYVGNGRARFGRVDLKPHELEMLKQYLEKTGFPYIDKVEEMLRTFRGRAIINAWVIYHYRDSLSPNNGFQWMLRFAERYRNASLEVLVEELETVISSQKRVA
DpdA/TGT_3	HEH30741.1		cellular_organisms__Archaea__TACK_group__Crenarchaeota__Thermoprotei__Desulfurococcales__Desulfurococcaceae__Ignisphaera__Ignisphaera_aggregans	MPPEIVFGVPDVMIKLWEYMPSIKIMINSIRWRWDRPSVEAVWVDSGGYQIMIKGLKVDINEVIERYRRIDGDYFMSLDIPPHRFCESSKELVEKNIKYFEYLYTKLEKNIVPVIHCYESTLLLDAIDVYKSYGVKVIAYGGAVPPSLAKGGKGSRTTPLIPLAIITKAFNGYVHVLGLGGTSVLYTALQNLXVASLDSSSWRVKAAYGKVIIPGRGERYVGNGSAKFGRKDLLPEDYDMLVKALEQTGFPYVNDVEVLLRTFRGRALINAWVVRYYPHVLEKTNGYTWIVSFAKKLSNMGVDELIALLDRRSKSLRKM
DpdA/TGT_3	HGN37378.1		cellular_organisms__Archaea__TACK_group__Crenarchaeota__Thermoprotei__Desulfurococcales__Desulfurococcaceae__Ignisphaera__Ignisphaera_aggregans	MYINRIDGGNGIAMASPRIVFGIPDTMIKLWEYIQDIDVMVNSLRWRWPKPNVSSMWVDSGGYQIMIRGLKIALEDVIKKYGILDADIYISLDIPPRQFCLITRQQLLENIKNFEVLYTKLEDKKIIPVIHCYDCYSMLEAIDTYKRYGVELIAFGGIVPPTLAKNGKGSRVVPIVALTIISKTFRGKVHALGVGGTSTMYNVLKTLNVYSLDSSSWRTKAAYGKIIIPGRGERYVGNGKASFGRKDLTIQDWEILLKALTETRFPYVDNLDEMLSTFRGRAIINAWIVHYFADTLSECNGFAWLVEYSKKIKDMNAAELCIIHDKLINNMKIAATDTLSANSTL
DpdA/TGT_3	HEW53414.1		cellular_organisms__Archaea__TACK_group__Crenarchaeota__Thermoprotei__Desulfurococcales__Desulfurococcaceae__Ignisphaera__Ignisphaera_aggregans	MRPVVVFGVPDTMIRIWDIMPDIEIMVNNIRWKWNKPAVARVWVDSGGYQIMVKGLNLKVDVLIQRYKNFDGDMFLSLDIPPRELCHATRELVMQNIRNFELLYEKLDGKKIVPVIHCYESDLLLRSVDVYRSYGVDTIAFGGAVPPSMAKMGKGSRTLPMLALTIVRKAYNKWIHALGIGGASAIYRALSILGVNSLDSSSWRTKAAYGKVMIPGLGERYVGNGLAKFGRKDLTNDDYMLLEESLARTGFPYIEILEELLTTFRGRAIINAWIMKHYIDVIYANNGFKWYLDYASKYASLSLDEATSLLDKKIRRYRRKISNMPQ
DpdA/TGT_3	HGM07403.1		cellular_organisms__Archaea__TACK_group__Crenarchaeota__Thermoprotei__Desulfurococcales__Desulfurococcaceae__Ignisphaera__Ignisphaera_aggregans	MRPCVVFGLPDTLIRIWELIPDIEVMINSIRWRWDRPKVHRVWVDSGGYQIMIKGIDMDVKTVAEKYRNIEGDIFISLDKPPQDLCSKSKDLVEYNIKNFEYLYERIENKKIVPVIHCYKSDLLLYAIDVYSSYNVDVIAYGGAVPPSMAKAGRGSRTIPLLALAIIRKTFNGWIHALGIGGTPAIYKALSILRVNSMDSSSWRTKAAYGKVMIPGLGERYVGNGKAVFGRKDLSKDDFNILENALKKSGFPYIDRLEDLLKTFRGRCLINAWIMKHFIDIIYNDNGFMWMIKYANMYESYSVEELVTLLDKKLKRRLVN
DpdA/TGT_3	HEM66391.1		cellular_organisms__Archaea__TACK_group__Crenarchaeota__Thermoprotei__Desulfurococcales__Desulfurococcaceae__Ignisphaera__Ignisphaera_aggregans	MPPEIVFGVPDMMIKIWEYMSNIKIMINSIRWKWGKPSVEAVWVDSGGYQIMTRGLKIDLNETIERYRRIEGDYYMSLDVPPNKFCETSKELVAKNIRNFEYLFTKLEKNIVPVIHCYESILLFDAIDTYKSYGVKVVAYGGAVPPSLAKGGKGSRTTPLIPLAIITKVFNGHVHVLGLGGTSVLYTALQYLQVASLDSSSWRVKAAYGKVIIPGRGERYVGNGSAKFGRKDLLPEDLDTLVKSLEQTGFPYISEVELLLKTFRGRALINAWIVKHYPHVLEETNGYAWIINFSKKLSNMSVNELVALLDKKFKTLHKT
DpdA/TGT_3	HGQ35998.1		cellular_organisms__Archaea__TACK_group__Crenarchaeota__Thermoprotei__Desulfurococcales__Desulfurococcaceae__Ignisphaera__Ignisphaera_aggregans	MNPIVIFGVPDTMIKIWEIIPDIEIMINNIRWRWSKPTVVRVWVDSGGYQIMVKGLNIDLNSVIKRYQSIDGDIFISLDVPPQELCTASEDLVIRNVRNFEALYEKLEDKKIIPVVHCYDSQLVLYSIDVYRSYGVEIIAFGGAVPPSMAKMGKGSRTIPLLALAIVRKAFNGWIHALGIGGTSIIYKALSILKVNSMDSSSWRTKAAYGKVMIPGLGERYVGNQHAKFGRKDLSDDDYKSLEESLRKTSFPYIDNLRNLLKSFRGRAIINAWIMKHFINVTYGNNGYRWLLNYASTYATLSIDELTTMLDNKLKRYRSNVRKN
DpdA/TGT_3	HGV66916.1		cellular_organisms__Archaea__TACK_group__Crenarchaeota__Thermoprotei__Desulfurococcales__Desulfurococcaceae__Ignisphaera__Ignisphaera_aggregans	MIKLWEYMPDIDIMINSLRWRWPKPKVLRVWVDSGGYQIMIKGLKIDLRDLIIKYRALDADIYISLDIPPKQLCSIEKQQLMENIKNFEILYTKLEDKKIVPVVHCYNCSNMLEVIDIYKRYNIDIIAFGGVVPPTLAKNGKGCRIAPILALAIVSKAFKKKIHTLGVGGTSTMYNVLKILDVYSLDSSSWRTKAAYGKVIIPGYGERYVGNGKASFGRKDLTDDDREALFKALAATKFPYMENIDKMLSTFRGRAIINAWIVHHFINTISEYNGFAWLIEYTKNIKNRSISELCEYHDRLLFKLKLSSTKNLNL
DpdA/TGT_3	ADM27997.1		cellular_organisms__Archaea__TACK_group__Crenarchaeota__Thermoprotei__Desulfurococcales__Desulfurococcaceae__Ignisphaera__Ignisphaera_aggregans__Ignisphaera_aggregans_DSM_17230	MSIEPIIVFGIPDTEIRLWEFIKELEIMINNLRWRWGRPPAHRIWVDSGGYQIMIKGLRIELTDIIDRYRELDADIYISLDHPPQELCTQSRDIVMKNITNFEKLYTKLDDKLIVPVIHCYKADLILEALDIYKSYGIKIIAFGGAVPPSLAKFGRGSRITPFLALTLLRKVFNGWIHALGIGGSPSMYQALKILGVNSLDSSSWRTKAAYGKVIIPGLGERYVGNGEASFGRKDLSKEELELLINALRATNFPFIDNVEDMVKTFYGRALINAWIIKYYADMLLPSNGYSWLINYIHIFKQQSIEELIEKLNFYVKNIQTN
DpdA/TGT_3	HIP65628.1		cellular_organisms__Archaea__TACK_group__Crenarchaeota__Thermoprotei__Desulfurococcales__Pyrodictiaceae__Pyrodictium__unclassified_Pyrodictium__Pyrodictium_sp_	MKAFKLILGTPVNAVPRPWLYMRVPGIMVNAFDLLQNGRYRDLRGRGLRKFLGIDDDVELWIDSGGYQFLKRGLDPGVDKLAKLYREIDADYYVSLDYPPSPRDEPRLRAEKLAKTIRAFWRLRSILRSLAEEGRLVPVFHMSAGPTLRLQLRAYEPYTVVAAAGGLVPYFMQLAGKKSRLKAVLFLALLRKLWRGRLHALGLASAAVIPLLRILGIDSGDTQTWRHKAAYGKIIVPGLGERHVSGKSVRFGPAKLRAGEEKIFWNVVSKVSASLGITVDSIREKFESRALFNAWVLLYVASNGLEYVGPSRSFARLYDIAREFERASLEAVESELTRLIGVDDVSVALNSVDGFDGPRGGHG
DpdA/TGT_3	NAY89104.1		cellular_organisms__Archaea__TACK_group__Crenarchaeota__Thermoprotei__Desulfurococcales__unclassified_Desulfurococcales__Desulfurococcales_archaeon	MLLWFTEGPKPVIKERYSDHIVDSAINYLDIKNIERKYSPLKLMTDSGAYTATRKGISLDPYKILEIQEKLRSDIYVPLDYPFTAEMTISEIQDRWKKTIENTRLWVEALNRKKDVMPIVHALGQQNLYETVKILSNIAGNADYMGFGTIMFTKDDIKGYLGDRRLSISFINTLMEFIKVVKEEYGFKVHIAGFGSSPLTLYLAIYLGIDSVDSSGFRRRAAYGKILLPGKGERYVGRGDARFGITKLSSEDLQQIKECDCPICRTDPSLLWKSWRARAIHNEWVLKKTWLEGIRMARKDIEAYERYLDGIFEKSSLRYIWKYIKTNSRRIY
DpdA/TGT_3	OYT55886.1		cellular_organisms__Archaea__TACK_group__Crenarchaeota__Thermoprotei__Desulfurococcales__unclassified_Desulfurococcales__Desulfurococcales_archaeon_ex4484_217_2	MKLIAGSLLAHVLAVWRYVHTDGVMVNSFEILSRRRVYESVVRRGLREFLNVNDVTSLWVDSGGYQFLTHGINPSVRRLARLYQELRALNSSDMFYVSLDYPPSPMDLEEERELKIEKSIRNYSYLLNTVFSGNSSELIPVAHLTTNIALLWKQIENYSDAEIVGIGGLVPYVLGRGPRGSRLVAFAFILLVKRLLEDFVGGDVRVHVFGLGAPSVIPFLRLLNVYSTDSMTWRVKAAYGKIILPGTGERHVTNRKVRFGKRKLSGEEFEYLLKLIDEFNRVSKERISFEDLKRSFTARAVFNFWVLNMYAHNYDNVLPPKNFRKLYRKVKELMKLSNDEIFEFIVSCFKKPH
DpdA/TGT_3	WP_148690713.1		cellular_organisms__Archaea__TACK_group__Crenarchaeota__Thermoprotei__Sulfolobales__Sulfolobaceae__Acidianus__Acidianus_manzaensis	MKVILGLPDSRIPVWELGTPLMINQLSWNKIPWNNETWVDSGGYQIMTKGKKITVEEVLKKYMSLQASNFMSLDYPSFCSEVNEMNFKNFEFLYPYVSTIPIIHAYTPDSIDKSIDFYKQYTDKIAYGGIVPPSLKGSKKIVTLIYHYLRRKINYIHVLGAGSPYMRSIFFNADSVDTATYRIKGANGLLLIPGKGERYVGNRKVVWKAKRATKDEIDFLFDFLERTHFPFEIDITKWEKRALINAWVLLYSEYSSKDYNIRYSKEVEKMGNDSLRQEIEEMCKKVRNNAMSAIAR
DpdA/TGT_3	WP_110379367.1		cellular_organisms__Archaea__TACK_group__Crenarchaeota__Thermoprotei__Sulfolobales__Sulfolobaceae__Acidianus__Acidianus_sulfidivorans	MKIILGLPDSRIPVWQFGTPLMINQLSWSRIPWKNETWVDSGGYQIMTKGKKITLEEVLKKYMTLNASYFMSLDYPTFCSDVDETNFKNFEYLYQHVKTLPIIHAYTPDSIDKSLDFYKQYTNSIAYGGIVPPSLKGGRKIVTLIYHYLRRKISYIHVLGAGSPYMRKIFFNADSVDTATYRIKGANGLVLIPGKGERYVGNRKVVWKARRATEEELNYLFDFLEKTHYPFEIDISKWENRALINAWVLLHSEYEEYNYNIEYSKQVEKMGNDSLRQEIEEMCKVRNNGMSAS
DpdA/TGT_3	EWG07585.1		cellular_organisms__Archaea__TACK_group__Crenarchaeota__Thermoprotei__Sulfolobales__Sulfolobaceae__Candidatus_Aramenus__Candidatus_Aramenus_sulfurataquae	MKVILGIPDTRVPVWELGTPLMVNQLSWDRVPWPNETWVDSGGYQIMLRGVKVDLNAVLEKYKLLDAKYYMSLDVPPPTPCSKPSEVNFKHFEYLYSSLEKKIIPVIHAYDVESLREAVDFYSQYTDTVAFGGIVPPSLNGGGGKKLAIVTYKLLRREWKGKVHVLGAGSPFMRKLFYDADSVDTSTYRIKAIHGMVLIPGLGERYVGDRKIVWKAKRATHEEVETLLSFLEKTRFPFTPKLDHWKGRALINAWVLLYSEYEVDNPLIAYSKGLKDPEEEVNELCLRKAL
DpdA/TGT_3	WP_156006450.1		cellular_organisms__Archaea__TACK_group__Crenarchaeota__Thermoprotei__Sulfolobales__Sulfolobaceae__Stygiolobus__Stygiolobus_azoricus	MKVILGMPDDRIPIWELGTPVMINQLRTIERTWKNETWVDSGGYQIMKKGIKIDVKEVINKYKQVKGDYFISLDIPTPVCNPPAKETFEYYLKLYEAELDVIPVIHAYPFDHIDKALDFYSSHPPKLIAYGGVVPPLLHRGVGRTTVIAIYHYLRNKVKKLHVMGAGSPFMRRVFYNADSVDTSTYRVKGAMGMVLIPGKGEKYVGSRKIKWHVRSANNGEMESLLIFLEKTNFPFDINLDDWINRALINAWVILKSEYTESRPEIRKSEEIGKLSANEIREMDVCGKLKLSSASQTITS
DpdA/TGT_3	WP_012715397.1		cellular_organisms__Archaea__TACK_group__Crenarchaeota__Thermoprotei__Sulfolobales__Sulfolobaceae__Sulfolobus__Sulfolobus_islandicus	MKIILGIPDLKIPVWTFKQPLMVNQLNWNNLSWENETWVDSGGYQIMVKGIKVEIEKVVEKYKILDATQYMSLDIPSNPCHKPSELNYKYFEYLYAVFDKKIVPVIHAYDVESIKKSIDFYSQYTDLVAFGGIIPPTLNKSGNKKLAVTIYHLVRKLWKGKIHVLGAGSPFMRKVYFNANSVDTSTYRIKGIHGMVIIPGKGERYVGERKIVWGTRRASEEELETLLSFLDRTKYPFPIRLDNWVDRSLINAWVLLNSEYEINNPLIEYSKKLDSFPEDEIEEEVNELCMRATI
DpdA/TGT_3	WP_069283789.1		cellular_organisms__Archaea__TACK_group__Crenarchaeota__Thermoprotei__Sulfolobales__Sulfolobaceae__Sulfolobus__unclassified_Sulfolobus	MKIILGMPDLKVPVWEFNTPLMINQLNWDSVSWSNETWVDSGGYQIMVKGISVNLDNVVEKYKILNANYYMSLDIPSSPCGKPSDLNFKHFEYLYSRLEKKVIPVVHAYDVENIKKAVDFYSQYTDIVAFGGIVPPSLNGGGGKKLAIAMYRLLRKLWKGKIHVLGAGSPFMRKLFYDADSVDTSTYRVKAIHGMIIIPGKGERYVGERKIVWKARRATQEEIETLLSFLERTHFPFQPRLEDWVSRALINAWVLLHSEYEKDHPLIKYTKSLKEPEEELTELCKT
DpdA/TGT_3	WP_168065713.1		cellular_organisms__Archaea__TACK_group__Crenarchaeota__Thermoprotei__Sulfolobales__Sulfolobaceae__Sulfolobus__unclassified_Sulfolobus__Sulfolobus_sp__S-194	MEIFLGVQDLKVPVWEFHTPVMINQLRWDSILWNNKTWVDSGGYQIMKKGIPLSPEMIEKKYRTLTADAYINLDIPSFPCERVDERNFKHFEYLYEKEINVIPVVHGYNVEDIDKAIDFYSQYVDVIAFGGIVPPSLKGGRKIVIYLYHYVRKSVKKIHVLGAGSPYMRKIFFNADSVDTATYRVKGANGLIIIPGKGERYVGERKITWNAKRATEQEIDTLFSFLEKSGYPYDVNLRDWVNRSMINAWVMLYSNYDGETWEIRLSKEVDKISKEEIRERIDEMCKLLNFK
DpdA/TGT_3	PVU69573.1		cellular_organisms__Archaea__TACK_group__Crenarchaeota__Thermoprotei__Sulfolobales__Sulfolobaceae__Sulfolobus__unclassified_Sulfolobus__Sulfolobus_sp__SCGC_AB-777_L09	MLIKVITLVIPISFYMKIILGIPDNRIPIWEFKTPIMFNQLKKVERVWENETWVDSGGYQIMKKGVRISVEEVIKRYKEVEGDYFISLDIPTPPCNPPSEESFSNYLKLYEAEINVVPVIHAYPFEWVDKSLDFYKSHPPKVLAYGGVVPPILQKYKGGRLKTIVTYHYLRRKWGGSLHVMGAGSPYMRAVFFNADSVDTSTYRVKAIHGMVIIPGKGEKYVGVREIRWGTKRATNEEIEELLSFLDKTGFPFEVDLESWEGRALINAWVTIKSEYAFTRGDIKKSIEVSRQGEIEDVCANSSPHYTVDPKSPP
DpdA/TGT_3	WP_156017024.1		cellular_organisms__Archaea__TACK_group__Crenarchaeota__Thermoprotei__Sulfolobales__Sulfolobaceae__Sulfuracidifex__Sulfuracidifex_metallicus	MKIILGIPDLRLPIWDLGIPVMINQLSWEKIPWNNETWVDSGGYQILMRGLSLNLEAVYKKYLYLNANVFMSLDKPVSPCSSVPKENFSNFEYLYHKLDSKEIIPVVHAYKLEDLKKAIDFYKSYGVRKIAYGGIVPPTMGQKGSRSLVKHIYKFIRKSLESRWIHVLGAGSPYMRKVFHDAESVDTSTYRIKAIHGMIIIPGKGERYVGERKIVWRVKRASEEELETLYSFLDSTYFPFKPDLTHWKTRSMINAWVLINSSYENKKVQEADLTFNELEAKIGEECDKLSRTLL
DpdA/TGT_3	WP_149528168.1		cellular_organisms__Archaea__TACK_group__Crenarchaeota__Thermoprotei__Sulfolobales__Sulfolobaceae__Sulfuracidifex__Sulfuracidifex_tepidarius	MKIVLGIPDGRLPIWELGVPLMINQLTWEKIPWENETWVDSGGYQIMMRRMDVNLETVYKKYTYLNAKVFMSLDRPVPPCSPVPRENFQNFEFLYHKLEDREIVPVIHAYNRESLMESIDFYKSYGVKKIAYGGIVPPTMGQRGSRDLVRKIYKVIRKHLSSTWIHVLGAGSPYMRTIFYDANSVDTSTYRIKAIHGMVIIPGKGERYVGERKIVWRVKRASQEELDSLLSFLEKTSFPFRVDLSHWKQRSLINAWVLIKSSYSSKRQEVEPEMNLSEMEDEIGEQCDKLSNSLLSA
DpdA/TGT_3	WP_012186766.1		cellular_organisms__Archaea__TACK_group__Crenarchaeota__Thermoprotei__Thermoproteales__Thermoproteaceae__Caldivirga__Caldivirga_maquilingensis	MKILLGTPPRATPRPWIDFTGVINVPVIVSAFELLKVRPPGDAPLHSLLQHSGEIWVDSGGYQFLSRGVEIGIDDVAKVYSRFWDASTYLALDYPPLPSDDVNTAFGKFRKTIKAYHELSKVLERENIEVMPVIHYYRNEEIVLEALRSIIDHNPKEIAIGGLVPYVLVTRNVPKNSRWRALSFIAKVVEEFNGRVHVLGLGSPSITPTLELLRVYSTDSSTWRIKAAYGKVILPGGGERHVTGRRVNFGRRVIKEDELEELYLFLRETKFPLLEKYPDSLYMSFEYRALVNAWVTLMSRSKPRGSGFRLMYEMVQAMLEHR
DpdA/TGT_3	KUO85828.1		cellular_organisms__Archaea__TACK_group__Crenarchaeota__Thermoprotei__Thermoproteales__Thermoproteaceae__Caldivirga__unclassified_Caldivirga__Caldivirga_sp__MG_3	MKVLLGTPPRAVPKPWISFIGAINVPAMVSAFELLKVKAPGDSPLHTLLQHSGEVWVDSGGYQFLSRGVEIGVDDVAGVYLRFWDASRYLSLDYPPLPTDDDETAFKKFLKTIEAYARLSRLLEGEDIEVTPVIHYYRNEELVFRVMRKIIDFNPRELAIGGLVPYILVTRNVPRNSRWRALLFIAKVISEFNGMVHVLGLGSPSITPTLELLGVHSTDSSTWRVKAAYGKVILPGGGERHVTGRRVNFGRRVIKPSELEELYNFLRSTGFPLLSNYPDGLYSSFEYRALVNAWVTLMSRERPRGRSFRLMYERIQAL
DpdA/TGT_3	WP_011007166.1		cellular_organisms__Archaea__TACK_group__Crenarchaeota__Thermoprotei__Thermoproteales__Thermoproteaceae__Pyrobaculum__Pyrobaculum_aerophilum	MKVVLGTPLNAVPRPWLYFHVPAVMVNALEVKRDPRSALGFEGELWIDSGGYQILKKGLTVDVDKIAEIYRRVDAQLYFSLDVPPSPSDPLEVAEKKFEKSYKNWERLRRALGDIVVPVLHVYREEGLFLKYLRKYSDAPALAIGGAVPYVLTTRGVPRGSRELALRLISIARREFKGPIHVLGMGSPSVTPILHAMGIQSTDSATWRLKAAYGKVILPGGGERHVTSRAVSFGKAKPKDGELEELYRFLMETGFPALDGFYERIRTSFEYRALVNAWVVVKSWSQTPRAPAFRKLYLQVAAARR
DpdA/TGT_3	ABP51706.1		cellular_organisms__Archaea__TACK_group__Crenarchaeota__Thermoprotei__Thermoproteales__Thermoproteaceae__Pyrobaculum__Pyrobaculum_arsenaticum__Pyrobaculum_arsenaticum_DSM_13514	MKSQGLFYKSISQNKVKIVLGSSLNAIPKPWLYFDVPAVMVNALEIRGDPRVVLQYEGELWIDSGGYQILKKGLSVDLEKIAEIYRRVDAQLYLSLDVPPSPQDPPDVAEKKFEKSYSNWEKLRKMVGDSVIPVLHVYKDVGLFRRYLARYLDAPALAIGAAVPYVLITKGAPRGSRELALKLIAEVRAQYKGPIHILGMGSPSVTPILAVMRIDSTDSATWRLKAAYGKVVLPGGGERHVTSRSVNFGRAKPKYGELEELYNFLQATGFPALDDFYSRIKTSFEYRALVNAWVVLKSWAEPPRPKSFKTLYQLAVSH
DpdA/TGT_3	WP_011848920.1		cellular_organisms__Archaea__TACK_group__Crenarchaeota__Thermoprotei__Thermoproteales__Thermoproteaceae__Pyrobaculum__Pyrobaculum_calidifontis	MKIALGTPLSAVPKPWLYFDVPALIINALEAKRRNPRLALGYEGELWLDSGGFQVLRKGLQLAVEEVAEVYRQVEAQYYLSLDVPPSPTDPPDVAEKKFEKTYRNWVRLSRAVEGVVPVLHVYRDEGLFLKYLRRYLDAPVLAIGGAVPYVLITRGVPRGSREYALRLIKTAREEFKGKLHVLGLGSPSVTPILEALGVDSTDTSTWRVKAAYGKVILPGGGERHVTGRKVNFGPKKALEEELEELRAFLAQTGFPALTPDFSQRLAESFEYRALVNAWVVLHSRTAPRSPAFRKLYAALAAPHSG
DpdA/TGT_3	WP_014288338.1		cellular_organisms__Archaea__TACK_group__Crenarchaeota__Thermoprotei__Thermoproteales__Thermoproteaceae__Pyrobaculum__Pyrobaculum_ferrireducens	MRIVLGTPINAVPRPWLYFDIPALMINALEVRRDPRAVLGYEGELWVDSGGYQILRKGLSVDVDKIAEVYRRVDAQLYLSLDVPPSPGDPPDVAERKFEKTYRNWVRLRRAVGDSVVPVLHVYRDEALFFRYLRLYVDAPALAIGAAVPYVLITRGAPQGSRMLALRLIARARREFRGPLHVLGMGSPSVTPILHAMGVDSTDSATWRLKAAYGKVILPGGGERHVTDRAVNFGRAKPRDGELEELYSFLRETGFPALDGFYERIKTSFEYRALVNAWVVTRSWTQPPRTPVFRKLYQAVATA
DpdA/TGT_3	WP_011763725.1		cellular_organisms__Archaea__TACK_group__Crenarchaeota__Thermoprotei__Thermoproteales__Thermoproteaceae__Pyrobaculum__Pyrobaculum_islandicum	MRVVLGSPLSAVPKPWLYFDVPGVMINAIEIKRDPRRVLGYEGELWVDSGGYQILKRGLLLDVDKIAEIYRRVDAQLYLSLDIPPSPEDPPDLAEKKMRKSYQNWLKLRKSVGDAVVPVLHVYRDPALFEKYLSLYRDAPALAIGAAVPYVLITRGVPRGSREYALRLIKRAREEYRGPLHVLGMGSPSVTPILALLGVDSTDSATWRLKAAYGKVLLPGGGERHVTDRVVNFGRAKPKDGELEELRRFLAENGFPALDGFYERIKTSFEYRALVNAFVVIKSTSHPPRSTAFRKLYVKIAEEVSKAASRQ
DpdA/TGT_3	WP_012350399.1		cellular_organisms__Archaea__TACK_group__Crenarchaeota__Thermoprotei__Thermoproteales__Thermoproteaceae__Pyrobaculum__Pyrobaculum_neutrophilum	MRVVLGSPLSAVPKPWHHFDVPGVMVNALDIRRDPRAALGYEGELWVDSGGYQILKRGLSIDVDKIAEIYRRVDAQLYLSLDVPPSPSDPPDAAEKKMRKSYQNWLKLRRAVGDAVVPVLHVYRDEALFERYLALYRDAPALAIGAAVPYVLITRGAPRGSRQHALSLIKRAREEFRGALHVLGMGSPSVTPILAALGVDSTDSATWRLKAAYGKVLLPGGGERHVTDRPVNFGRAKPKDGELEELRRFLAQYGFPSLDGFHERIARSFEYRALVNAFVVIKSAAYPPRPPAFRRLYALFAGPRHI
DpdA/TGT_3	HDQ78253.1		cellular_organisms__Archaea__TACK_group__Crenarchaeota__Thermoprotei__Thermoproteales__Thermoproteaceae__Pyrobaculum__unclassified_Pyrobaculum__Pyrobaculum_sp_	MAVMLILTYVSDIHFPVLHAAMASPQYVKHLPPHATPKWLDSGGFIALKRGTAPPPPRRLCRLCEEVGAELCFAPDVPPPPDADAVTYLGMELRNAATALSAPCPLAPVVHIHPTPAFSAALKLALRVKEALGATLIGIGGAVPHLTAHRYDLVRARALEALGAAGRVHLFGAGSPTTLMRLSLPPGVSTDWAGWSLKASYGKVILPPNINGGGERHVTGKPLHKKYPVLTSQEAEALLRWLEARGFAAPPLGEFIEMLKKSHTYRAQINAIVALKWHQEQVHENFLSPRLT
DpdA/TGT_3	KUO80709.1		cellular_organisms__Archaea__TACK_group__Crenarchaeota__Thermoprotei__Thermoproteales__Thermoproteaceae__Pyrobaculum__unclassified_Pyrobaculum__Pyrobaculum_sp__JCHS_4	MRVVLGSPVNAVPKPWLYFEVPAVMVNALDVKKDPRAALGYEGELWVDSGGYQILKRGLSVDVDKIAEVFKRVDAQLYFSLDVPPSPGDPPEEAEKKLRKSYQNWLRLRRAVGDAVVPVLHVYRDSALFERYLALYREAPVLAIGAAVPYVLITRGVPRGSRELALRLIQRAREEFRGPIHVMGMGSPAVTPILAAVGVDSTDSATWRLKAAYGKVLLPGGGERHVTDRRVNFGKAKPKDGELEELYNFLNARGFPHLEDLFERIRTSFEYRALVNA
DpdA/TGT_3	WP_188595915.1		cellular_organisms__Archaea__TACK_group__Crenarchaeota__Thermoprotei__Thermoproteales__Thermoproteaceae__Thermocladium__Thermocladium_modestius	MKIILGTPVVGARPRPWVELGLSVPILINSSNLIRRRPPTNGDAPLHSLMQHEGEIWLDSGGYQFLRRGIDIGVEEVANIYSMYWDAQAYLSLDYPPAPTDSPVEAESKMRKSLENYAELSSKLPDLNIVPVIHFYREPDISMAMLRKVLDYGPRIIAIGALVPYVLMTRNVPRNSRRKAMEFILAVRELHPKVHVLGLGSPIITPILRLLGLHSTDTATWRLKAVYGKVMMPGGGERHVTDRGIKFGKREATLDDVKELYEFLKATNFPLIDDFWIKLDNFEYRALVNAWVIAMSDRPPRHGIFKSMYGELSKLLPQQGDQSRIP
DpdA/TGT_3	KUO90195.1		cellular_organisms__Archaea__TACK_group__Crenarchaeota__Thermoprotei__Thermoproteales__Thermoproteaceae__Thermocladium__unclassified_Thermocladium__Thermocladium_sp__ECH_B	MKIVLGTPVIGARPRPWIELNLPIPILVNSFNLIKRRPSPGDAPLHSLMQHEGEVWLDSGGYQFLKRGMEIGVDDIVDIYSRYWDAQAYLSLDYPPSPLDSREEAWLKMRRSLANYVELSKRLPGFNIVPVIHFYRDVNLSMDMLRMALDHGPSMIAIGALVPYILMTHNVPKNSRRMALEFIMRVKENHPKVHVLGLGSPIITPILRALELHSTDTATWRLKAVYGKVMMPGGGERHVTGRDIKFGKKEATLNDINELYGFLKSTGFPMLDDFWAKLDNFEYRALINAWVVXMSNKPPSHGVFSIMYRELMETLRGKQLPNA
DpdA/TGT_3	CCC82589.1		cellular_organisms__Archaea__TACK_group__Crenarchaeota__Thermoprotei__Thermoproteales__Thermoproteaceae__Thermoproteus__Thermoproteus_tenax__Thermoproteus_tenax_Kra_1	MRTEPKPWLYFEVESIMVNAMEADERARAITGFEGELWVDSGGYQVLKRGLEVSPYALAERYRRIGCDVCLSLDVPPAPSDDPATAQRKFETSYRNWRILRSELPEARIMPVIHVYPDERLFARWLSAYEDAEELAIGGAVPYVLIARGAPSNSRELAMRLFAMARERFGGRLHLLGMGSPSVSATLEILGIDSADSATWRLKAAYGKVVLPGGGERHVTSRDVNFGRRKAREEELEELYAYLRSSGFPLLDGYDDFKSRLRASFEYRALVNAWVILRSRSPPRSAVFKKLYLWALEWAHGPKAREEAEQSQAQRKG
DpdA/TGT_3	WP_013680302.1		cellular_organisms__Archaea__TACK_group__Crenarchaeota__Thermoprotei__Thermoproteales__Thermoproteaceae__Thermoproteus__Thermoproteus_uzoniensis	MRVILGTPVRTEPKPWLYFGVDAVMINALDADGRARELLGFEGELWVDSGGYQILKRGLSISPYTLAKRYRSIGCDVCLSLDIPPTPSDPPDVADRKAEASYRNWLVLKSELPGARIVPVVHVYPDEGLFLKWIKRYDGAEELAVGGAVPYILISRGVPRGSRSVALRLIAMARREFGGRLHALGLGSPSISAALEALRIDSTDSATWRLKAAYGKVLLPGGGERHVTDRQVNFGKKKARDDELVELYRFLKSSGFPVLDGFEDYIARLKASFEYRALVNAWIVLRSREPPRSKIFQKLYQQSLSLLRVDTPLQKTQ
DpdA/TGT_3	HES60848.1		cellular_organisms__Archaea__TACK_group__Crenarchaeota__Thermoprotei__Thermoproteales__Thermoproteaceae__Thermoproteus__unclassified_Thermoproteus__Thermoproteus_sp_	MRVVLGTPVRTEPKPWLHFDVAAVMVNALDADKRARELLGFEGELWVDSGGYQILKRGLSISPHALARRYRDIGCDVCLSLDIPPSPADPPDVADRKAEASYRNWLVLKSELPDAKIVPVVHVYPDEGLFLKWIKRYEGAEEVAIGGAVPYILISRGVPRGSRSTALRLIATARREFGGRLHALGLGSPSVSAILEALRVDSTDSATWRLKAAYGKVLLPGGGERHVTDRQINFGKKKAEDGELAELYMFLKATGFPDLDGFDDYVARLKASFEYRALVNAWIVLRSREPPRSAVFRKLYQEALSLLRVDTPLQETQ
DpdA/TGT_3	KUO80864.1		cellular_organisms__Archaea__TACK_group__Crenarchaeota__Thermoprotei__Thermoproteales__Thermoproteaceae__Vulcanisaeta__unclassified_Vulcanisaeta__Vulcanisaeta_sp__JCHS_4	RYFLNLDYPPNPTDSEHDLELKLKASLRNYEYLVRRFNNVLPVIHYHWRTNIIMKYLTKYLDYNPPCIAIGGLVPYVLISRGVPKNSRKSALEFLLRVRQEVDVCIHVLGLGSPVINPILKLMGIDSTDTSTWRVKAAYGKVVMPGGGERHVSGREIRFGGKEATNEDLTRLYRFLRETGFPLIDRFFEDLRTSFEYRALVNAWVVLNCYEVPSTGVFRKLYNEFELMLSLPSETAG
DpdA/TGT_3	KUO82527.1		cellular_organisms__Archaea__TACK_group__Crenarchaeota__Thermoprotei__Thermoproteales__Thermoproteaceae__Vulcanisaeta__unclassified_Vulcanisaeta__Vulcanisaeta_sp__OSP_8	MRVILGTPIRSRPKPWLFFRVPAVMVNAFDIIRSGVGGHVVKNALQYDGEVWMDSGGYQFLRHGKVPSIEDLAVVYDRYWDVRYFLNLDYPPNPTDSEHDLELKLKASLRNYEYLVRRFNNVLPVIHYHWRTNIIMKYLTKYLDYNPPCIAIGGLVPYVLISRGVPKNSRKSALEFLLRVRQEVDVCIHVLGLGSPVINPILKLMGIDSTDTSTWRVKAAYGKVVMPGGGERHVSGREIRFGGKEATNEDLTRLYRFLRETGFPLIDRFFEDVRTSFEYRALINAWVVLNCYEVPSTGVFRKLYNEFELMLSLPNEAAR
DpdA/TGT_3	WP_148678417.1		cellular_organisms__Archaea__TACK_group__Crenarchaeota__Thermoprotei__Thermoproteales__Thermoproteaceae__Vulcanisaeta__Vulcanisaeta_distributa	MVNAFDIMRSRISKGGHVIKNVLQYDGEVWMDSGGFQFLRYGKIPDIEDLARVYDQYWDIRYFLNLDYPPSPTDDEHNLELKLRGSLHNYEYLAKKFDNVLPVIHYHWRTNIITKYVIKYLDFNPDCIAIGGLVPYVLISRGVPKDSRRSALRFLLNIKRETNTCIHVLGLGSPVINPILKLINIDSTDTSTWRVKAAYGKVVMPGGGERHVSGRAINFGGKEATSDDLMRLYAFLKATGFPMIDQFNEIVTSFEYRALVNAWVVLNSFKVASGGVFKAIYDELAREVTEQIIEGTR
DpdA/TGT_3	ADY01994.1		cellular_organisms__Archaea__TACK_group__Crenarchaeota__Thermoprotei__Thermoproteales__Thermoproteaceae__Vulcanisaeta__Vulcanisaeta_moutnovskia__Vulcanisaeta_moutnovskia_768-28	MVNAFDVIRNRISKKERVIKNVLQYDGEVWMDSGGFQFLRHGKVPEIEDLAKVYDQFWDIRYFLNLDYPPSPTDSDHELEAKLRMSMVNYEYLTKRFDNVLPVLHYHWRTDIIMEYLVKYLDFNPKCIAIGGLVPYVLISRGVPKDSRRSALRFLLRIKQETDTCIHVLGLGSPIINPILKLIGVDSTDTSTWRVKAAYGKVIMPGGGERHVSGRSINFGGKKITPDDLMRLHKFLRDTGFPIIDRFNDIKLSFEYRALINAWVVLNSFEEPNSGVFRAIYDELVSMFSKEALERAY
DpdA/TGT_3	GGI68626.1		cellular_organisms__Archaea__TACK_group__Crenarchaeota__Thermoprotei__Thermoproteales__Thermoproteaceae__Vulcanisaeta__Vulcanisaeta_souniana__Vulcanisaeta_souniana_JCM_11219	MVNAFDILRSGIYEEDHSIKNSLQYDGEVWMDSGGFQFLRYGKIPDIEELARIYDQVWDARYFLNLDYPPSPTDSEHDLETKLRRSLDNYEHLIKKFDNVLPVLHYHWKTDIIMRYLLKYLNFNPKCIAIGGLVPYVLISRGAPKNSRRTALGFLLKIKRETDLCIHVLGLGSPVINPILSMINIDSTDTSTWRVKAAYGKVVMPGGGERHVSGRAINFGGKKATSDDLARLYEFLRSTGFPVLDRFDDIKLSFEYRALVNAWVVLNSFEKPGSGVFRNIYDEVTNELAKEVLERAY
DpdA/TGT_3	WP_069806740.1		cellular_organisms__Archaea__TACK_group__Crenarchaeota__Thermoprotei__Thermoproteales__Thermoproteaceae__Vulcanisaeta__Vulcanisaeta_thermophila	MKIILGTPLSARPKPWLYFRVPAVMVNAYDVLRSKLFARDHSIKNWLQYDGEVWMDSGGYQFLKHGITPNLNDIARVYDHYWDVRYYLNLDYPPSPSDDEFTARDKLKASMSNFEVLVRRFDNVVPVIHYHWSTGVVLEYLRKYLDYNPECIAIGGLVPYILVIRGVPRNSRRNALSFLREVRREFRGCIHVLGLGSPILNPILRAIGIDSTDTSTWRLKAAYGKVIMPGGGERHVSGRQVNFGRRVASLSELLELRDYLFRTGFPLVDRFDDVRGSFEYRALVNAWVVLTSFEEPRHGVFRRIYQELTS
DpdA/TGT_3	RLG85877.1		cellular_organisms__Archaea__TACK_group__Crenarchaeota__Thermoprotei__unclassified_Thermoprotei__Thermoprotei_archaeon	MQIVFGVADRNIELWRVIGDAEVMINSIKWRWNPPPARRVWVDSGGYQAMVRGVRLELREVAARYRRLEAHLYMSLDQPPRRLCPRDPSLLKLNLSNYDELRVLVDREVVPVVHCYDPELMLEAVDSYRSLGAKVIAYGGAVPPSMGRMGRGSRLLPIIGLAIVVKASPLPVHVLGLGGANTMYAVLSRLGASSFDSSAWRIKAAYGKVIVPGLGERYVGGRRVRFGRTLLSREDYEVLRRGLEKTGFPYLNRLDELLKSFKGRALINAWVLYKFRGTVVPRNGMRWLVEEASRLASMGLGELVEEFYRRARALGSVAA
DpdA/TGT_3	RLE80636.1		cellular_organisms__Archaea__TACK_group__Crenarchaeota__Thermoprotei__unclassified_Thermoprotei__Thermoprotei_archaeon	MFKLVLGTLIRGVPKPWDYIPIRAVMVNGYDLYQSGLFERAKNEGIRSILGVSEDVEIWFDSGGYQFLSRGISINVQEIAKIYSCINADYYISLDVPPPPKCSLEEKCRRIAKCIENFMKLKSLLPSLKDRIIPVYHFSYGQLLRNQVEAYEDIPLISVGGLIPFIMQRAGKYSRLKAVVFLALIRKLESGKVIHALGLASHIMIPLLKRLSINSSDTQTWRHKAAYGKIIIPGMGERHISSRKINFGRLYVQDEEYKLLVHYINVSGLNLKINDLRNSFIARALFNAWSLYYFSTNNVDSKIGYSSVFKKIHGLVHKLMKMSVAELEELLKAMESNKLASNFNLLESG
DpdA/TGT_3	OYT26722.1		cellular_organisms__Archaea__TACK_group__Crenarchaeota__Thermoprotei__unclassified_Thermoprotei__Thermoprotei_archaeon_ex4572_64	MENYDKLFKKFESTVPVIHFHHRIDIVMNFLKKYLNYNPEVLAVGALVPYVLMTKGVPSGSRRLAINFLKELRSIFRGKIHVLGLGSPIVTAILKAIGIDSTDSSTWRVKAAYGKIIIPGGGEVHVTNRNVNFGKKKASIQDINRVYNFLRQTNFPLISNFWKVCTDFEYRALVNAWIIMHSEELPRCRSFLKIYREVISTRDR
DpdA/TGT_3	NOZ88935.1		cellular_organisms__Archaea__TACK_group__Crenarchaeota__unclassified_Crenarchaeota__Crenarchaeota_archaeon	MTGFRLVLGTPINTTVKPWMYMDVDAVMVNSYDILKAGSLDRLRGRGLRRLLGIGDEVELWIDSGGYQFLSRGITVDPHKIARVYREVDADYYISLDYPPGPRDDADLRAMKIAKSINNFMTMRSVLRDHVEEGRLVPVFHIATSESLRLQLQAYVPHATTAAVGGLIPYIMQQAGNGSRLKAVMFMVLMRKLWEGRLHAMGLASAAMIPLLKKIDIDSGDTQTWRLKAAYGKIIIPGLGERHISGQAVRFGPAKLVRESELRLYREYIEKAVSAGIISSPESLSSSFEERALFNAWILGLVAANGTGYSGASPAFAKLHRVVDALNMLPPSRLEELLEMLLEGSMDYSQAVRTVMQEAVGVVEETRSRADEGVELHRYRGGSTLAGTVEGAGA
DpdA/TGT_3	NPA84998.1		cellular_organisms__Archaea__TACK_group__Crenarchaeota__unclassified_Crenarchaeota__Crenarchaeota_archaeon	HPASQLLRLWEAFEVKAIMLNAYQLSRSKKLMRELEKGRGLREALGIPEEVELWLDSGGYQAMKRGVPLSPETVVRWYRLMKPDFCVALDSPIKPNDPNAEEKVRRNVRVAREMEGRVPCSLLPVYHPVADELLEEYLSGYSEVGERAAVGGLVPRILTIKNSSRKEGWQFLERVRRLEGRWLHALGLGSALLLPKLSSMGYQSADTQTWRHKAAYGKIMLPGRGERHITDKQVSFGKKKIAKEEIEEAKEIAGRLGIAWEELKKDFKKRAIFNAYVLHLVAGGLG
DpdA/TGT_3	NPA70975.1		cellular_organisms__Archaea__TACK_group__Crenarchaeota__unclassified_Crenarchaeota__Crenarchaeota_archaeon	MKVILGSPANGVPRPWHHYDVDGIMINAYELYMRNLHRKYSTAHEIVQADANYSIWIDSGGYQFLRHNMMPNIDKICQVYSTFEDAEYYLNLDYPPSPTDTNEEAERKMYMSFKNFIYLRSKLGDKVIPVLHYHHNEDLVFKFLKMYIDYSCNIIAVGALVPYVLIVRGARGNTREKAMRFLLKLKELSRDYDFKIHVLGLGSPVVVPILELVGVDSTDSSTWRVKAAYGKVVLPGGGEIHVTNRKINFGKRKATERDIEELKRFLLITGFPLIHRFESIYTSFEYRALVNAYVIMRSRERPRSRTFEKIYNMISKIIKENTY
DpdA/TGT_3	NPB01250.1		cellular_organisms__Archaea__TACK_group__Crenarchaeota__unclassified_Crenarchaeota__Crenarchaeota_archaeon	MNVLLGSPANGVPRPWHHYEVDGIMINAFELYTKNLHRKYLTAHEIVQADVSFRIWIDSGGYQFLRHNMTPSIEKICQVYSTFEDAEFYLNLDYPPSPTDSEHEAEKKMALSLRNFIYLRSKLGDRVIPVLHYYHKEELVMNFLKKYVDYSCNIIAVGALVPYVLIVRGAKGNTREKAMMFLLKLKDIARDHGFRIHVLGLGSPVVIPILELVGVDSTDSSTWRVKAAYGKVVLPGGGEVHVTNRKINFGKRKATEKDIEELKKFLTCTGFPLLHRFESIYTSFEYRALVNAYVIMKSRIRPRSKIFDKIYNMLTKIIKENTY
DpdA/TGT_3	NPA23189.1		cellular_organisms__Archaea__TACK_group__Crenarchaeota__unclassified_Crenarchaeota__Crenarchaeota_archaeon	MRVILGSPANGTPKPWHHYHVDGIMINAFELYTRNLHRKYSTAHEIVQADATYEIWIDSGGYQFLRRGMTPKIDMIAQVYREMEDATYFLNLDYPPSPTDTREEALRKMEISFRNFQYLREKVGDNVVPVLHYYHDEELVLNFLKRYIDYSCGIVAIGALVPYVLIVRGARGNTREKAMRFLLKLREIARDHKFRIHVLGLGSPVVIPILDLVGADSTDSSTWRVKAAYGKVVLPGGGEVHVTDRRINFGKRKATQRDLEYLKRFLEKTGFPLVHRFESIHTSFEYRALVNAYVIMRSREPPKSRTFEKIYNTLIKLVKENTY
DpdA/TGT_3	RLG02881.1		cellular_organisms__Archaea__TACK_group__Thaumarchaeota__unclassified_Thaumarchaeota__Thaumarchaeota_archaeon	MARFISEGIVDLAAIDCINNAGIVLEGEEKDVVKGGDKYPSWEYFKKNPEEIDLLAKKVASQLPTLKSRYDYIVAYVNVKAYRLALKKASNLSNVPVHFINLRFSPLSFRSLKNRSNLMESIRRFLNIRPEIYFCFPDLADAKVRAIRRLAEGDGLRINVLISYLTIKGKPSTLHKLVTLRSRKLISRIMLDSGAYNLLNRSISLKSYRQLINEYANFIISHQKLFDRVVVPDVPNDPHKTEEYTKLFLKRIQGFNSEKLVFVAQGRSIRSYVKSIQRLKRLNVSPGVIGIGGIDHFKRRRDWGSIVKILNYAASCFGKPVHLFGATRTILKRIGMFFDCCDMASWLYDIRFRRRSELNALTSEQATYMAIKKTLFENMSRTGMCSN
DpdA/TGT_3	HDY77907.1		cellular_organisms__Archaea__unclassified_Archaea__archaeon	MFEDFYYVIEGGSVFDVRDNGFDVKPEEISILQSILRTYHTGHKCFDERRFLPVFKRAKQLMIDSGGFNILRRYSDYPFSISEYHAQLSSINPDYAVSMDYSTIMLEDVIGTEYKDRLPYLIKTIDNYVEQYDMERNYKLLIGLQGNNIDEKIGFMDILSERMNLNDVDYWGIGGITITGSVEMMKTNLNLRSEINNYLNKKLNSPKIHHFGLSIAHLKKLFKYNIKFTSLDSRSWEMPIQFGYTFDDNGNNIRIKYTKQSTEEVRQRSLFNYIKKINKLKNLYKKESQVEGLF
DpdA/TGT_3	RLG62455.1		cellular_organisms__Archaea__unclassified_Archaea__archaeon	MGAPAGGVANSKTEGLKIRFELSSGGSAVQLYFVHSLTQTCPKLWRSMDVDGLMLSADDLWSSGLRRVRESLGFGGRIVLDSGGFRLLSQRRTFNPEDVLRWQMRTEVDVVVVLDYPLEDGIDRVEAKRRIRKSIENVAMWLDEFQSGRVMPVVHGRTKSDLNYAYDLLIGTYGRVFRYIGFGSVAEIARCSLPRMMQIATYARRLFRGFHLHAFGCGGSSASILSALGFDSVDSASHLCNSRYGLVYDPETGRMCVITETRGCADKPRITPEELFSRCDCPACREGDVRISKWGRKGFLLRALHNAWHLKRLVKRRLVNSRWRRYMEEALSRSGG
DpdA/TGT_3	OLB71082.1		cellular_organisms__Archaea__unclassified_Archaea__archaeon_13_2_20CM_2_52_21	MRSDRQSDYVMDSCISYYDDETPSLQYNPGELFLDNGAFSASMSGVELDADRIIAVQEALMPTFTIPLDYPFGRHTFSIPQMQRRWNQTRTNILYWQSSTRLGGRLVPTLHAWSKRSLVDNVDWLSRNADADTIALGSLIDGTGFTMDSRGYFGDRQPKEHTIDMVSNAIEAIHESTDFNVHLMGFGSSPMMLHLAYFLGANSTDSSGHRRKAAYGKIVLQSTGERYLGGDPGVFGKGMELTSKRKSDVMELETCSCDICLTNKDLLWQGWKARALHNELHLPHLR
DpdA/TGT_3	WP_014099427.1		cellular_organisms__Bacteria__Acidobacteria__Blastocatellia__Chloracidobacterium__Chloracidobacterium_thermophilum	MEIVAGLSLKNLKPRVWDPDSPYYLPDLKAVMVSYADFASSPARRQAAMRHGLRAFLGVPPGVMIYLDNGSFQQLTKGGSTSREDYEEFVEQAKPNWHAIPQDFVPTPFMTDAEQLNCFHQTMEINREYRHDGYVPVIHISRYLSDYLKAFLTDKHLCRKGKVALGGIVPNLLRAPKAIPYANVLDSLHRVRHQLGNWQLHVFGLGGTATMHLAILLGVDSADSAGWRNRAARGIIQLPGRGDRLVANLGKWRGREPNAEEWAMLAKCPCPACQADGLEGLKANGLKGFCHRATHNLWVLLTEVKEVELRLSDGTYRDWYQGHLDNSTYRPLVEYVLRLCAVKMTSKPARKMQSDFEKR
DpdA/TGT_3	WP_051654132.1		cellular_organisms__Bacteria__Aquificae__Aquificae__Aquificales__Hydrogenothermaceae__Persephonella__unclassified_Persephonella__Persephonella_sp__KM09-Lau-8	MKYFLPYWEDWVHKDFDPITESYAKTGFENSIFAHEILDKPIYDGILVSLGLFELKLKLIKENGLPKIRNSYNIREYLRLPTQFYIMGDCGAFTYINEKNPILDVEKAVYHYDSLGFDYGISVDHICSDVIILEDKSKINEFSFTEITQQKSGKFKIVLSEEEKEYRRKLSIENAYKFLKLSKNKSFIPVGAVQGYSIETYIDSAKQLIEQGYEYLAFGGLVPRKTEFISKLLDEINKEIDTTKIKVHLLGILRESLLEKMKEYNVYSFDSASYYRKSWLRATHNYLGIDTKWYSAIRVPQSQISRIRNKISSNISLSEMEKKENQILKLLRDFDKGHVKNIDAILEEVISYDKFFLRDSFNEEKFYNLYKETLESKIWKSCNCEICQSLGIDVIIFRG…
DpdA/TGT_3	WP_142935876.1		cellular_organisms__Bacteria__Aquificae__Aquificae__Desulfurobacteriales__Desulfurobacteriaceae__Balnearium__Balnearium_lithotrophicum	MKYFLPYWEDWVHADFDPTSDTYSGGFKNAQFTHEIFETPPYDGILLSLGMFEFKLKLLRVDGKPTIRGFENVRDYLRLHRFPEIPVMGDCGAFTYVNEKEPILKVSDALETYSKLSFDYGISVDHICSEWITVERGKEELFSYTEEKESRGKLKIKLSESELEWRRQLSLRNGEEFLKKAEGFHPIGAAQGYSIPSYVDSVGSLIDMGYDFIAIGGLVPRRSSFISELLLELSKKGLLKKARFHLLGVLREELLPLMRELKIYSFDSASYLRKAWLKAVSNYYGVDGRWYSSIRVPDCKNRRLLNRTKGLPSNIDKVEKKILKGLRDYDRGNLKNFEELLEEIVAYDKLFLRNEFNEEKYKKLYRELLESKIWKRCDCPICRQLGIDVVIFRGANRNK…
DpdA/TGT_3	WP_013639098.1		cellular_organisms__Bacteria__Aquificae__Aquificae__Desulfurobacteriales__Desulfurobacteriaceae__Desulfurobacterium__Desulfurobacterium_thermolithotrophum	MKYFLPYWEDWVHADFDPISDTYSKGGFKNSIFAHELLETTPYDGILVSLGMFKLKLKLIKRNGKPSIRGYQNIKKYLRVPENFPVIGDCGAFTYVNEKEPKISVEEAIYHYESLKFDYGISVDHICSETIVVEKEKVKLFSFKEAKESKDKIKLFLSEKELELRRQTSIENAWNFLKLSKGKNFIPVGAVQGYTIETYLDSAKKLIDYGYEYLAIGGLVPRKTEFISELLDRLYKEFDTEKIKIHLLGVLREELLTKMIKYNIYSFDSASYYRKAWLRAAQNYLGVDGKWYASIRVPDCHNIRLRKKILSSGLSFPAIEKMEQKILKGLRDYDKGTLKEVDCLLEEIMNYDKLFFRDDFKEEKYSKLYKELLESRVWKECSCEICSKLGIDVVIFRGS…
DpdA/TGT_3	WP_121171506.1		cellular_organisms__Bacteria__Aquificae__Aquificae__Desulfurobacteriales__Desulfurobacteriaceae__Thermovibrio__Thermovibrio_guaymasensis	MKYFMPYWEDWVHRDFDPIKDTYGKGGFKNSLFAHEIFNPPPYDGILVSLGVFKLKLRLIRENGRPTIRGYKNIKKYLKLPSSFPLLGDCGAFTYVSSKEPQIEIFEAVEIYSKLGFDYGISVDHICSEVITVEKEDVDKFDFTDAKPARGGRVKLTLSEWELEWRRELSLKNAKEFLKESLGAPFTPVGAAQGYSVETYVDSVKELVKMGYRYVAVGGLVPRSTDFISSLLEELYREVDLSEVKVHLLGVLREELLPKMASFGVYSFDSASYFRKAWLKAKENYLGVDGNWYASIRIPDSSNPRLSKRLKGNYENLKETEERILKNLRKYDRGSLREVGALVEDIISYDKLFYRGEFKEDKYAELYLKLLKSKIWKECSCPICRELGIDVVIFRGSNR…
DpdA/TGT_3	HEN27517.1		cellular_organisms__Bacteria__Bacteria_incertae_sedis__Bacteria_candidate_phyla__candidate_division_WOR-3__candidate_division_WOR-3_bacterium	MKFRVIKKDKTTKARMGILYLNSKKIKTPVLWLGCMIKNKPRPWEYFDVNAVMVNAYGIIEEEININRTIHDLLNINGMVMMDSGGFQLMKKNVHITPTKLLEIYKQAKPDIGVVLDFPFNPLDLESRIKRWKKTLENTKFMLSNSHDIVLMPVIHGYTLEEIRRACNELKDIAXPKFVGVGSLVPILRCMKTSELSKLNGMNTIKFMIDAISIIRREFPDAFLHVFGVGSVTTMHLMFSLGVDSVDSMSWRIKAAYGAIQLPGTGDRXISPKNGRRQLEEDYLLEKCKXPICIDKSVSERKNALDNSNSNTFFNRAIHNAFVFKEEERIFHEVLIKNNTAEFIKERLKGTRYYKIFKDSITSSERS
DpdA/TGT_3	MYB92266.1		cellular_organisms__Bacteria__Bacteria_incertae_sedis__Bacteria_candidate_phyla__Candidatus_Poribacteria__Candidatus_Poribacteria_bacterium	MEIVAGLNLGSIKPLVWNPDSPYHLEKLRAVMVSYVYFHQSPTRRHRAMEMGLHTSLGIPESVSIYLDNGAFKFSQDKVEVPPEEYKAFVRAAKPDWYAIPQDYIPIPCMSDYKQNRCLEKTMAVNQKFSYDEYVPILHVSRRLNKYIRLFNEDEKLRKKPIFAIGGIVPNLLRAPKAMSHEKMLNSIYKVRETFPNQKLHLFGVGGTATLHIAALLGMDSVDSAGWRVRAARGLVQLPGIADRAIVDLGNWKVPKPNPQELQKLENCQCPACIEHGLEGLKKNRTFGFCNRATHNLWTLLEENRMIQEHLKDGTYVEWYKKHLHNSTYRPLIDRLVEKRLE
DpdA/TGT_3	MYC78079.1		cellular_organisms__Bacteria__Bacteria_incertae_sedis__Bacteria_candidate_phyla__Candidatus_Poribacteria__Candidatus_Poribacteria_bacterium	MDQDATCASVFSRVHLDTPNLFASYRIGDCPHAGLLRPPWKMTGTQAVLVNAFDLLGNYRTRRFTSEIREAENTLREYIHFDGPLMLDSGGFNFQKQDEISIASLDVLEIGIEFAVDVSVVLDHPFLPTSTPEERETRWENTVTNTEEMFEKLKDRDLPDYFQLMPVLHGHDPETLKQSLARIVEIWGENPPIVGIGSLAPLALNGNKRTAIDIICTVRRLLPNAHIHCFSLGSALLMLFAFYCGADTVDSQSWMISAAFKNVQLPGFPWTRFSSRERDKDSDKYEEKRNAFADRLLELIEQEGFAVKDWDEEKDWKIENKSDALFYLDYLEHKDGEQHIHRRACHNLYAFNFEAKRVREEKEKGVRALETFIEGRMKSPVYRKTFEYAIQKISSK
DpdA/TGT_3	WP_020602249.1		cellular_organisms__Bacteria__FCB_group__Bacteroidetes_Chlorobi_group__Bacteroidetes__Cytophagia__Cytophagales__Cytophagaceae__Spirosoma__Spirosoma_spitsbergense	MKIQIITACTGEKAINHDRALIFSDFEAGADKIKEREAELEPLLMPAASLYTGQQHVRLMKGITESLLNTGIQAELFILSAGYGLIRSDRHIAPYEVTFATMKKKDLNSWSSFLNVPSDFRQTVQTPYDFSLILLGDNYLEACQLTGDVQFGGPTILFCGASAAKKMPKLGNLKVVPLTNKEAKRFSCGLVGLKGELAARVLSRIVDEGTEFVLKIIDADTPLDLLDEPKKNNENGRKKPLANPKVDQVITLPATWKDSSHKSRLRYFIPEWDDLVDGDYNFLEDVHSGGSGDWSNEVYAHQMFTEPNYDGILISKVVAEKSVKKKERINSLGVHRFCRVPREFPIMGDCGAFGYIAHDVPPYSTSEMLDYYTRLDFDLGVSLDHLIVSGTMETAKERY…
DpdA/TGT_3	WP_146901621.1		cellular_organisms__Bacteria__FCB_group__Bacteroidetes_Chlorobi_group__Bacteroidetes__Cytophagia__Cytophagales__Hymenobacteraceae__Adhaeribacter__Adhaeribacter_aerolatus	MEIVVGLNLSNPNPKVWNSSSPYFLPEVRAVMVSYAEFDKTPTKRKKAMEVGLHQYLEVPKDISIYLDNGSFSFLRRSSQINQQEYKEFIERAKPDWYPTPQDFIPAPAMSDGQQYNCMLDTMKINLAYNYDGFVPVLHICRYLNEYVTHLQGDHLLNQKKRIALGGIVPNLLRAPKAMPYQDILGHLQNIRKVFKDKKIHVFGIGGTATLHIAALLQMDSIDSTGWRNRAARGIIQLPGKGDRLVAELGKWRGRNCDENEWDVLTQCGCPSCRNNGIEGLKIKGLTGFMNRAAHNLWVLLEEDRLIKYHLLNNSYSEWYPSHVSNSTYKPLIDYLIKEKQVHTLFKK
DpdA/TGT_3	WP_198992904.1		cellular_organisms__Bacteria__FCB_group__Bacteroidetes_Chlorobi_group__Bacteroidetes__Cytophagia__Cytophagales__Hymenobacteraceae__Hymenobacter__unclassified_Hymenobacter__Hymenobacter_sp__BT559	MKILIVSSCTGEKDASGKYELSITDFEAGLEAVTALEARFPEHLKSAGQMYTGQQHLRLMDGVQKARAQSDLEVELHILSAGYGLISEMRSILPYEVTFATMGKKEIRSWSSYLQVPLSFRNTVSAPYDLGLILLGDNYLEACQLDSTISFGGPTLILCGSVIAKRLPTMEQSKIITLNNNEARQFRCGIIGLKGELAKRLLGKVVAEGVAFIEQFIASSTPLPLLTLPEDTKPAKLIIQKKLPVANPNVDQVIALDQNWEESPHKQKLRYFIPDWDDLVDPDFDFDQEVHAGGVSHWSNEVYAHQLYNSPNYDGILVSRAVVEHNKKRKALIDALGIHRSLRVPTHFPVMGDCGAFDYINLEKPPFSTADVLDYYTRYGFDLGVSVDHLIVGKNSAVA…
DpdA/TGT_3	HIO72338.1		cellular_organisms__Bacteria__FCB_group__Bacteroidetes_Chlorobi_group__Bacteroidetes__Flavobacteriia__Flavobacteriales__unclassified_Flavobacteriales__Flavobacteriales_bacterium	MKFIFPDSTDVIAPNYDFDREKHAVGRVRLRGELYPHEVFNRPPYDGMLISLAIVNSRYSLAQKQRLFRDGARKFLRLDKPKFKDHLIFGDCGAFSSKGKAVSLITNDKVIDFYTKLRVNVGITLDHIIFDFERDDKYLPGELKIKEDWLKRQHITIENAAYFWALYKKKELNFKPLGVAHGWNAKSYIESIKALEKIGYKYICLGGLVPLKTADLHFLLERISKAKRKGTTLHLLGIGRCENIKEFKNYDVATFDSTAPLLKAFMDDKHNYYSTKEGEKPYTAIRVPQVHGNNELRKRVQSGEVDQDALQTQERHVIKLLKNYDQGKGKMETLLEAIHEYDVMIKGSCRHLESYRRILTEQPWKKCKCPLCKKMGIHIVIFRGAERNRSRGFCNLNKF…
DpdA/TGT_3	HHN36830.1		cellular_organisms__Bacteria__FCB_group__Bacteroidetes_Chlorobi_group__Bacteroidetes__unclassified_Bacteroidetes__Bacteroidetes_bacterium	MFFNQIESNYKYNHIGILNLLNFKKIETPIIWYGLSIIESIEFQFEVFKRANIKSFLSNAYDLLIQDKKQKRETLIKTLVQAGFFHKMDSGKFQIMKNRIIGKQVPIKFNQNITFQKQLEICCDIAVQLDVPLSPNLTKDEQKKAIDLTIDNFRKLIDLNQNRLILMPVVHGYNNKMLEYCIEKYEEILGKISLIGIGSLVPMIKNVNGTHKIGGKNKFIENLIYIRKRLPNSCIHAFGIGGTMSYLAFYCGIDSLDSTGWIQKSSYGIIQLPGVSDRFLTKKSHNRPYLTDREKDLFLKCKCDVCKKFLSYNDKKQAWKEKLKLFEQKNTEGRLIRAIHNLSVFNNELQLIKISIKKNNLDNFIENRLKFSKYYKLFKLLQKLKSDDKIQYIL
DpdA/TGT_3	RFM24303.1		cellular_organisms__Bacteria__FCB_group__Bacteroidetes_Chlorobi_group__Chlorobi__Chlorobia__Chlorobiales__Candidatus_Thermochlorobacteriaceae__Candidatus_Thermochlorobacter__Candidatus_Thermochlorobacter_aerophilum	MRFTPLGVVQGYDETSYRDSLHALLDMNYEYVAIGGLVRYPNQELQKVVEALMREIRRRRREVKVHLLGVLRPALLEQFKELGASSFDSASFMRKAWLRSTMNYLGVDGKWYASIRVPQSFNPLFKKSIGAHSISHERLLKMERAALRALSDYGRKRLSLGATLSAVMEYDSLLERESENLKKLHTRYRHTLESRIWERCPCEVCRTIGVHVVIFRGTNRNKRRGMHNTWMFYQKQMKGKLD
DpdA/TGT_3	HGB40062.1		cellular_organisms__Bacteria__FCB_group__Candidatus_Hydrogenedentes__unclassified_Candidatus_Hydrogenedentes__Candidatus_Hydrogenedentes_bacterium	MLVALGTPLKGRPRPWEHFKVPALMVNAYEIIKSEKLRRDIQAKGGLHEFLNYNGTIFLDSGGFQAMKHGIDVEISKLVDVYKMAGADYYFSLDYPSPSARNSEKKILRTISNFEKLRKLIEHIIPVVHPNIKRALREYEAYKEYSPEYIAIGGLVPLMLTTHGLLNGRKKAIDLITEIRKRHKLNLHVMGLGAPTVIPILKILKCDSTDSAAWRVKAAHGKIMIPNKGERYVSNRRANFGVVPLCEDDKQIIEKIKCPLLKEYDWDYLEKSFEARALLNAWITLYCAEKSEQLNGPFATLLEYANSLKT
DpdA/TGT_3	MBA2706682.1		cellular_organisms__Bacteria__FCB_group__Gemmatimonadetes__Gemmatimonadetes__Gemmatimonadales__Gemmatimonadaceae__unclassified_Gemmatimonadaceae__Gemmatimonadaceae_bacterium	MRFYVGLHMPTHAPHFSRCMVSFNVVRRRKKPVESGEWMLDSGAFTEVARNGGFRTSPAEYAETINRLGEHGGLVAAVSQDWMCEPFVVEKTGLSVREHQQRTVERYTEIVSHTRHYVLPVIQGYQPREYASHVRDYGDLLSPRAWVGVGSVCKRSGHPRQIRRVLDAILAERPDLRLHGFGVQLRALKDPSVRRRLWSADSMAWSWNARMQGRDANDWREAAHYVEAVEVAISRQTTHAEQLEWVMV
DpdA/TGT_3	MYD63887.1		cellular_organisms__Bacteria__FCB_group__Gemmatimonadetes__unclassified_Gemmatimonadetes__Gemmatimonadetes_bacterium	MKGSHRMILPQHQQPITIRLARKADIEGAKRIADQNRSELGFVNITILRVAQSKGWLLVAAEWEDQRKRDMVVGFANFRIRQDKNATLYEIAIAATHRRTGIGTRLVSELIRRVHLAGGQYVRLKCPAGLSANQFYPKCGFRQVETEQGKKRRLHVWHYHIPHTHSKETEPLSITLSNSKADDRGTRQSFGWETESHIPAHFYASLTIAPDEMRMLHRLWHEHAHNFDWKFGKPNPFQRVLISPVVASKQTFDFVRELKRTGETEVAMFDSGGYFVQKGDISYYDLHRKLYECYQREDWADIYVLPDNPPLSRDTLSSAEAKIKQTVEGSLRLYNDLSDAIQQRAMPVVHATKSEHLDYCLRHYKNFKKIGFGSFPTSGTSNSINRLNINALMILQRLT…
DpdA/TGT_3	MYC73117.1		cellular_organisms__Bacteria__FCB_group__Gemmatimonadetes__unclassified_Gemmatimonadetes__Gemmatimonadetes_bacterium	MILPQHQQPITVRLAREADIEGAKQIADQYRAELGFVNSAILRVAQSKGWLLVAAEWKDLRKRDVVVGFANFRIKQDRNATLYEIAVAGAYRHTGVGTRLMSELIRRVHLAGGQYVRLKCPQELSANQFYQKCGFRHGKTEQGKKRQLQVWHYRIPPMHEPDAETLPITRLVPVLNKLASQKPFTKGTEFHAPAQFYASLTVKPDEMRTLHHLWHKYAHDFDWKFGKPNPFQRVLISPVVTRKYTFDFVRELKRTGETEVVMFDSGGYFVQKGDISYYDLHRKLYECYQQEDWADIYVLPDNPPLSKDSLRSAESKIKQTVEGSLRLYRDLSYAIQQKAMPVVHATRSEHLDYCLRQYANFKKIGFGSFPTSGTSNSINRLNIDALMILRQLTLRLDSE…
DpdA/TGT_3	HIL26092.1		cellular_organisms__Bacteria__Nitrospinae_Tectomicrobia_group__Nitrospinae__Nitrospinia__Nitrospinales__Nitrospinaceae__unclassified_Nitrospinaceae__Nitrospinaceae_bacterium	MKFLFADSFEAVDPNYNFIEEENSPDRFRQSNDEYPHEVLGKAPYDGMLVSLSTLGISKGSRYSQGQRFRMMREGIREFLRFPNKKFQGDADEYPIMGDCGSFSKDKENAKLDLKEIIEYYEVCGFTHGISPDQIIVVNNEAWVNLKKTPSEIITRAEYTSQKAEEFFTQSNKDKVSFEPVGVVQGWSLKSFSRYANKLVGIGYKYIALGGLASRPTKEIYRIVLEVITKIPSNIKIHILGFNRFDYLEKFHGLGIYSFDSTSPLLRAFKDDHDNYFCPDGKNLSAIRIPLPHEHRIKKRIQSGQLSVETVNELSKKCFSVMRGYANRKENLNKVVETLESYEKLISPKINKKEYYKKTLESRAWEHCPCRVCKEIGIEVVIFSGLNRNKRRGFHNLYV…
DpdA/TGT_3	WP_038059440.1		cellular_organisms__Bacteria__Nitrospirae__Thermodesulfovibrionia__Thermodesulfovibrionales__Thermodesulfovibrionaceae__Thermodesulfovibrio__Thermodesulfovibrio_islandicus	MLYFLPNWEDRLDPNYNFETDTFSRDKSAAYAIDVYAHQIFKKPPYDGILISLAIFKDKINIISDSNGGKQIRQFKSIKEYLRIKEGSKLKVMGDCGAFSYINEDVPPEEYKIDKVSDIYQALDFDYGVSVDHMIPDTIVKNEKKINLTEEQKEERRQLTLINAKEFIEYHKKKNLNFTPIGAVQGYCPESYADSAAKTVEMGYSYIGIGTLVPKSDDEIVKIIRTVIKAISHRKIKLHLFGILRPQKIREFKALGVTSFDSASFLRKSWLRTGRNYFTKDGNWYAAIRIPYAENPVLVKNALREGYSIADIKQMENNALKAIRQYANNKTLDVERVLKAILEYDTLLLREYDGNHHYDKYMKTLVDRPWEKCNCEICKEIGVEVIIFRGANRNKRRGF…
DpdA/TGT_3	OYX33535.1		cellular_organisms__Bacteria__Proteobacteria__Alphaproteobacteria__Caulobacterales__unclassified_Caulobacterales__Caulobacterales_bacterium_32-69-10	MTPSARLTADVDFRFYVGIHHPRLAWPLTLRGFRVCVSANVLRDRLGDVPFLGCDAPWFLDSGAFTQVALKGRFEQSTDDYAAMIRRFAGTGLIAASTQDYMCEPVALRATGLTLRRHQALTIARFDAIWAAGTAGVHLLPVLQGRTPDDYRRHLEGYGARIGYGAWVGVGSLCKRQGDPGVIAAILDAILLDRPDLRLHGFGCKRTSLFEPAVRSRLATADSMAWSYAARFEGRDQNAWDEAGRFALGVGGCPEAIDFLAERAGWRRAARRDEVTPKRGLGTALWLQ
DpdA/TGT_3	WP_081492993.1		cellular_organisms__Bacteria__Proteobacteria__Alphaproteobacteria__Hyphomicrobiales__Bradyrhizobiaceae__Bradyrhizobium__Bradyrhizobium_yuanmingense	MSAAPNELLSRQHQHEMPTVWLGQSVDTSSICSTHPELNQRPFLTSLGCAIRRPSLRRSHFDGQLKNKLGIKGPLMLDSGGFALLMNPNARWTVREVSKAIERTDADIFVNLDFPPTIEDTAEDRRKKIVKSTNNFKTLSERFPSKTIMPVVHGRTFSEIELSLRLLDGRHAKLRWIGLGGIVPLLQHRNVSREISSMGAETFISKALAIIRNCNPNAKIHAFGAGGTRTFPALYAFGADSADSIGWRQAAGFGSIFLPMKSQRTIKWNETKKAPRKLLDNDDISQLRQCGCPICRATNSVDAQLWDLRSDFYNRSIHNAWTITHQYDYWPPTRAAMRRLVANGGLGAQWAKACS
DpdA/TGT_3	TIN80730.1		cellular_organisms__Bacteria__Proteobacteria__Alphaproteobacteria__Hyphomicrobiales__Phyllobacteriaceae__Mesorhizobium__unclassified_Mesorhizobium__Mesorhizobium_sp_	MSVRFFVGLHQPADAQHFDLSCISINRLRGRKKPVDCQEVLVDSGAFTEINLHGGYRHGVEDYAHELCRLHAAGVVKIAAAVAQDYMCEPFMLAKTGLSVTDHQRLTIERYDDLVACGLPFPVMPVLQGFAPRDYQDHVRAYGERLTFGMWVGVGSVCKRNGAPEKIVEVLSAIHSLRPDLRLHGFGIKQTSLLHSGVRAMLHSADSMAWSFAARRQGRDGNSWQEAKSFAQRVQDAASRAFEEWQLPLPLWRLAA
DpdA/TGT_3	TIN41369.1		cellular_organisms__Bacteria__Proteobacteria__Alphaproteobacteria__Hyphomicrobiales__Phyllobacteriaceae__Mesorhizobium__unclassified_Mesorhizobium__Mesorhizobium_sp_	MSVKFFVGLHQPNHAEHFDQACISIRRLWNRKKPIDCGAVLVDSGAFTEINLYGGFRTSVDDYARELLRLHEASIINIQAAVAQDYMCEPFMLSKTGLTIDDHQRLTVERYDDLASRNLPFPILPVLQGFAPEDYVRHIQAYGDRLTPGMWVGVGSVCKRNGSPQQVAQVLRAIKRERPDILIHGFGIKQTSLLDHGVRELLHSADSMAWSFAARRQGRDANSWKEAKSFSDRVGEAGALPIRHLEIFAAMGVPA
DpdA/TGT_3	WP_051903702.1		cellular_organisms__Bacteria__Proteobacteria__Alphaproteobacteria__Hyphomicrobiales__Rhizobiaceae__Rhizobium_Agrobacterium_group__Neorhizobium__Neorhizobium_vignae	MTAAAVKFYVGLHQPADAQHFDLACISINRLRGRRKAVDCGDVLVDSGAFTELAQHGRYRHTVEEYAAEVQRLHDSGVVNISAAVAQDYMCEPWMLEKTGLTMSDHQRLTVERYDALLGCELPVPVMPVLQGFAPTDYVTHVVQYGDRLKFGMWVGVGSVCKRQGDPHAIMAVLQAIRSVRPELRLHGFGVKKTSLLHPGVREYLYSADSMAWSFAARKQGRSANDWQEAARFAEVVNHAASSSFQPWQMEMFA
DpdA/TGT_3	WP_020398672.1		cellular_organisms__Bacteria__Proteobacteria__Alphaproteobacteria__Kordiimonadales__Kordiimonadaceae__Kordiimonas__Kordiimonas_gwangyangensis	MFEFLHAPTKHSKEKKLQLWLGQSVRARVVSAEFDELKGQPLMLSLGEAVHRPQYLQKIFSKPLKPQFGVDGPLMLDSGGFTMMTNPDGALPIQTIADVYRGTDADLFISLDFPPGFDETEQERSDKYRRTQENLEFLLKELGTEKLIPVVHGRTIDEVSANIDVIKARSSSWAWVGVGGIVPLLRQKNDSRLSDGRHAREHVSSIVRQTKEAFPEHNVHAFGVGAPSTIISLMALGVNSVDSIGWRSAANFGTIYLPGRPARFPTKSGIKTRHTRPALTEAEIELLENCLCPICKHCSSVEERLAKLNSSYVPRAAHNAWVVLNEVRSLESAIASGEHHHFLSSRLPSHWCSLLNL
DpdA/TGT_3	WP_114176927.1		cellular_organisms__Bacteria__Proteobacteria__Betaproteobacteria__Burkholderiales__Burkholderiaceae__Burkholderia__Burkholderia_cepacia_complex__Burkholderia_pyrrocinia	MRFFTGLHQPSDARHFEAAFISVNRLRNRKSGFVVGDWIMDSGAFTTILKHGGYVDPVSAYAEQIRRWAMNGTLLAAVAQDYMCEAHMLKITGMTIEQHQQLTIERYDTLTQCDVRGVYILPVLQGYTCEDYVRHIEMYGRRLKHGAWAGVGSVCKRNGDPRAIERVLMAIKTIRPDLRLHGFGLKSTALSSWIVRELLYTADSMAWSFAARKQGRNANDWREAKVWSDRINCCSEPTQRALFTAEELCTF
DpdA/TGT_3	SAL26174.1		cellular_organisms__Bacteria__Proteobacteria__Betaproteobacteria__Burkholderiales__Burkholderiaceae__Caballeronia__Caballeronia_turbans	MRFFTGLHQPSDAKHFDAAFVSVNRLRDRKSGFEVGDWIMDSGAFTEISKYGHYRHEVGDYAAQIKRWSTNGNMLAAVSQDFMCEAWIVEKTGLSVEIHQQLTIERYDALMQCDVGGAYIMPVLQGYDPQDYVRHIEMYGDRLAHGAWVGVGSVCKRNGDPRAIENVLLAIHAKRPDLRLHGFGLKSTALSSWIVTELLHTADSMAWSFHARINGRNGNDWKEAKVWTDKINRRPMQYGLFME
DpdA/TGT_3	WP_090861894.1		cellular_organisms__Bacteria__Proteobacteria__Betaproteobacteria__Burkholderiales__Burkholderiaceae__Paraburkholderia__Paraburkholderia_diazotrophica	MRFFTGLHQPSDAQHFDAAFISKNRLAKRKSGFAVGDWIMDSGAFTTILTHGGYPEGVEVYAAEIKRWSTNGNLLAAVAQDYMCEAHMLKITGMTIEQHQQLTIERYDALVKCDVGGVYILPVLQGYDPEDYVRHIEMYGDRLAQGAWVGVGSVCKRNGDPRAIERVLMAIKAVRPDLRLHGFGLKSTALSSWIVRELLHTADSMAWSYSARKQGRNGNDWREAKRWTERINSRPEPAQRGLFTAEELCLM
DpdA/TGT_3	WP_116116773.1		cellular_organisms__Bacteria__Proteobacteria__Betaproteobacteria__Burkholderiales__Burkholderiaceae__Paraburkholderia__unclassified_Paraburkholderia__Paraburkholderia_sp__BL6669N2	MRFFTGLHQPSDAQHFDAAFISKNRLLKRKSAFSVGDWILDSGAFTTILTHGDYPESVEVYAAEIKRWSKNGNLLAAVAQDYMCEAHMLKITGKTVLEHQQLTIERYDALMKCDVGGVYIMPVLQGYAPSNYVRHIEMYGDRLKHGAWVGVGSVCKRNGDPRAIEAVLMAIKAVRPDLSLHGFGLKSTALSSWIVKDLLYTADSMAWSFAARKQGRNANDWREAKAWTERINSRPPPAQKGLFTAEELCAM
DpdA/TGT_3	WP_132382269.1		cellular_organisms__Bacteria__Proteobacteria__Betaproteobacteria__Burkholderiales__Burkholderiaceae__Paraburkholderia__unclassified_Paraburkholderia__Paraburkholderia_sp__BL9I2N2	MRFFTGLHQPSDAKHFDTAFISRNRLMGRKSGFEVGDWILDSAAFTTILKHGGYPNGVEEYAEQIKRWASNGNLLAAVAQDYMCEAHMLKITGKTIIEHQQMTIERYDALMKCDVGGIYIMPVLQGYAPEDYVRHIEMYGDRLKHGAWVGVGSVCKRNGDPRAIERVLMAIKAVRPDLRLHGFGLKSTALSSWIVKDLLYTADSMAWSFAARKQGRNANDWREAKAWTERINSRPPPAQKGLFTAEELCTM
DpdA/TGT_3	WP_093179326.1		cellular_organisms__Bacteria__Proteobacteria__Betaproteobacteria__Burkholderiales__Comamonadaceae__Variovorax__unclassified_Variovorax__Variovorax_sp__YR266	MRFFTGLHQPSDARHFDGAFVSVNRLRDRKAPMQVGDWIMDSGAFTEISRHGRYRHDVSTYAAEIRRWANNGSGRLLAAAAQDYMCEPFIVRITGLSVLEHQRLTIERFDELRAEDTSGVYILPVLQGFEPVDYFRHLHAYGNRLAPGAWVGVGSVCKRNGAPEQVAAVLMAIKAERPDLLLHGFGLKTTALAHPFVRSMLHSADSMAWSFAARKQGRNANDWREAVRWTDAIAQRPIQHMLDLGGNP
DpdA/TGT_3	WP_044185076.1		cellular_organisms__Bacteria__Proteobacteria__delta_epsilon_subdivisions__Deltaproteobacteria__Myxococcales__Cystobacterineae__Archangiaceae__Hyalangium__Hyalangium_minutum	MKFFFPDSQDLVDPSFDFETERRDDLRVRQRDDLYAHEVFRSRAYDGLLVSKGIVDGYGQVGSRYTIGQKHRLLRNGVKEFLRIEEVPYPLEVMGDCGAFTYVKEKVPPYTADEVINFYSDCRFDYGVSVDHVILAYQPDWDAKGEQPPEEVKERQAITLSLAEQFWTRCKARKEGFTPIGVAQGWSPKSYAHAVKELQAIGYSYIALGGMVPLKTAEVLASLEKIAEVRKPKTRLHLLGVTRLDHMNAFADLGVASIDGTSPLRQAFKDASDNYYTLSRTYSAIRIPQVEGNAKLQKKISSGVIRQETARKLEKAALAAMAAFDKGKLDINASIAALTDYEELCAESSPQEKKAGAAKKRTSRAEVYREVLSDQPWKKCGCEVCRSIGHHVILFRGAE…
DpdA/TGT_3	WP_013377541.1		cellular_organisms__Bacteria__Proteobacteria__delta_epsilon_subdivisions__Deltaproteobacteria__Myxococcales__Cystobacterineae__Archangiaceae__Stigmatella__Stigmatella_aurantiaca	MKFFLPDSQDLVDPSFDFENEQRSKDRRRQRHDLYAHEVFSQPAFDGFLVSKGMVDGFGALGSRYTLSQRLRLSQMGAPEFFRVERAPHPLQIMGDCGAFTYVKEQKPPYSVDDVIDFYATSRFDYGVSLDHVILDFIPEADAPGAGPRAVPAAIRHRQELTLQYATEFLHQHRLGRHAFKPLGVAQGWSPQSYATSVKRLQKMGYDYIALGGMVPLKTQDILRCLQAIQDQRAHGTRLHLLGVTRTEHLEEFYRLGVASFDSTSPLRQAFKDAHDNYYFNGQTYTAIRIPQVEGNTRLQQRIASGQISQNQARKLETACLQAMRLFDAGRRSLSKVIEVLLEYEDLYAHDVKRSHAKDYERTLTDAPWRQCACDICKHLKYHVIIFRGAERNRRRGFH…
DpdA/TGT_3	WP_106392940.1		cellular_organisms__Bacteria__Proteobacteria__delta_epsilon_subdivisions__Deltaproteobacteria__Myxococcales__Myxococcales_incertae_sedis__Enhygromyxa__Enhygromyxa_salina	MQYFLPDSQDLVDPSFDFEKETRSPDRVRHRDDRYAHEIFGSRVFDGILVSKGIVDSSGGTGRYTGPQRRRFDRDGAKRFFRAVRHPWGKLRFMGDCGAFTYVKEEKPPYSVDEVVEFYVRGKFDLGVSVDHIILTYDPDWDAFGKSSVPPEILQRQELTLELARDFIKKAKKAGSFTPMGVAQGWSPASYAHAVKALQKMGYRYIAIGGVVPLKTHKLIHVLDQVNAVRQARVKLHLLGVTRLEKIADFRSFGVASFDSTSPLRRAWLDNKVNYYTPDRSYTAIRVPQVDGNVRLQKRIRAGEVKQEHALAAETKCLKYLAEFDAGKRSERSVLKALTEYERIHDPGGDRSEVYREVLADRPWKACKCEVCVGLGHHVILFRGAERNRRRGFHNIGVF…
DpdA/TGT_3	WP_052548202.1		cellular_organisms__Bacteria__Proteobacteria__delta_epsilon_subdivisions__Deltaproteobacteria__Myxococcales__Myxococcales_incertae_sedis__Enhygromyxa__Enhygromyxa_salina	MHYFLPDSQDLVDPSFDFEKEIRSPDRVRHRDDRYAHEVFGSRAFDGILVSKGIVDSNGGTGRYTGPQRRRFDRDGVKRFFRAQGHGWGKLRFMGDCGAFTYVKDEVPPYTVDEVIDFYVRGKFDLGVSVDHIILSYDPDWDAFGNASVPPEVLERQRITFELAREFIKKAKKAGGFTPLGVAQGWSPSSYAHAVKQLQKMGYKYIAIGGVVPLKTHKLIHVLDQINAIRNRGVKLHLLGVTRLEKIADFRSYGVASFDSTSPLRRAWLDNKVNYFTPDRSYTAVRVPQVDGNVRLQKRIRAGEVKQEHALKAEAKCLKYLAELDAGKRSAASVVKALTEYERIHDPGGDRSEPYREVLTDQPWKACKCEVCMRLGHHVIMFRGAERNRRRGFHNVAVF…
DpdA/TGT_3	MBU48441.1		cellular_organisms__Bacteria__Proteobacteria__delta_epsilon_subdivisions__Deltaproteobacteria__unclassified_Deltaproteobacteria__Deltaproteobacteria_bacterium	MRILIVTSCTGKKTFSPENALTTEDFDKGQAHVTRQEKALKEYITPAYSMYTGQQHLRLMRGLTYFQQQHPQSDVQLDLQIVSAGYGLLSAEQEIAPYESTFQGLKRKEILRRGQQLSIPEDLHTQLSTPYSFAIILLGDDYLKSCQIDDETIFAGPTLFFVGAASARKLPNHPNVHHFVTSNAEAKTYNCGLVGLKGELAGRLFTHLVEHIKDFQLTQSTDLAAIFSATPKTSELDIEPFDFTPITPPKKKSAKKATKKVPTDKTSTKKTPKKKKSPKASTPKKTSKETPKKRIKRVNPEVDKIIELPKGWMQKPHRDRLIYFIPDWDDQVDPDYDFEHDIHSGGTGDWSNQVYAHQMYPEPNYDGILISRVVAEKSKRKKERINQMGVHRYLRVPRE…
DpdA/TGT_3	WP_046991275.1		cellular_organisms__Bacteria__Proteobacteria__delta_epsilon_subdivisions__Epsilonproteobacteria__Campylobacterales__Campylobacteraceae__Arcobacter_group__Aliarcobacter__Aliarcobacter_butzleri	MKFIFADAQDTIDLDYNFLTDEFSPKRVIQRTDKYPHEVFSKKPYDGMLISRGLLDDGIYKSNSCAYNSAQTRRIKMQGIKRFLRYYDGEIFGDNGAFSYHMLDKPPYSVSETVTFYEKCKFNYGMSVDHIIFEYDKRFDTDGEFDDNYKVTEKMQKRYDITINNAKEFLKECDKQKVNFHPIGVVQAWSPKSMKRAARELIDMGYTYIAIGGLVPLDINSCEEIVKAVRDEIGYEIKIHLLGFAKAKQLDRFIKYKITSFDSTSPLIRAFKDEKDNYYTPKEHYTAIRIPSSQKTPALKRKVSSGLVDQEEAEKLEEKALSSIRAYDKGEETLENTLKALEEYELIFRDKVPIQRYKDILSSKYWQKCQCEVCQNAKIETIIFRNSNRNRRRGFHNLW…
DpdA/TGT_3	MAC84454.1		cellular_organisms__Bacteria__Proteobacteria__delta_epsilon_subdivisions__Epsilonproteobacteria__Campylobacterales__Campylobacteraceae__Arcobacter_group__Arcobacter__unclassified_Arcobacter__Arcobacter_sp_	MKFIFADAQDTIDPGYNFITDEFSPDRVLQRTDKYPHEVFKKKPYDGMLVSRGLLDDGVYKSSSTAYSAEQTKRLKREGIKKFLRYYDGEIFGDNGAFSYHKLDIPPYEVDETVHYFEDCSFDYGFSLDHIIFEYDKRFDTDGENDDNFKISKTMQKRYDITINNAKEFLLECKKQKVNFHPIGVVQAWSPDTMKQSARQLVEMGYDYIAIGGLVPLDVNTCEEIVNAVREEIGFDIKLHLLGFAKAKQLERFLKYRITSFDSTSPLIKAFKDAKDNYFTPDKHYSAIRIPSSDTTPALKRKISSGLIDQKTAQNLERNALSSIREYDKGNTSLEYTLECLEKYEKIFRDKVPIERYKDILSSKYWQRCQCEVCQDIKIETIIFRNSNRNKRRGFHNLW…
DpdA/TGT_3	HIP41048.1		cellular_organisms__Bacteria__Proteobacteria__delta_epsilon_subdivisions__Epsilonproteobacteria__Campylobacterales__unclassified_Campylobacterales__Campylobacterales_bacterium	MKFIFADNQDFIDPDYDFERDAYSKNRVLQRTDRYPHEVFREKAYDGMLVSRAILADGIYKSSGIYSIMQSQRFKREGASKFLRYDGQIFGDCGAFSYVKLEKPPYQNEEMVDYYAQCGFTHAFSIDHIIFEYDEKFDDENSDAIVTDDMKNRFQITQANAKEFLKISKEKKVNFEPIGVVQAWSPKSMQKASKSLVDMGYEYIAIGGLVPLNADQCEEIVSAIRQVIPHETKIHLFGFAKANQLKQFLPYNITSFDSTSPLTRAFKDNKFNYFTPKERYTAIRIPSSDGTAALKRKISSGLISQENAQKMEKLALKAIRDYDKGMTSLEDALDKITAYEKLFRAKIPIERYQQVLKDKYWQQCPCEICQAVGVEIIIFRNSNRNRRRGFHNLWQFMRE…
DpdA/TGT_3	RLA82395.1		cellular_organisms__Bacteria__Proteobacteria__delta_epsilon_subdivisions__Epsilonproteobacteria__unclassified_Epsilonproteobacteria__Epsilonproteobacteria_bacterium	MKFIFADAQDMIDPNYDFLNDEFSPDRILQRTDKYPHEVFDKKPYDGMLLSRGLIDDGVYKSSSRAYSAAQSRRMKLQGIKRFLRYYDGEVFGDNGAFSYHKLDVPPYKVDETVKYYEDCGFDYGMSVDHIIFEYDKRFDTDGKFDDNFKVSETMQKRYDITIANAKEFLIQCEKQKVEFHPIGVVQAWSPNSMKKSARELVSMGYSYIAIGGLVPLDVNSCEEIINAVREEIGFDIKIHLLGFAKAKQLERFVKYKITSFDSTSPMIKAFKDSKDNYFTPDKHYSAIRIPSSDTTASLKRKISSGVIDQKIAQTLEKKALNAIREYDKDNATLEYTLECLETYEKIFRDKVPIDRYRDILLSKYWQRCQCEMCQSVKIETIIFRNSNRNRRRGFHNLW…
DpdA/TGT_3	MBE1302436.1		cellular_organisms__Bacteria__Proteobacteria__Gammaproteobacteria__Alteromonadales__Alteromonadaceae__unclassified_Alteromonadaceae__Alteromonadaceae_bacterium	MKVLVISSCTGAKVVEHELAPTLSDFKKGKAHIREIHEKLADILQPAEKLYKGQQHIRLMSAINHLRDTKSELEVDLHIVSAGYGLVRANDKLPPYEVTFTGMKFQELKDWSNSLSIPEDFAELVSKPYDLILLLLGNLYLSACQLSDSTSFSSPTIAFCGKAQLAKLQKFDNVTPVVLTNEDAKVERFSSALIALKGDITNRLLTKLDNDATFAEKLKRIDGEELKQIMLEEKGVGLPEKKEAKPRTKPSSSAAKKASRPKAVANPEVDKVIPLSQEWKKESEEREIKYFIPEWDDLVDPDYDFDNDVHSGGTGNWTNETYAHQMYSKPNYDGLLISKVVAEKSKSKAKRINELGVHRFLRVPREVPIMGDCGAFGYIDQKNPPYTNDEILDYYTRLD…
DpdA/TGT_3	WP_182197398.1		cellular_organisms__Bacteria__Proteobacteria__Gammaproteobacteria__Alteromonadales__Colwelliaceae__Colwellia__unclassified_Colwellia__Colwellia_sp__MB02u-9	MTTFNYYFPDNLDFVDPKFNGITNEKTKHHRKYDDDAYPHEILKELPYNGMLVSLAGVGTMQKKGKYYTQELTEDFYYYGAKKFLRLNQEKFSNVLLMGDCGAFDYVNEPEPPFTIDELIEFYDRGGFDCGISLDHIVFPYAKDDEALKAMDYADIREAERRIKITLDNAELFLERSKTLNTAKSKSFIPYGVAHGFSKESFISSVKKLEEIGYTHITIGGMIKSKTPDLLDLLETLSSIKKKETQFHLLGICRFENIPAYAKYGVTSADSTSPLMQGIKAGKYFEFNDNAHELIQSLSIRIRQCDHDNVQKLIDKHRHEIRSLVAKMLNNNEIDIDLSNNALSTNECVKRLETDCIEKLIQYDDTGENLDSTFKALMAYEKVTTADYLVEEITPVKQA…
DpdA/TGT_3	WP_068546538.1		cellular_organisms__Bacteria__Proteobacteria__Gammaproteobacteria__Alteromonadales__Colwelliaceae__Thalassotalea__Thalassotalea_crassostreae	MTTFNYYFPDNLDFVDPKFNGITNEKTKNHRKYDDDAYPHEILKDLPYNGMLVSLAGVGTMQKKGKYYTQELTEDFYYYGAKKFLRLDNDKFKNVLLMGDCGAFDYVNEPEPPYTLDELIEFYERGGFDCGISLDHIVFQYAKDDEALNKIPYADIREAERRINITLKNAEEFYIKTHQDDPKKRKFIAYGVAHGFDKESFISSVKKLEEIGYRHITIGGMIKSKTPDLLDLLETLSTTKSAETQFHLLGICRFENIPAYAKYGVTSADSTSPLMQGIKAGKYFDFNDESHELIQSLSIRIRQCDHENVQKLIDKHRNGIRNLVSQMLANNEIDIDLSNKALSTNECVKRLESDCIKKLIKYDANGEGFESTFKALMAYEKVTTPDYLVKEMTSVKKAT…
DpdA/TGT_3	WP_013346740.1		cellular_organisms__Bacteria__Proteobacteria__Gammaproteobacteria__Alteromonadales__Ferrimonadaceae__Ferrimonas__Ferrimonas_balearica	MSKLKYFFPDSQDFVDPSFDFLKETRNEHRVRQRDDLYPHEVFKRDYSFPYDGMLVSKAVVDGLGNGESKYTRAQRLRFYRAKMKRFFRLPESMMSMGDCGAFTYVNQENPPYTVEEIIDFYEDSQFDFGVSLDHIVFGYDTPKKIIEGEQLEECKRRQALTLDLAEEFLAKSKGAHFQPFGVAHGWNKETYAESVRALLKMGYTRITMGGMVPLKDAQLLETLQEVKSLLKPDTKVHLLGIARPKYFQDFMSLGVTSIDSTTPLQQAFKDKKNNFHVMDGEAYVALRVPQLDGNVTLSRKIKSGEVDQDVARVLERSALKALRAYGKCEISTEEALETLMAYEKLHAGNEKAEKIRSSYLRTLQERPWEQCGCDVCKSIGINVVIFRGAERNRRRGFH…
DpdA/TGT_3	WP_101061472.1		cellular_organisms__Bacteria__Proteobacteria__Gammaproteobacteria__Alteromonadales__Moritellaceae__Moritella__unclassified_Moritella__Moritella_sp__Urea-trap-13	MKQFDFYFPDNKDFVDPEFNGITNTRTKHYRQYDDGAYPHEILNKKAYDGMLVSLAAVGTMQRKGKYYEQELTEDFYFGGAREFLRLNKPEHQDIKLMGDCGAFDYVGEFEPPFSIDELIEFYERGKFDYGISLDHIVFPYAKDDEALAKLPHPDIAESERRITITLDNAKEFYERSQTCSFEAYGVAHGYSVKSFVRSVKELEGMGYRRITIGGMIKSKTPDLLALLEVLSREKHPDTQFHLLGICRFENIDSYIKYGVTSADSTSPLMQGIKGGKYYELNHMTSKVEESLSARIRQCDHTNVQNLIESSRPLMKAVIVQMSADNEFDIDLSNTALSMNECVKRLEVDCIEKLIAYESGSVDFEHAFKAFCAYEKITNPKYLNPLISQVEKNKLAKEM…
DpdA/TGT_3	WP_101061481.1		cellular_organisms__Bacteria__Proteobacteria__Gammaproteobacteria__Alteromonadales__Moritellaceae__Moritella__unclassified_Moritella__Moritella_sp__Urea-trap-13	MIKYFFPDSQDFVDPSFNFNTEERNEHRVRQRDDRYAHELFEKKPYDGLLVSKAIVDGIPGHVGKTTYSAAQRHRFYREKSHRFFRLPSDIKVFGDCGAFSYAFEDKPPFTVEDTIDFYTKSGVDYGISLDHIVFMYTNTDNINKKRKYLEHVSDSTPHDINKIKHTEAFFSQLEDSRYRQSLTLDNAEQFLIQSKSTNFIPYGVAHGWDLQSYGDSVKQLMKMGYDRITLGGLVPLQSHQLLELLSYLKDIKQSKTQFHLLGISRVEHAEKFSNLGVSSFDSTTPLLQAFKDGKKNYHTISGDYYTALKVPQIDANLKLKNLIQSGSISHDVARTMEKRVLNMLQAYESYKATLDDTLHILMAYEMLHTEGRGHMYEAYHKTLSERPWESCGCEICDD…
DpdA/TGT_3	WP_101040889.1		cellular_organisms__Bacteria__Proteobacteria__Gammaproteobacteria__Alteromonadales__Psychromonadaceae__Psychromonas__unclassified_Psychromonas__Psychromonas_sp__MB-3u-54	MTTFNYYFPDNLDFVDPQFNGITNAKTKHHRRYDDDAYPHEVLKELPYNGMLVSLAGVGTMQKRGKYYTQELTEDFYFYGAQKFLRLDRKKFNNVKLMGDCGAFDYVDEPEPPFTIDELIEFYERGGFHSGISLDHIVFPYAKDDETLRAMPYADIREAERRIKITLDNAEIFLERSKNKSFIPYGVAHGFSKDSFINSVKKLEAMGYTHITIGGMVKSKTPDLLDLLETLSDIKNDKTEFHLLGICRFENIPTYVKCGVTSADSTSPLLQGIKAGKYYEFNDEVHDIFQALSIRIRQCDHQNVQKLIDKHRTDIRNLVTRMINHNEIDIDLANNALSTNECVKRLETDCINKLIEYDKTGLHFEATFKALMAYEKVTTTDYLTGEITQAKQAILNKEK…
DpdA/TGT_3	WP_144220527.1		cellular_organisms__Bacteria__Proteobacteria__Gammaproteobacteria__Alteromonadales__Shewanellaceae__Shewanella__Shewanella_algae	MSKLKYFFPDSQDFVDPSFDFVKETRNEHRVRQRDDLYPHEVFKRPYPFPYDGMLVSKAVVDGLGNGEGKYTRAQRLRFYRAKMESFFRLPKDMLSMGDCGAFTYVNQENPPYTVDEIIDFYEDSGFDFGVSLDHIVFGYDTPKKMIEGNELEECKRRQRITLEKAEEFFKASKRARFTPFGVAHGWNAKSYTDSVCQLLAMGYKHITMGGMVPLKTPQILETLKSVNPYLKADTQMHLLGIARPESFHDFIRLGVTSIDSTTPLQQAFKDKKNNYHLVDGEAYVALRVPQLDGNISLSRKIKSGEIDQDVARVLERNTLSMLRAYGRHEVSTEDTLHALMAYEELHAGPEKAQKMRTSYLRTLSDRPWEGCDCEVCKSIGIDVVIFRGAERNRRRGFH…
DpdA/TGT_3	MAM89562.1		cellular_organisms__Bacteria__Proteobacteria__Gammaproteobacteria__Oceanospirillales__Hahellaceae__unclassified_Hahellaceae__Hahellaceae_bacterium	MANLKYFFPDSQDFVDPSFDFLTETRNEHRVRQRDDHYPHEIFEKPYDGILVSKAIVDGLRGSAGKYTQAQRRRFYRQQVRTFFRLPDHYQSMGDCGAFTYADMYMPPYSVDDVVDFYEKSGFDFGISLDHIVFAFETPKSKVHGEELEECVRRQNLTLEYAEIFLVKSKDKHYIPMGVAHGWNPESYRDAVEKLISMGYEYITLGGMVPLKTNQILAVLEAASEARKPNTKFHLLGISRLDNVEAFEKYGVASIDSTTPLRQAFKDDKKNFHRGGTEYFTALRIPQLDGNLTMSRKIKSGEVDQDEARRLEQGALKAVRAYAERKVGLESALNALMDYKKLYAGNEKYIGEYRRTLEARPWESCNCEICRKIGVEVILFRGSERNKRRGFHNINALYH…
DpdA/TGT_3	WP_188745489.1		cellular_organisms__Bacteria__Proteobacteria__Gammaproteobacteria__Oceanospirillales__Oceanospirillaceae__Marinobacterium__Marinobacterium_zhoushanense	MSAIKFYFPDSHDYVDPSFDFIKEIGNEHRVRQRDDHYPHEVFKHRPYDGMLVSKAIVDGTEKGTSKYTIAQRQRFFRQGVKRFLRLPHDVPVMGDCGAFSYASEYLPPYTVEEVAEFYDTCGFDLGISVDHIIFAFETAGLKSKKVQGDELIECKRRKQLTLDLAGDFLKESRSCRFTPLGVAHGWNPESMADSVAALQKMGYDRITLGGMVPLKTSDIMRCLEAVDQVRNPSTQLHLLGISRVEHVEAYKRYGVSSFDSTSPLQQAFKDSKKNYHSLDGQSYIAVRVPQVDGNPALMRAIKAGKVDQNKAKVLEKECLEILRKYEKRQATLSDTLTVLREYEVITGIVKGKASLLPQYEQTLGDRPWENCSCDICRTIGIETIIFRGAERNRRRGFH…
DpdA/TGT_3	RLA21649.1		cellular_organisms__Bacteria__Proteobacteria__Gammaproteobacteria__unclassified_Gammaproteobacteria__Gammaproteobacteria_bacterium	MYICAAHKQLKPMLQDFNRLYAFPNIPDLDDQYKIILDSGAFGLSKSGGKMDAQYLQQLAEHYRNHGKQKNVYCIAPDVFKNSHKSIRQYKEFIARYPDIKVVPVLQFSSTSIDLFNAKKQIDEYSRYSKSGMICISNNKFNSRKQYEELKYIVKKIRLKFKNVWIHVLGAGYSHNNVKDWIELGVNSVDSISYYTDAQAKLKWLRDSYQTEPENATFEEIALNNATVANL
DpdA/TGT_3	WP_063654578.1		cellular_organisms__Bacteria__Proteobacteria__Gammaproteobacteria__Vibrionales__Vibrionaceae__Aliivibrio__Aliivibrio_fischeri	MKKFRFYFPDNKDFVDPKFDGRDNSRTKNHRPYDDDCYPHEILSELPFDGMLVSLAGVGTMQKRGKYYEPELTEDFYFYGARDFLRLNKPKFSQIKLMGDCGAFDYHNEYEPPFTVDELIEFYDRGGFDYGISLDHIVFPYAKDDEAKLNLPHEVIEECERRISITLKNAKEFLVKSQNYNFEPYGVAHGYDKPSFIRSVKELQELGYRKITIGGMIKSKTDELLDLLASLSEVRLPETEFHLLGICRFENIPSYIKSGVTSADSTSPLMQGLKAGKYYALHDTTEKIDESLVIRVRQCDHSNVQNHIEKYRDELKDLIATMQNNKEFDINLSNSSLSVNECIKRLEVDCLAKLQKYDETSLDLNGTFKALTAYEKVTNENYLPSKLTTSKLSALQKSE…
DpdA/TGT_3	WP_065103591.1		cellular_organisms__Bacteria__Proteobacteria__Gammaproteobacteria__Vibrionales__Vibrionaceae__Vibrio	MTKFRFYFPDNKDFVDPNFNGRDNSRTKYHRQYDDDHYPHQILAELPYDGMLVSLAGVGTMQKRGKYYEQELTEDFYFNGAREFLRLDTKKFENVKLMGDCGAFDYHNEYEPPFTVDELIEFYDRGGFDYGISLDHIVFPYFKNEAAKDAAAEKCDLHELIAESERRIDITLKNAREFYEKAKGYRFEAYGVAHGYDKSSFLRSVKELQNIGYRRITIGGMIKSKTDELLELLESLSEIREPDTQFHLLGICRFQNIPAYIKAGVTSADSTSPLMQGLKGGKYYSVNSESTSFDESLMIRVRQCDHDNVQKHIDKHRDELRQHITELQANGEFDIDLSNTALSINECIKRLEVDCLKKLQQYDDTGLDLDSTLKALVAYEKVTNESYLPSNLTGSKLAP…
DpdA/TGT_3	WP_068698174.1		cellular_organisms__Bacteria__Proteobacteria__Gammaproteobacteria__Vibrionales__Vibrionaceae__Vibrio__unclassified_Vibrio	MKFFFPDSQDFVDPYFDFITEKKSSLRVRQRDDVYAHQLFAKKPYDGILISKAVVDGVPGHSSKTRYSEGQRYRFFREGAHRFFRLDKSFTVMGDSGAFTYVNEERPPYSNSELIEFYEKAGVNIGVSLDHIIFGYQDKKNKNRTHLQTDRHYRMEVTLDNAEYLIKHKGEYSFMPYGVAHGWDKKSYLSSILALQKMGYQYITIGGVISLKTDQICDLLEDALRVSNSNVQFHILGVGRIDIAQRFVGSRLISMDSTTPLKKSFMNSSKNYQINGLNYCAIRIPQSYGNLKLRQGVSSGKIPQRELKLKENLALLAIRKYAKGITNIEDTLEHIFNYESLISNKRDVLYDKYKKTLLDKPWENCNCEICKDIGVEVIIYRGSERNKRRGFHNLLDFYS…
DpdA/TGT_3	WP_068698179.1		cellular_organisms__Bacteria__Proteobacteria__Gammaproteobacteria__Vibrionales__Vibrionaceae__Vibrio__unclassified_Vibrio	MTKFRFYFPDNKDFVDPNFDGRDNSRTKYHRPYDDDNYPHEILHEMPYDGMLVSLAGVGTMQKRGKYYEQELTEDFYFLGAREFLRLNKPKYSNVKLMGDCGAFDYHNEDEPPFTVDELIEFYDRGQFDYGISLDHIVFPYFKDETAKCAAAEKCDLHELIAESERRIDITLKNAKEFFEKAKMYRFEAYGVAHGYDKASFIRSVKELQDIGYRKITIGGMIKSKTDELLDLLESLKEVREADTEFHLLGICRFENIPAYVKAGVTSADSTSPMMQGLKGGKYYTLDPEDHKYQESLMIRARQCDHDNVQKHIEKHRDELRQHISNMSENNEFDIDLSNTALSVNECVKRLEKDCLIKLQRFDETGMDLEGTFKALIAYEKVSNESYLPSKLTPSKEGP…
DpdA/TGT_3	WP_016795638.1		cellular_organisms__Bacteria__Proteobacteria__Gammaproteobacteria__Vibrionales__Vibrionaceae__Vibrio__Vibrio_cyclitrophicus	MTQFRFYFPDNKDFVDPEFDGRDNSRTKHHRTYDDDHYPHQILTELPFDGMLVSLAGVGTMQKRGKYYEQELTEDFYFLGAREFLRLNKPKFKDVKLMGDCGAFDYHAEKEPPFTIEELIEFYDRGGFDYGISLDHIVFPYFRNEEAKDEFIEKSGSHAFHELIQESERRIKITLDNAKVFLEKSKPYSFQAYGVAHGYDQNSFLRSVKELQEMGYRRITIGGMIKAKTDELLELLEQLGEIRHPETQFHLLGICRFDNIPTYVNSGVTSADSTSPLMQGLKGGKYYSLSENEENAKLEESLMIRVRQCDHDNVQKHIEKYRDELQQHISQMGQNNEYDINLSNTALSVHECVKRLEVDCLKKLRHFDETALDLEGTLKALIAYEKVTNEAYLPSKSTP…
DpdA/TGT_3	WP_053349458.1		cellular_organisms__Bacteria__Proteobacteria__Gammaproteobacteria__Vibrionales__Vibrionaceae__Vibrio__Vibrio_harveyi_group__Vibrio_alginolyticus	MKFFFPDSQDFVDPNFDFVSEKRTPLRVRQRDDVYAHEIIKRPYDGILISKAIVEGLPGRANKTRYSEGQKYRLFREGAHRFFRLDKGYEVMGDSGAFSYIKEPEPPYTVDDLIDFYVKTKVNQGVSLDHIVMGYRDERSRDVESLPENKELRVEMTLENAADFYKKAKGNNFIPYGVAQGWNIESYVNSVVSLQKMGYGHITLGGIITLDSIQICRLLEEMQKHLKHNLKLHLLGIGRLDFLHRYKSLNVSSIDTTTPLKQAFLDQTKNYRLGDKAYSAIRIPQSGDNQIVKREISAGRLDQKQVKTKEREALAALRAFDVDELDLETALEMVLDYESMLSDRRDKLYPLYQKTLEDRPWKTCNCPICRKLGIEVVIYRGSERNKRRGFHNLNDFYTE…
DpdA/TGT_3	WP_069218912.1		cellular_organisms__Bacteria__Proteobacteria__Gammaproteobacteria__Vibrionales__Vibrionaceae__Vibrio__Vibrio_harveyi_group__Vibrio_harveyi	MKYFFPDSQDFVNPEFDFVSEKVTNGHVRQRDDVYAHELLKRPYDGLLISKAIVEGVPGRTNKTRYSDGQKYRLFREGAHRFFRLNRDYEVMGDSGAFSYAEESAPPYSIDELIDFYVKADVNQGVSLDHIVLGYRDERSRDKGSLPRDKETRVEMTLENASVFLKQSKAQNFIPYGVAQGWDVKSYVNSVVCLQKMGYEFITIGGVVTLDSNQICKLIGEINNYLARGTKLHLLGIGRPELSKRLKSLGIFSIDSTTPLKQAFLNKTKNYRFGSETYSAIRVPQSSGNQMVKRAISSGRIEQNLVHALEAEAMQALRDYDMEIRDIDSTLACVLEYENLLMNHRNESYFQYKRTLEDKPWKKCHCAICKVLGIEVMIYRGSERNKRRGFHNLHDFYMH…
DpdA/TGT_3	WP_136993492.1		cellular_organisms__Bacteria__Proteobacteria__Gammaproteobacteria__Vibrionales__Vibrionaceae__Vibrio__Vibrio_lentus	MKYFFPDSQDFVDPLFDFETEKHQSLRVTQRDDVYAHHLLAKPYDGLLISKAIVDGLPGKTDKTRYSRGQRYRLYREGAHQFFRLSQHYEVMGDSGAFSYIQEDTPPYSTDDLINFYVKTRVDSGVSLDHVVVGYNDTNNELLLEVKAKHLARVELSLNNAEEFLGQQRNYSFTPYGVAQGWDKASYIESVSALKSMGYKHITIGGIVTLDSMQICDLLDQIHEKVPGDYGIHLLGIGRQDILPHLASRNVISVDSTTPLKQSFLSEKHNFRLNGDTYCAIRLPQSFGNTRVKNAISSGQISQENVSQLERNALQAVRLYGQYQLGVEATLNAIQAYEKLVFNREGSLNDEYSRTLIARPWEQCGCNICKAIGIEVLVFRGTERNKRRAFHNLQDFYKN…
DpdA/TGT_3	WP_197739794.1		cellular_organisms__Bacteria__Proteobacteria__Gammaproteobacteria__Vibrionales__Vibrionaceae__Vibrio__Vibrio_ponticus	MKYFFPDSQDFVDPNFNFETEKHKPLRVIQRDDVYAHHLLPRPYDGILISKSIVEGLPGRTDRTRYTKGQKYRLYREGAHRFFRFDDNYLVMGDSGAFSYISEDTPPYTTDDLIDFYVKSKVDSGVSLDHVIVGYNDRKCHLPDDVQIKNETRVEISLNNAEELLARKSEYSFVPYGVAQGWDLDSYIESVRSLKSMGYKHITIGGIVTLDSTQICNLLDEIHYQVPGHYGIHLLGIGRVDILPYVAKRGVISVDSTTPLKQSFLSEKRNFRLNGESFCAIRLPQSFANNKVKQLISSGRISQDLVRKLEYTALEAIRLYGLRQLGLGETLSAVQDYEHLVFGRKHALEFEYKRTLEARPWESCGCNICRDIGIEVVVFRGTERNKRRAFHNLQDFYKN…
DpdA/TGT_3	WP_075647975.1		cellular_organisms__Bacteria__Proteobacteria__Gammaproteobacteria__Vibrionales__Vibrionaceae__Vibrio__Vibrio_ponticus	MKYFFPDSQDFVDPNFNFETEKHKPLRVIQRDDVYAHHLLPRPYDGILISKSIVEGLPGRTDRTRYTKGQKYRLYREGAHRFFRFDDNYLVMGDSGAFSYISEDTPPYTTDDLIDFYVKSKVDSGVSLDHVIVGYNDRKCHLPDDVQIKNETRVEISLNNAEELLARKSEYSFVPYGVAQGWDLDSYIESVRSLKSMGYKHITIGGIVTLDSTQICNLLDEIHYQVPGHYGIHLLGIGRVDILPYVAKRGVISVDSTTPLKQSFLSEKRNFRLNGESFCAIRLPQSFANNKVKQLISSGRISQDLVRKLEYTALEAIRLYGLRQLGLGETLSAVQDYEHLVFGRKHALEFEYKRTLEARPWESCGCNICRDIGIEVVVFRGTERNKRRAFHNLQDFYKN…
DpdA/TGT_3	WP_075647977.1		cellular_organisms__Bacteria__Proteobacteria__Gammaproteobacteria__Vibrionales__Vibrionaceae__Vibrio__Vibrio_ponticus	MTKFRFYFPDNKDFVDPNFDGRDNSRTKYHRAYDDDHYPHEILTELPFDGMLISLAGVGTMQKRGKYYEQELTEDFYFLGAREFLRLNKSKFQDVKLMGDCGAFDYHAEKEPPFTVEELIEFYDRGGFDYGISLDHIVFPYFKNEEAKDEFVKNNGSHVFHELIQESERRIKITLDNAETFLEKSQGYSFEAYGVAHGYDKTSFIRSVKELQEIGYRRITIGGMIKAKTDEILDLLESLNQVRHPDTEFHLLGICRFDNIPAYVKAGVTSADSTSPLMQGLKGGKYYSLSEETEKAKVEESLMIRARQCDHKNVQDHIEKYRDELHNHIRTMGQNNEYDIDLSNTALSVNECVKRLELDCLKKLQQYDETALDLEGTVKALIAYEKVTNEAYLPSKMTP…
DpdA/TGT_3	GAL30174.1		cellular_organisms__Bacteria__Proteobacteria__Gammaproteobacteria__Vibrionales__Vibrionaceae__Vibrio__Vibrio_variabilis	MTKFRFYFPDNKDFVDPKFDGRDNSRTKYHRQYDDDNYPHEILKELPYDGMLVSLAGVGTMQKRGKYYEQELTEDFYFLGAREFLRLNKPKFANVKLMGDCGAFDYHNEFEPPFTVDELIEFYDRGGFDYGISLDHIVFPYFKNEEAKEEYVKKGDDIHELIKESERRINITLKNAKEFYSKAKNYRFEAYGVAHGYDKASFIRSVKELQEIGYRKITIGGMIKSKTDELLELLECLGEVREPDTEFHLLGICRFDNIPAYVEAGVTSADSTSPLMQGLKGGKYYTLGENEQKFQESLVVRVRQCDHDNVQKHIDKHRDELRHHITTLNENNEFDIDLSNNALSVNECIKRLELDCLKKLQRFDETGLDLDITVKALIAYEKVTNESYLPSKLTPTKLG…
DpdA/TGT_3	WP_074315184.1		cellular_organisms__Bacteria__PVC_group__Planctomycetes__Planctomycetia__Isosphaerales__Isosphaeraceae__Singulisphaera__unclassified_Singulisphaera__Singulisphaera_sp__GP187	MTRILVVTSCTGEKLVETNGALTLDDFQQGGDHLAQRERSLCEFMTPAETLYTGQQHVRLMRGVRAFRDNSREVSRKDNLELWVISAGYGLIPGDRKIAPYECTFQGMRTKALRSWADQLGVPAAIRKLLARPFDLALINLGDAYLEACHLGPDVTLGGPTILFCGTTAAKRLPRLDQLRVVTLSNPQAKRFSCGLVGLKGEVSGRILERMAQEPEAMLRQSVDPMIDVLDILDGSASPVKATRAKARVNPVVDRVITIPVPWRQKPHRDRLRYFIPEWDDLVDPEYDFETDTHSGGSGDWSNQVYAHQMYPEPNYDGILVSKVVAEKSKKKKERINALGVHRFLRVPPDFPVMGDCGAFGYIQQEHPPYSTEEILDYYTRLGFDYGVSVDHLIVTATT…
DpdA/TGT_3	HGG54324.1		cellular_organisms__Bacteria__PVC_group__Planctomycetes__unclassified_Planctomycetes__Planctomycetes_bacterium	MRLVTSLTVDASLLRKLLNLWDAGNDPRNPFAAVLVTPLFASPGTLRMIRDEFQEKRGSIVYFDSGGYYAQQGKIAFRDLYCALRDYYRDPANQWADWYVFPDHVPTSADPADVVAQKVNDTVTAARMFFAEMPAFVQERALPVIQGHTIEQVDRCIETYQAMGVRYIGFGSFGTGGDSSINVADARSAQAVVHIVDRLRAGLRLHVFGVSTPPVIYAFNRLGVYSFDSLAWVRSAGYGKVFLPFTRAYNVSHRSTRNSALSYAEFVQIKERSGHHCPFCEDFDLLRESRLHRCLHNLVAVMETAEETGMRSDIVSLIAWKSAKYYRLFERVYGE
DpdA/TGT_3	PTX92240.1		cellular_organisms__Bacteria__PVC_group__Verrucomicrobia__unclassified_Verrucomicrobia__Verrucomicrobia_bacterium_LW23	MLFYFPDSVDVINPSYCFSEEEHELGRRRMISEAYPHEVYEHPPYDGMLVSKAIVDTRYTMAQRQRVMRQGIRRFLRLDSEKHKNLKIIGDCGAFSYRNDPEPPYSVTEVIDFYDGLGFDYGISLDHVILGYEDEDDAEYLIFPDGDKQAREAGYALRQSTTLRLANEFLHECKRRSVSFYPMGVAQGWSPKSYANAVEQLQNMGYDYIALGGMVPLKANEIEACLRRIQKVRKENTRFHLLGISKIDDISTFSQYGVVSADSTAPLLQAFKSDCNNYQLGYHNYIALRVQQTGENHKLKKMVLSGIVPQDVARRMELECMRLLRDYGDYKAEAIEVLEALCQYEALLTQKKKIKNRAQYLLTLSERPWEKCECPICKELGIQVIIFRGAERNRRRGFH…
DpdA/TGT_3	HHG53247.1		cellular_organisms__Bacteria__Spirochaetes__unclassified_Spirochaetes__Spirochaetes_bacterium	MIKLIEIKNMRFPLFWMGHIIGGTPKPWEYFKVENILVNSYDIINKKSAYQKIIEIGIKKFLGFDGPVMLDSGGFFFLKKNIEIPIEEIMDLYEKANADLCVALDVPFHYTMSDLEKEKRIDTTLRNFEIMINSVNMKKVKLVPVIHGHNKKQIDKVINFYQKFDNFDIYGLGSLVPLMFPYTLKKWRIVIEIINYVKNRIGDSKLHIFGLGNAVTILLVLYLGVDSVDSVAWRKKAAFGTIQMPGIGQRFIKKGKSKSWTKQIDWKTFKCDCIICKGLSSSDALENLYSSFQKRALHNAWVFQKEVELFKEHSQNEKELEKWLDVHLKESALFKIYQYIKTLKVKKRAYLQF
DpdA/TGT_3	WP_079635413.1		cellular_organisms__Bacteria__Terrabacteria_group__Actinobacteria__Actinomycetia__Corynebacteriales__Mycobacteriaceae__Mycobacteroides__Mycobacteroides_abscessus	MHTFYLGSHMPNWLATAGVPLFISHRRLADRKTLPRAAAEWALDSGAFSELSLYGEWRLTVREYNRAVRRYDDEIGSLSWVSPLDLMCEPEMLAKTGLTVQEHQRRTVENFVELQELWTGRDYDNPYMPVIQGWLPEDYLRCLDMYEQYGVDLTNYPIVGVGSVCRRQASSQIDAVISTILHRDPDMPLHAFGVKAGGLRLYGRKIYTSDSLAWSYQARREPPLPGHTHSSCANCLDYALAWRDRVLAVRPSRQLSLFDDLS
DpdA/TGT_3	KOX53183.1		cellular_organisms__Bacteria__Terrabacteria_group__Actinobacteria__Actinomycetia__Streptomycetales__Streptomycetaceae__Streptomyces__unclassified_Streptomyces__Streptomyces_sp__NRRL_F-7442	MERFAKYAPPYQHTVKRLDPDLPSVEDERVVKFYFPDSQDQISPGYDFINDEYPYHRVRQRDDLYAHQAVSPAPYDGILVSKAIVDGTVNGAGKYAGKYTTGQRDRLYRDGVSQFFGLPDTMRSLGDCGAFNYIDQEYPPYSIDEVLDFYYKCGFDSGISIDHVIFGYKPDLPEEDADPAWVKRREISLDLAEKFIKAVKSRNKMMPEGKKRLEPVGAAQGWSPDSYADSVSRLQEMGYKRIALGGMVPLKTPEIIACLERISDVRQDDVEFHLLGITRVDSMERFVKFHVTSFDSTSAFRQAFMDERNNYHTADRSYMAIRVPQVDGNLALKRLILAGVVSQSEAIKAERECLKLLRRYDADDGVEVQEVMDALRAYQSLLGDEKKLKKVEKYEATLA…
DpdA/TGT_3	MBC8263378.1		cellular_organisms__Bacteria__Terrabacteria_group__Chloroflexi__Anaerolineae__Anaerolineales__unclassified_Anaerolineales__Anaerolineales_bacterium	MQLVTSLTVDASLLRKLLRLWDESGDPRNPFATVLVTPLFASPSTLRLIREELKERRGATVYFDSGGYYVQQRKIAFEELCCTLRDYYQDPDNQWADWYVLPDHVPTSTDSPAIVEEKINDTVTAVRMFYAEMPSIVQERSMPVIQGHTFKQVNRCIEAYRELGLKYIGFGSFGTSGTNNSINVADSRSAATVAHIVRELDNDGIRLHTFGVSTPPVIYAFQRLGIYSFDSLAWQRSAGYGKVYMPFMRAYNVSHRSTRNSALSQVEFELIKERTGHHCPFCENFSHLSKRRLYRSLHNLVAVMDTVKVDQRQDSQSIASLIAWKSQRYYKMFKEIYLGQ
DpdA/TGT_3	NJN94194.1		cellular_organisms__Bacteria__Terrabacteria_group__Chloroflexi__Anaerolineae__Anaerolineales__unclassified_Anaerolineales__Anaerolineales_bacterium	MQIVAGLNLNNLQPKVFDVSSPYYLSGLQSVMVSYAEFDHSPTRHRRAMEEGLHAYLGIPPQVEIYLDNGAFSFLKRNKEVPRQLYKDFVREAKPNWYAIPQDYIPAPFMSDEEQLDCLKRTMQVNREFREDGYVPVVHISRCLDEYLRQLQADQQLQAKPIIALGGIVPNLLKMPKAMKPESVLKSVRQARAELIGKQLHVFGVGGTATLHLAALLGVDSVDSSGWRNRAARGIIQLPGRGERIIANLGIWRGRQLDEEEREMLSVCQCPACRNFGMEGLQIGGIQGFCNRATHNLWILLEEGRQIDAHMAARTYKDWYLGHVQNSNYLSLIQQAVAWL
DpdA/TGT_3	HFK75996.1		cellular_organisms__Bacteria__Terrabacteria_group__Chloroflexi__Anaerolineae__unclassified_Anaerolineae__Anaerolineae_bacterium	MEVIAGLNLSNLKPRVWDSTSPYHIPNLKAVMISYAEFYQAPNRRRKAMEQGLHNYLNIPEEISIYLDNGAFYFLRRHDEVPRQEYQEFVQEARPNWYPIPQDYIPAPKMTDDEQLNCLRQTMEANQSYRHDGFVPVIHISRHLNEYLRQLQANEQLQAKPAIALGGIVPNLLRMPKAMPYEDVLNNVRQARTELAGKQLHVFGIGGTATLHLAALLSLDSVDSSGWRNRAARGIVQLPGRGDRMVANLGSWRGREPNADEWNTLAACLCPACQQFGLGGLKLNGIQGFCNRATHNLWTLLEEAQQIEDHLTDGTYETWYDQHVENSTYRPLIDYLLTKQLP
DpdA/TGT_3	OQY87058.1		cellular_organisms__Bacteria__Terrabacteria_group__Chloroflexi__Anaerolineae__unclassified_Anaerolineae__Anaerolineae_bacterium_UTCFX5	MTHHRLEFVASLTVCPSDIRKIQKHLSMAEHPLNPLRHVLITPLFANRGSLDLVNEMSQRGTRVMFDSGGYYVQTGRVTYEELFYPLLEVFLANPWAQTFVLPDNVPTGRDSDKEVAYKVSETVRTSKLFFEYLPDDLKARAMPVVHGRNQRQIDECLSTYLTMGVSQIGFGSFGTMGTKNEVNVATQSAIELATYVIKVAHQHNTRVHLFGLGVPAIAAMLKGIGADSFDSSSWLKAAGFGQVFLPFMRAHNITYKSSISELQKGITEDDFEELKHITGHTCNLCSNSDALRSSKMYRAVHNLVVLAETVEMINGDELSKVRAIYKQGSPKYRNEVEKWLAN
DpdA/TGT_3	NJK81440.1		cellular_organisms__Bacteria__Terrabacteria_group__Chloroflexi__Chloroflexia__Chloroflexales__Chloroflexineae__Chloroflexaceae__unclassified_Chloroflexaceae__Chloroflexaceae_bacterium	MAIHYFIPDWDDRVDPNYDFERDLHTAERNPYRDDQYAHELYDGAPYDGILLSRAVVDASITKRALMRELGSVHRYLRLPHDRNHLVMGDCGAFSYWKQAEPPYQSAEMLEYYQQHGFDIGVSIDHLIFSGFDLSDKQRRWHITMHNAEAFLRLHQQGRYTFIPMGVAQGWNPETYQQAVRRLIQMGYNSIALGGLVRSSNHEILQILHAIQAEITPSLRVHLFGVSRPAQVPLFRQLGVTSFDSASRLRKAWTDGRKNYYIGDTTYTAIRVKYARTVAKAHGLAEAETVCKEQAALRALRDYDQGRVSFETVYEAVLSYAELSGTLPSCIQADYQTTLEEQPWKQCACTICRSIGIEVMIFRGNNRNRRRGFHNTWHLYQQLQAMTDEYRAITHQPMI…
DpdA/TGT_3	NTU83271.1		cellular_organisms__Bacteria__Terrabacteria_group__Chloroflexi__Chloroflexia__Chloroflexales__unclassified_Chloroflexales__Chloroflexales_bacterium	MSISYFIPDWDDRVDPGYDFLTDKHTPGRNPYRDDSYAHEIYPRPPYDGVLLSRAVLDNNSKKLNDLIKLGSVHTYLRLPKTHKVLGDCGAFSYWEKDVPPYTTHDMVDFYHSLGFDYGVSVDHLIFAHDDAERRRRQELTLSNAEDFLAEHSKECQFIPIGVAQGWSPESYRDSVKKLLQIGYGYIALGGLVRSTTEQIIQILQEVKPELRSDTELHLFGVNRPEHIETFATLGVTSFDSASRLRRAWMDGRRNYFLGNTAFSAIRVPEAQRLAKKNDGIDIGEALRLEKIALSALRAYEENSDASYLEQALTAVLAYDELAGEVTDRTRNDYRETLVRRPWAYCECAICKKINIEVIIFRGNNRNRRRGFHNTWQLYEQLHGHVQELPSPLDASLSD…
DpdA/TGT_3	WP_054537355.1		cellular_organisms__Bacteria__Terrabacteria_group__Chloroflexi__Chloroflexia__Herpetosiphonales__Herpetosiphonaceae__Herpetosiphon__Herpetosiphon_geysericola	MANPKFYVGLPNPAHATHFTHAMISINRLITRSQDGTYARRRDGLLKIRRKPIKSSIFLDCGAFTILSDYKDYPETVEEFCEAVLHIANLCNVEAVSSQDFLCDPHFVTLTGLSVIEHQRRTIERFDAIRAILPPEITVVPVLQGYQPCEYLEHLAAYGSRLTLGMRVGIGSLCRRSAKPKLIEQILVPIFDARPDLQYHGYALKTRSLSSSIIQCILHSADSMSWSYAARREKRNQNDWREAEAFRDRIQTQSATVRSYQYKMAI
DpdA/TGT_3	MBA3414754.1		cellular_organisms__Bacteria__Terrabacteria_group__Chloroflexi__Chloroflexia__unclassified_Chloroflexia__Chloroflexia_bacterium	MEIVAGLSLKNLAPRVWDPVAADHLPDLGAVMVSYAEFHAAPLRRRRAMEQGLHAYLGAPPAVRVYLDNGAFAFRRRSGETPVAAYEEFVREARPDWFPIPQDFIPAPAMTLAEQRACLAMTMAANRLFATTAHVPIVHVAAVIDEAIVALRSVPGIADKAGIGIGGIVPNLLRMPKAMPYREVLRGVAAVRTAFPAQKLHLFGVGGTATLHLAALLGMDSVDSSGWRNRAARGLVQMPGSGDRLVADLGKWRGRQPTVAEWVRLESCSCPACEEGGIPTLTAGGRDGFRHRATHNLWVLL
DpdA/TGT_3	GHO61361.1		cellular_organisms__Bacteria__Terrabacteria_group__Chloroflexi__Ktedonobacteria__Ktedonobacterales__Ktedonobacteraceae__Ktedonobacter__unclassified_Ktedonobacter__Ktedonobacter_sp__SOSP1-52	MKFYLPNFEDLVDPDYNFLTDQPSPHRGDRWVHDRLAHDFFNEPIFDGMLVSKASLSPSSEKYIRGAGGMHTFARLDKTVPVMGDCGAFTYFLSEKPTYTIQQTIDYYQNFDFTYGVSLDHLCFITVDALEGAFEQGRLKQKWWAGKTTRQIQEERFELTLRNAQEFIDLHAKQKPSFTPIGIAQGTSPELYYTAVEQLIKMGYEHIALGGLVKSKDNAIIAILERLQPLIRNGIQLHIFGVARLSLVPAFLQLGVTSADSSAPLRKAFMGDTNYWTLDGKKYQAIRVPEARSERTKRGVFTVKKVLQNNELLSVETLVELEQKALDVLRAYDKGQYSLEDTLEAVLEYDQLYGEKRDHRESYQRTLQDQPWKACDCPICQQLGIEVVIFRGNNRNRRR…
DpdA/TGT_3	BBH87552.1		cellular_organisms__Bacteria__Terrabacteria_group__Chloroflexi__Ktedonobacteria__Ktedonobacterales__Thermosporotrichaceae__Thermosporothrix__unclassified_Thermosporothrix__Thermosporothrix_sp__COM3	MSLQFFASMTTAPGEFRKIEKLLAEAQPAIDPLAGVLSTPLFMSQEALSFVRRFQEERKSQICFDSAGYYVQMGKISYYELYMKLLNCYRTHRWADRYVLPDNVPLSSDSLAQVEEKVRETVYYSCLFFHEMPDELKEKAMPVVHGRTRAQIEYCLEHYIQLGVKWIGFGSFGTAGKNNEANVATNSAVENARFVVQIAKQYGIKVHLFGIGAPALVGMLYSTGAASFDSASWFKAAGFGQVHMPFMRSYNITYNNSSSEIQQGITWDHFTRLKKITGHECLFCADYHTLAGHKMHRVIHNLLVVNETVAMLNQGLFDRARAIYEQGSVKYKEEYKQWLPLH
DpdA/TGT_3	HET59435.1		cellular_organisms__Bacteria__Terrabacteria_group__Chloroflexi__unclassified_Chloroflexi__Chloroflexi_bacterium	MELVTSLTVDASLLRKLLHLWDEGGDPRNPFSRVLVTPLFASSSTLRIVREELKEKRGAMVYFDSGGYYAQQGKITFDDLYVRLRDYYRNPENQWADWYVLPDHVPTSSDTAEIVAAKVNDTITASKMFFAEMPSNVQECSMPVIQGHTFEQVNRCILAYREMGVRYIGFGSFGTSGSNSSINVADRRSAQNVIHIASELARGGINLHTFGVSTPPLIYAFKKLGIYSFDSLAWQRSAGYGKAYMPFTRAYNVSHRSTKNSALSQVEFEQIKQRTKHTCPFCEDFRLLSERRLYRSLHNLAVVMETIDINTHLDETSIASLIAWKSPRYYQLFKEIYIV
DpdA/TGT_3	RLC75709.1		cellular_organisms__Bacteria__Terrabacteria_group__Chloroflexi__unclassified_Chloroflexi__Chloroflexi_bacterium	MKFFIVLSGSSLDRKIDFSQHNVLLPSYYFFSKRTKRFSINAFVPKCKKWFLDSGGFSLLSKWKDYPFTIEQYALLIKRKKPTYAATMDYPCEPELLKETGMSIKERIMKTIENAEIMLNNYDFQRTKIVTVVQGWTIDDYRFCIKEMHRRDLLGDYVAFGSMCRRMRISEARKLITKQREYLRRFADARAHYFGIKISFLRDLTIFKSVDSFDTAAWTHQGNGRRYARNQEELMKNYERYIAKLSAVICSNSLQSDFSQALGGKGIKII
DpdA/TGT_3	HET60117.1		cellular_organisms__Bacteria__Terrabacteria_group__Chloroflexi__unclassified_Chloroflexi__Chloroflexi_bacterium	MTDEGESVQLVTSLTVDASLLRKLLHLWDESGDPRNPFACVLVTPLFSSPSTLKIVREELKEKRGATVYFDSGGYYAQQGKITFDDLYVALRDYYRNPENQWADWYVLPDHVPTSIDTVETVDVKVSDTITASKMFFAEMPSRIQEYSIPVIQGHTFEQVNRCIAAYREMGVKYIGFGSFGTNGSNNSINVADERSAKNVIHITTELAKAGINLHTFGVSTPPLIHAFQKLGIYSFDSLAWQRSAGYGKAYMPFTRAYNVSHRSTRNSSLSQVEFEQIKQRTGHTCPFCEDFHLLSERRLYRSLHNLVAVMETIDHNTTLGKEAIASLIAWKSPRYYQLFEEIYLA
DpdA/TGT_3	RIK46750.1		cellular_organisms__Bacteria__Terrabacteria_group__Chloroflexi__unclassified_Chloroflexi__Chloroflexi_bacterium	MLLVAGLSLKNLKPRVWDPDSQWHIPSLHAVMVSYGDFHRMPAARRAAMDVGIRAFLSVPDNVSIFLDNGSFYFLRRNGHTSVDAYMDFVRHARPDWFPVPRDVIPNPSMSKEAQLSCLTTTMEQNRRFSQSGCVPVIHICDVLEEYLTAMIDCQSAGNTKAVAIGGIVPNLLRAPKARPYRHILDSTKRIRETFKSSRIHVFGIGGTATLHLAYLLQMDSVDSSGWRNRAARGIIQLPGRGDRLVAELGSWRGRRLSREEHEILDCCNCPGCRAFGIEGLSASGIEGFSHRAAHNLYTLVRELQLIESNLRDGTYNYWYATHLNNSIYRPLVEYALNMTQPVPCNDAGPTIPAPPARG
DpdA/TGT_3	WP_096621729.1		cellular_organisms__Bacteria__Terrabacteria_group__Cyanobacteria_Melainabacteria_group__Cyanobacteria__Nostocales	MKITKSPLTKTLVSTSTISRLRTLIITSCTGKKLHNPTNQLTIEDFKDTKRLRERTQSLSEFSCSACQMYTGLQHLRLMEGVDILRSRFGKEVVDVKIISAGYGLIPEDKVIVPYSVTFNSMKSDEISSWANFIGIHKDFQETVIGYDLVFVLLGDKYLRALNLPVETHPKQTFIILASNKSRNLVFLEDTNFELLTFSNADASRFGCALVGLKGQLLKLIASESRREPNLLSELYNNPKILEKVLNNQPQQLELPLEITSTTSKKTNINKKSQKQKKTIANLDEFLKLPRAINTHLIMKYFIPEWDDKVDNGYNFLLDEATKNRSAYKDDIYAHEIYSEPNYDGILVSKVVVDKIKNKRADIEKLGGIRNFVRFPGEIMGDCGAFGYIKLEIPPYNTV…
DpdA/TGT_3	WP_019493332.1		cellular_organisms__Bacteria__Terrabacteria_group__Cyanobacteria_Melainabacteria_group__Cyanobacteria__Nostocales__Calotrichaceae__Calothrix__unclassified_Calothrix__Calothrix_sp__PCC_7103	MQIVAGISLKGIKPRVWDKNSPYYLPQLRAVMVSYAEFHQKPVLRRKVMEQGLKEYLSIPEEVKLYLDNGAFYFISRGGEIVPNDYEEFVQGAKPDWCPIPQDFIPTPKMSLSEQKKCFSRTMKMNIAYKDNQFIPVIHVSNFLEEYVVRINKNKALRQKTGIALGGIVPNLLRAPKAVPYQQILDNIQYVREEFKDKKLHVFGIGGTATLHIAALLGINSVDSSGWRNRAARGIIQLPGTGERIVAELGKWRGRKLSEKEFKKLDECQCPACKIYGTKGLQESGSIGFWNRATHNLWVLIEEARLIEEHLTLGIYKDWYSSHLDNTTYRPLINKLIEICL
DpdA/TGT_3	NJL10713.1		cellular_organisms__Bacteria__Terrabacteria_group__Cyanobacteria_Melainabacteria_group__Cyanobacteria__Nostocales__Calotrichaceae__Calothrix__unclassified_Calothrix__Calothrix_sp__SM1_7_51	MQIVAGISLKGIKPRVWDKNSPYYLPQLRAVMVSYAEFHQKPMLRRKVMEQGLKEYLGIPEEVKLYLDNGAFYFISRGGEIVTNDYEEFVQGAKPDWCPIPQDFIPTPKMSLSEQKKCFSRTMKMNIAYKDNQFIPVIHISNFLEEYFVKINKNKALKQKTGIALGGIVPNLLRAPKAIPHQKILDNLQDVREEFKDKKLHVFGIGGTATLHIAALLEINSVDSSGWRNRAARGIIQLPGTGERIVAELGKWKGRKLSQDELKQLKECQCPACKMYGVTGLQESGAIGFWNRATHNLWILLEEARMIEENLVADTYKDWYLTHLDNTIYRPLIEEIIRKKF
DpdA/TGT_3	WP_017654910.1		cellular_organisms__Bacteria__Terrabacteria_group__Cyanobacteria_Melainabacteria_group__Cyanobacteria__Nostocales__Fortieaceae__Fortiea__Fortiea_contorta	MAQYLGVIGKTDYLKLYGRKIGIWELLEAQPDGWLCSLAFRQAMIPNSPILWDCGAYSYRHLDIPKLRGQLVTPYWAIYEYKERSKPGDIVVAPDALLIGNNISQRRQFNYDSAARFLELAALLEGRLPMAVIHGISTKERLGYALKLYELGYRAIALGGLVPKSSDKQRNLRIIQTVVEELQKLPEKIWIHIFGLSAPEYAKAFHKFGVTSFDGASYFKEAFSAGSFFFTDGEKLIKYKAVKPGKTPTAPQCNCLCCKTLREAGIDTRRYGSKQNNEGRAIHNLNQLMIAQRSAIESTGLFISANKKYRQISLF
DpdA/TGT_3	OBQ11241.1		cellular_organisms__Bacteria__Terrabacteria_group__Cyanobacteria_Melainabacteria_group__Cyanobacteria__Nostocales__Nostocaceae__Anabaena__unclassified_Anabaena__Anabaena_sp__LE011-02	MQIVAGFGLKGIKPRVWDSTSPYYLKDLQAVMISYADFHKMPSQRKKAMEKGLHEHLGVPKNVKFYLDNGAFSFIQKNQEVPVEEYAEFVREAKPDWYPIPQDFIPIPKMTLKEQEQCFKKTMNMNFRYDQGDYVPVVHISNFLEEYIEQVVNSKNLDKKPYIALGGIVPNLLRASKAIPYKKIIDSLIHFRQQFPDKKLHIFGIGGTPTLHIAALLGINSVDSSGWRNRAARGIIQLPGTGDRIIAQLGNWRGRTISQEEEKKLKECQCPACQQHGLEGLRMSGGIGFYNRATHNLWVLLEEARQIEEHLTILCDYETWYQEHLDNTIYRPLIKKLIEELKSFET
DpdA/TGT_3	WP_062295588.1		cellular_organisms__Bacteria__Terrabacteria_group__Cyanobacteria_Melainabacteria_group__Cyanobacteria__Nostocales__Nostocaceae__Nostoc__Nostoc_piscinale	MVLGDANFELLTFSNADASRFGCALVGLKGQLFKLIANEIRQEPNLLSEIYNNPKILEKLLNNQPQQLELPLGISVATAKKSNIKNKKPKRAIADLDEFLNLPRAVNTHLRMKYFIPEWDDKVDIGYNFLLDESSLNRNAYRDDVYAHEIYSQPNYDGILVSKVVVDKIKNKRADIEKLGGIRNFVRFPGEIMGDCGAFGYIKLEAPPYNTVEILDYYEKLKFDYGVSIDHLIVGPFAEPGVREKRYDLTLQNAEEFISKHQKIGYTFTPIGVAQGWNLETYADAVKKLVEMGYDYIAIGGVARTPTIEILEILKEVYQHLTPNTRLHLFGVGRIDALPYFRHLGVTSFDSASPLRKAWFDAVENYHTLSGKAYAAVRIPFVDKQSPRIKHLLLEGYER…
DpdA/TGT_3	WP_198128511.1		cellular_organisms__Bacteria__Terrabacteria_group__Cyanobacteria_Melainabacteria_group__Cyanobacteria__Nostocales__Nostocaceae__Nostoc__unclassified_Nostoc__Nostoc_sp__CENA67	MTKSIPTKTLVSTSTISRLRTLIITSCTGKKLHNPTNQLIIEDFKDTERLRERTQSLSKFSCPSGQMYTGLQHLRLMEGVDILRSRFGREVVDVKIISAAYGLIPEDKVIVPYSVTFNSMKNDEVYSWGNYLRIHEDFQQEIVEYDLIFVLLGDKYLRTLKLPVETHSHQTFIFFASNESINYIDSGNAKLLTLTLSNKSASRFSCALVGLKGHLLKLIATEISRYPHLLDSIYNNPETLESLLNNQPNPLELPLGISFSTEKSSNSKNKPHRKTQYTEEALRSFLELPQAINQHLPMQYLIPEWDDKVDAGYDFLQDKFSPNRNAYKDDIYAHDHKIYAQPNYDGILVSKIVVDKRKSKRDDIEAAGGIQKYLKFSGKIMGDCGAFGYIKQPEPPYNT…
DpdA/TGT_3	WP_190983888.1		cellular_organisms__Bacteria__Terrabacteria_group__Cyanobacteria_Melainabacteria_group__Cyanobacteria__Nostocales__Nostocaceae__Nostoc__unclassified_Nostoc__Nostoc_sp__FACHB-280	MQIVAGISLKGIKPRVWDKNSPYYLPQLQAVMVSYAEFHQRPVLRRKVIEQGLRKYLGIPEEVKLYLDNGAFYFISRGGEIVTKDYEEFVQGAKPDWCPIPQDFIPTPKMSLSEQKECFTLTTKMNIAYKDKHFIPVIHVSNFLEEYVRTIKKNKVLRQKAGIALGGIVPNLLRAPKAIPYQKILENLQHVREEFKDKKLHVFGIGGTATLHIAALLEINSVDSSGWRNRAARGIIQLPGTGERIIAQLGKWKGRNLSQDEFKQLEECQCPACKMYGIVGLQAGGSMGFWNRATHNLWTLLEEARLIEQHLMDGTYQDWYTEHLDNTIYRPLIDQISKIRI
DpdA/TGT_3	WP_180277421.1		cellular_organisms__Bacteria__Terrabacteria_group__Cyanobacteria_Melainabacteria_group__Cyanobacteria__Nostocales__Nostocaceae__Nostoc__unclassified_Nostoc__Nostoc_sp__Peltigera_malacea_cyanobiont_DB3992	MTKSPLTKPLVSTSTISCPRILIITSCTGKKLHNPTNQLTIEDFKDTERLRERTESLSEFSCPSGQMYTGLQHLRLMEGVDILRLRFGKEAVDVKIISAGYGLIPEDKAIVPYSVTFNSMKNDEVYSWGNYLRIHEDFQQKIVGYDLIFVLLGDKYLRTLKLPVKTHSHQTFIFFASNKSINYIDSGNAKLLTLTLSNKSASRFSCALVGLKGHLLKLIATEVSRDPHLLESIYNNPETLEELLNKQPNPLELPLGISFSTDKKLNFQNKIYRKTKYTEKDLCSILKLPVAVNQHLTMQYFIPEWDDKVDAGYDFLQDNFSPNRKAYKDDIYAHEEKIYEKPNYDGILVSKIVVDKRKSKRNDIEAAGGIQKYLKFSGEIMGDCGAFGYIKQPKPPYNT…
DpdA/TGT_3	WP_017749076.1		cellular_organisms__Bacteria__Terrabacteria_group__Cyanobacteria_Melainabacteria_group__Cyanobacteria__Nostocales__Scytonemataceae__Scytonema__Scytonema_hofmannii	MQIVAGISLKGIKPCVWDKNSPYYLPHLQAVMVSYAKFYQRPVLRRKVMEQSLRKYLGIPEEVKLYLDNGAFYFISRGGEISTNDYEEFVQGAKPDWCPIPQDFIPTPKMSLSQQKQCFNLTMKMNIAYKDSQFIPVIHISNFLEDYVRKINKNKALRQKKGIALGGIVPNLLRAPKAIPHKKILDSIRYVRENFKEQKLHIFGIGGTSTLHIAALLGINSVDSSGWRNRAARGIIQLPGTGERIVAELGKWRGRKLSQQEIKKLEECQCPACKNYGIKGLQQSGSIGFWNRATHNLWILLEEARLIEEHLVAGTYKDWYLTHLDNTIYRPLIEQIVLMSL
DpdA/TGT_3	BAZ19259.1		cellular_organisms__Bacteria__Terrabacteria_group__Cyanobacteria_Melainabacteria_group__Cyanobacteria__Nostocales__Scytonemataceae__Scytonema__unclassified_Scytonema__Scytonema_sp__NIES-4073	MTKSIPTKTLVSTSTISRLRTLIITSCTGKKLHNPTNQLTIEDFKDTERLRERTQSLSEFSCPSGQMYTGLQHLRLMEGVDILRSHFGREVVDVKIISAAYGLIPEDKVIVPYSVTFNSMKSDEISSWANFIGIHKDFQEAVIGYDLVFVLLGDKYIRALNLPIETHPKQTFIFLASNKSRNLLVLGNANFEVLTFSNADASRFGCALVGLKGQLIKLIATEIRQKPNLLSELYNNPKTLEKVLNNQPQQLELPLGISVATAKKSNIKNKKPKRAIANLDEFLNLPRAVNTHLRMKYFIPEWDDKVDIGYNFLLDESSLNRNAYRDDVYAHEIYSQPNYDGILVSKVVVDKIKNKRADIEKLGGIRNFVRFPGEIMGDCGAFGYIKQEVPPYNTVEILD…
DpdA/TGT_3	WP_013324092.1		cellular_organisms__Bacteria__Terrabacteria_group__Cyanobacteria_Melainabacteria_group__Cyanobacteria__Oscillatoriophycideae__Chroococcales__Aphanothecaceae__Gloeothece__Gloeothece_verrucosa	MSDNVQNHLQPSDNTSPLFFIGCSPSQAKSIINPAFPAAGAMISVNTLRSRQSDFQVGDWILDSGAFTEISRYGHYRFSVEEYCHQIGRWSRCGNLLQAVSQDFMCEPFILEKTGLSVELHQQLTIERFDQLRAYSCVTQIMPVIQGYQVADYITHVQMYGDRLSLGAWCGVGSVCRRNGNPKIIKDILKSIKVVRPDLRLHGFGLKHLALEDSGVRQLLYSSDSMAWSIPRRFGDKTPMLKLAYDYQQALHESLTDSVQKRIPITAGAGNGQGRKPTWKAGKTKAIRVPERFADELLKLAREWDNELDNR
DpdA/TGT_3	ADN12884.1		cellular_organisms__Bacteria__Terrabacteria_group__Cyanobacteria_Melainabacteria_group__Cyanobacteria__Oscillatoriophycideae__Chroococcales__Aphanothecaceae__Gloeothece__Gloeothece_verrucosa__Gloeothece_verrucosa_PCC_7822	MRALGDNVQNHLGILPLFFIGCSPSQAASIINPDYPAAGVMISANSLRSRKSDFKTSSPWIMDSGAFTELSRFGKYRSSVEDYAHQISRWANVGHLLCAVAQDYMCEPFILERTGLSVEEHQRLTIERFERLCSYPLPVKIMPVIQGYKVSDYIAHVQQYNDRLDQGEWVGVGSVCRRNGSPEIIGDILRAIKLIRPDLRLHGFGLKQTALENQAVRELLYSCDSMAWSMPRRFKDLTPTIELAHNYQAKVSKAVTDSVQKRIPVTAGAGNGQGRKPKWNNPKTKAIRVPEDLAERLLDLARQWDESRDNPLGVEPDLEPNPKANYWGLKTEMLITHYMYQKLKGKIVELLPGGLVKICWLNGGHLQGQIETHNPLFILPLGNDDR
DpdA/TGT_3	WP_193800786.1		cellular_organisms__Bacteria__Terrabacteria_group__Cyanobacteria_Melainabacteria_group__Cyanobacteria__Oscillatoriophycideae__Chroococcales__Geminocystaceae__Cyanobacterium__Cyanobacterium_stanieri	MRKLLFKLLCHFATESDTQSIKLLADSHRHELGFIVRKTIEEAIKVKEIIYCSEGFLHFHHRKDNISTLYHLCVDKSCREQGIGRKLVSTWEAYSLECGIKKLRLKCPVDLTANGFYHHLGFTRVAIEAGKKRSLVVWEKKLFKSEVIKPRFIASLSAGRSEVEGLRKLWQKNQDSRNPFAHVLFSPISSPPSATDYFKNLKEKNQVENVWLDCGAYQVQQGKKTYEELLSFLENFYLNNQWADGYVLPDIVPLSSDSEEIIEYKVSETIYQCQHFFDKMPDYIQQRAIAPVQGHSLSQINRCLEAYINMGVTRIGFGSFGTSGPNGSVNMLSESSLRLFKTVVDTAKEHNLQVHCFGIGGPNSYNRLLRNNIVPHTLDSTTWWKAGGFGSIFFPHTSQ…
DpdA/TGT_3	WP_193873004.1		cellular_organisms__Bacteria__Terrabacteria_group__Cyanobacteria_Melainabacteria_group__Cyanobacteria__Oscillatoriophycideae__Oscillatoriales__Coleofasciculaceae__Coleofasciculus__unclassified_Coleofasciculus	MEIVAGLSLQGIKPRVWDSASEYYLQDLKAVMISYADFHKMPNRRRWAMEQGIHKYLGIPEGVQVYLDNGAFYFVTREGETPVKEYEEFVEQAKPDWFPIPQDFIPTPKMSRDDQERCFYRTMEMNLNYQHGSYVPVIHISNFLEDYVDQMKKHQPLLNKPYIALGGIVPNLLRATKAMPYKKILESLHHVRKEFKSQKLHVFGIGGTATLHLAALLNIDSVDSSGWRNRAARGMIQLPGTGERIVAPLGKWRGRAVNQEEEKKLKECLCPACQKYGLDGLKASKVEGFCNRATHNLWILIEEARLIQEHKTKGTYKDWYKEHLDNTTYRPLIAQLVEISL
DpdA/TGT_3	WP_015172847.1		cellular_organisms__Bacteria__Terrabacteria_group__Cyanobacteria_Melainabacteria_group__Cyanobacteria__Oscillatoriophycideae__Oscillatoriales__Coleofasciculaceae__Geitlerinema__unclassified_Geitlerinema__Geitlerinema_sp__PCC_7407	MRYPRVLIITSCTGEKRFKPENQLTQEDFTHAARLRKREKQLSEFMAPAGEMYTGMQHTQLMEGVRTLRKTLEKPEIDVFIISAGYGLIPEDRVIAPYEVTFNTMKGHEIDDWAKRLKIHQSLEKIISDYDLIFVLLGEKYLRAISLPLTLYEEQTWIFLAPGSCSNLIKTSDPQAFVLPLTNAEAKKYGFGSVGLKGFLFKQFALVAAEQPDLFEQIHQDPCRFQEIIDRTTQLELDLGLPQLVISSKPKQVTTKKNKGEFIPIPDLPSAPNVHLGMQYFIPEWDDRVDPEYNFLTDSFGSNRHDSYADDVYAHEIFFPSPNYDGVLVSKAVIDESQTKRNRVEELGVHKFVRFPGKIMGDCGAFSYIKEDLPPYNTDEILDYYERLGFDFGVSIDHL…
DpdA/TGT_3	OJJ13863.1		cellular_organisms__Bacteria__Terrabacteria_group__Cyanobacteria_Melainabacteria_group__Cyanobacteria__Oscillatoriophycideae__Oscillatoriales__Coleofasciculaceae__Roseofilum__Roseofilum_reptotaenium__Roseofilum_reptotaenium_AO1-A	MISLNALRRRKSNFEVKSWILDSGAFTEVARHGGYRYEVGEYAAAICRWSKCGNLKAAVAQDFMCEAFVLERTGLSVSKHQALTIERYDKLTGFDLPVPVMPVLQGYQSADYLVHLQQYGDRLSLGQWVGVGSVCKRNGSPDEIANILRGIKLLRPDLKLHGFGLKAIALESAEIRKLLHSCDSMAWSYPTRFSPGKDSVQNRQELAFDYQKGMSDRINGIHQRTVPQTAGAGNGQGRKPKWKNATKAIRIPEKYHSKILELCKQWEDEE
DpdA/TGT_3	WP_026794444.1		cellular_organisms__Bacteria__Terrabacteria_group__Cyanobacteria_Melainabacteria_group__Cyanobacteria__Oscillatoriophycideae__Oscillatoriales__Microcoleaceae__Planktothrix	MQIVAGFGLKGIKPRVWDQTSPYYLKDLQAVMISYADFHKMPSQRKQAMEKGLHEHLGVPKNVKFYLDNGAFSFVKNNEEVPVKEYVEFVREAKPDWFPIPQDFIPTPKMTLEEQEECFNKTMNMNFRYYQGDYVPVVHISNFLEKYIEKIIESKALSNKPYIALGGIVPNLLRASKAIPYKQIIDNLIHFRQQFPDQKLHIFGIGGTATLHLAGLLGINSVDSSGWRNRAARGLIQLPGTGDRIISQLGNWRGRTISKEEEEKLKQCQCPGCKQGGLEGLKISGGIGFYNRATHNLWVLLEEARQIQEHLHILKDYETWYQEHLDNTTYRPLIQELILELKLFTN
DpdA/TGT_3	MBD2480690.1		cellular_organisms__Bacteria__Terrabacteria_group__Cyanobacteria_Melainabacteria_group__Cyanobacteria__Oscillatoriophycideae__Oscillatoriales__Microcoleaceae__Planktothrix__unclassified_Planktothrix__Planktothrix_sp__FACHB-1365	MPVQEYAEFVREAKPDWYPIPQDFIPIPKMTVEEQEQCFLKTMDMNLRYHEGDYVPVVHISNFLGQYIEEIINHQFLSEKPYIALGGIVPNLLRASKAISYKTIIDNLIHFRQKFADKKLHIFGIGGTATLHIAALLGINSVDSSGWRNRAARGLIQLPGTGDRIVAELGNWRGRTISQEEKNKLKECQCPACQKYGLKGLKASGGDGFYNRATHNLWVLLEEARQIEEHLNVIGDYETWYLEHLDNTTYRPLIHKLLQEISQTSLN
DpdA/TGT_3	NER94009.1		cellular_organisms__Bacteria__Terrabacteria_group__Cyanobacteria_Melainabacteria_group__Cyanobacteria__Oscillatoriophycideae__Oscillatoriales__Microcoleaceae__Symploca__unclassified_Symploca__Symploca_sp__SIO1B1	MQSPRFFIGSSPSMAHELGSHHAAAGVMISINQLLKRRSDFAVEQWLLDSGSFTQINRFGKFIMSVEDYADLIKRWSRCGKLLRAVSMDFMCEPFIIERTGLSVTKHQQLTIANYDKLITLVEDTQIMPVIQGYRVHEYLAHLDQYGERLKPGMWVGVGSLCKRNGNPEVIEEILASIKNKRPDIRIHGFGIKQTAIESVRVRKLLYSADSMAYSYSRHFGDKRSEEELARIYLDKIHAAVTDTVPKRVPVTAGAGNGQGRKPSWKAGKTKAIRVPEKFAAKLLELARQWDEEEAS
DpdA/TGT_3	WP_017719562.1		cellular_organisms__Bacteria__Terrabacteria_group__Cyanobacteria_Melainabacteria_group__Cyanobacteria__Oscillatoriophycideae__Oscillatoriales__Oscillatoriaceae__Oscillatoria__unclassified_Oscillatoria__Oscillatoria_sp__PCC_10802	MANRLRYFLPDWEDKVDPNFVFETDTFSPDRKVSEDVYAHEIFQTHQPYDGILMSRAILEKTKKYEAIKELGAHRYLRLPKGLEVFGDCGAFSYINEATPPYKTEDVLEYYQAIGVDCGASVDHIALDSIYVTESVEEKQEDGTVTRKPVKRKVPLSENERENRRQITLDNAREFIKLHTKEGYQFEAVGVAQGWTPDKYADSVKQLLQMGYTYIALGSLARSLESQIVNVLEAVKQTVDEFSNSPQQIRLHLFGVAKLSLVDKLPKYGVASIDSTSHLRRAWLKSGQNYLGKDGQWYTAIRVPQSNNPKVREYVGKNGKSMDEVQRQEKRCLEMLERYDKGEVSEAELEQLLDAIVEYDNYLLRIGNDGQKLRKTYVSRKKYQRTLEDKPWKNCPCEV…
DpdA/TGT_3	WP_073597035.1		cellular_organisms__Bacteria__Terrabacteria_group__Cyanobacteria_Melainabacteria_group__Cyanobacteria__Oscillatoriophycideae__Oscillatoriales__Oscillatoriaceae__Phormidium__Phormidium_ambiguum	MQIVAGFGLKGIKPRVWDSTSPYHLKDLQAVMISYADFHKMPSQRKKAMEQGLHEHLGVPKNIKFYLDNGAFAFIKNNEEVPVKEYAEFVREAKPDWFPIPQDFIPIPKMTLEEQEECFNKTMNMNFRYYQGDYVPVVHISNFLEQYIKKIVTSKGLSKKTSIALGGIVPNLLRASKAIPHKQIIDNLIHFRQKFPDKKLHIFGIGGTATLHIAALLGINSVDSSGWRNRAARGLIQLPGTGDRIVAELGNWRGRTISKEEEKKLKECQCPACKQHGLDGLKMSGGMGFYNRATHNLWVLLKEARQIEEHLIIGDYETWYQEHLDNTIYRPLIKELLEELKLIQLGKIR
DpdA/TGT_3	TAG69216.1		cellular_organisms__Bacteria__Terrabacteria_group__Cyanobacteria_Melainabacteria_group__Cyanobacteria__Oscillatoriophycideae__Oscillatoriales__unclassified_Oscillatoriales__Oscillatoriales_cyanobacterium	MQTRCLESRVVFASSEELFQIKVLADAHRQEIGFVNRAVLAEAIASGEILYHPFGFLHFHHRRDKISTLYHLCVSPNHRRLGMGRQLISAWEEHSRKCGITKLRLKCPLDIEANGFYNKMGFDRVQIEPGKRRSLVVWEKILCGNALTTPKFVAAVSAGGPEIERSRQLWNSGGDRRNPFAHVLYSPITCPASTTEYFRQQKDVGNISEVWLDCGAYQVQQGKFTYDQLLEFLDNFYHNNTWADGYVLPDIVPISTDSDEIVEYKVRETLYHCEKFFSKMPVRVQERAIAPVHGRNINQINRCIETYAKMGITRIGFGSWGTSGPNGSVNVISQSSLALFKIVCSIASEKNMKVHCFGIGGPNSFYRLRNNSLVPHSLDSSTWSKAGAFGSIFFPGTSQ…
DpdA/TGT_3	TAF01561.1		cellular_organisms__Bacteria__Terrabacteria_group__Cyanobacteria_Melainabacteria_group__Cyanobacteria__Oscillatoriophycideae__Oscillatoriales__unclassified_Oscillatoriales__Oscillatoriales_cyanobacterium	MKIVAGISLKGIKPRVWDKTSEYYLPQLHAVMISYADFHKMPKRRREAMEKGLHESLGIPTQVQIYLDNGAFYFIKREGETPRKEYEEFVEKAKPDWYPIPQDFIPTPKMTFKEQKQCFKRTMEMNLAYKDHPSYVPVIHISELLEEYVNEIKAHKEFLAKPYIALGGIVPNLLRAPKAIPYQKILSSIQHIREEFKNTKLHVFGIGGTATIHLAALLSINSVDSSGWRSRAARGMIQLPGTGERIVAPLGNWRGRLVSQEEEKKLEECLCPACRQYKLNGLKIGGMEGFCNRATHNLWILLEEARLIEEHLYSGDYKEWYKGHLDNTIYRPLIAKIVENNEN
DpdA/TGT_3	OCR01052.1		cellular_organisms__Bacteria__Terrabacteria_group__Cyanobacteria_Melainabacteria_group__Cyanobacteria__Oscillatoriophycideae__Oscillatoriales__unclassified_Oscillatoriales__Oscillatoriales_cyanobacterium_USR001	MQIVAGFGLKGIKPRVWDSTSLYHLKELQAVMISYADFHKMPSQRKKAMEKGLHEHLGIPKNVKLYLDNGAFSFIKNNQEVPVKEYAEFVREAKPDWFPIPQDFIPIPKMSLEEQEECFKKTMNMNFRYYQGDYVPVVHISNFLEKYIEQIVNSKGLSKKPCIALGGIVPNLLRASKAITYKKIIDNLIHFRQQFPDKKLHIFGIGGTATLHIAALLGINSVDSSGWRNRAARGLIQLPGTGDRIVTELGNWRGRYLSSEEEQKLKLCPCPGCQQHGLEGLKASGGYGFYNRATHNLWVLLEEARQIEEHLNIIGDYETWYLEHLDNTIYRPLIHKLLQEVSQMAKNYINST
DpdA/TGT_3	NJQ96739.1		cellular_organisms__Bacteria__Terrabacteria_group__Cyanobacteria_Melainabacteria_group__Cyanobacteria__Pleurocapsales__Hydrococcaceae__Hydrococcus__unclassified_Hydrococcus__in__Bacteria___Hydrococcus_sp__CSU_1_8	MQEYYIGWHQPNNGNSGCEKFDRCMISVNRIIKRKSPFKVNRWILDSGAFTRISSGKGHLPVDIYALEINRWSKNGDLAAAVVQDYMCESFILQITGLTIKEHQILTIQNYDKLIQKTNVYIMPVLQGYQNQDYLEHLDMYGDRLKYGSWVGVGSICKRNSNPGSIQSILMEIKTLRPDLKLHGFGIKSTSLKNPIIWDLLYSADSQAHGLSEGRSKSKYVRANDPTTALKYASTIERPNQLSIFQQVS
DpdA/TGT_3	WP_015328711.1		cellular_organisms__Bacteria__Terrabacteria_group__Cyanobacteria_Melainabacteria_group__Cyanobacteria__Synechococcales__Chamaesiphonaceae__Chamaesiphon__Chamaesiphon_minutus	MQHFYSGWHQINSGESGTKHFPRCLVSASRLQSRRSLFPIQNWILDCGTYSRFHSHGQHLPIDIYVALVKTWQHHGCLDAWVSQDWLCHRAILKITNMSIYQHQQLTIDRYDRLLNCNLSAYLMPVLQGDRPIDYVCHLEDYGDRLALGQWVGVGSIAHLPPKQIAQILLQIKSERPDLRLHGFGVKLRALAQPLIWDLLYSADSAAAGLYRGNGQLKYCDSNNPLTAVTYAANIREPNPTIFRQITISK
DpdA/TGT_3	WP_190800024.1		cellular_organisms__Bacteria__Terrabacteria_group__Cyanobacteria_Melainabacteria_group__Cyanobacteria__Synechococcales__Leptolyngbyaceae__Leptolyngbya__unclassified_Leptolyngbya__Leptolyngbya_sp__FACHB-541	MLIVAGWSLNNARPRVWDKNYPKYYLPNLQAIMVSYADFHQKPARRHKAMEQGLHEALGVPKDVKIFLDNGAFHFISRDGEVPRKDYEEFIRNAEPDWYPIPQDYIPIPKMSVEEQRKCFKLTMQVNRKYDYDGYTPVIHVGQFLEKYSSAIKKHEKISLKKQIALGGIVPNLLRASKALPHEKVIKDLQHVRKEFSDKEVHVFGIGGTATLHIAALLKIDSVDSSGWRARAARGIVQLLGRGDRSVADLGKWKGRKPSPLEWEELAECQCPACQANGLDGLKADKIEGFCNRATHNLWILLEEARLIKHHLNAGTYVGWYEQHLENSTYKRLIQQVVQISMLDFKEP
DpdA/TGT_3	BAU09786.1		cellular_organisms__Bacteria__Terrabacteria_group__Cyanobacteria_Melainabacteria_group__Cyanobacteria__Synechococcales__Leptolyngbyaceae__Leptolyngbya__unclassified_Leptolyngbya__Leptolyngbya_sp__NIES-3755	MVSYADFHQSRNKRRQAIELGLREFLQVPDPIKIYLDNGAFYFISREGTAPIGEYEEFIDRAKPDWYPIPQDFIPTPKMSLEEQEICFFKTMEANRNYKQFSNSYFPVIHISQMLEEYIGAIKSDAAFLEKSYVALGGIVPNLLRAPKAMSHQTVLKGLERIREEFNCQKLHVFGIGGTATLHIAALLGFDSVDSSGWRNRAARGMIQLPGTGERSIAGLGKWRGRDIGAEELETLKECRCPACVKDGIAGLKLTKEDGKGAGSQGFYNRATHNLWVLLEEARLIQEHLMDGSYHSWYKEHLDNTMYRPIIDRLVDDMIRC
DpdA/TGT_3	WP_156518832.1		cellular_organisms__Bacteria__Terrabacteria_group__Cyanobacteria_Melainabacteria_group__Cyanobacteria__Synechococcales__Leptolyngbyaceae__Phormidesmis__Phormidesmis_priestleyi	MRYPRVLIITSCTGEKRFKPENQLTQEDFKPTARLHKREKQLAEFMSPAGEMYTGMQHTQLMDGVQNLRKALEQLVIDVAIVSAGYGLILESQKIAPYEVTFNTMKGHEIDEWAKRLKIHRSVEQIIPEYDLIFVLLGEKYLRAISLPITLYEDQTWIFLAPGSSFNLIQKSSPQAFILPLSNAEAKQYGFGAVGLKGFLFKKFALVAAKKPELLEQIHQNPCCFQDVIDRTTQLTLNLCLPKAAAKLESKQAVKKIKRDEFIPIPDLPPAPNIHLGVQYFIPEWDDRVDPNYNFLKDAFGSIERDPYADDVYAHELFPSPNYDGVLISKVVVDGSQTRRAKVEAQGVHKFIRFPGRIMGDCGAFGYIGEDEPPYNTDEILNYYHNLGFDYGVSIDHLI…
DpdA/TGT_3	WP_194072617.1		cellular_organisms__Bacteria__Terrabacteria_group__Cyanobacteria_Melainabacteria_group__Cyanobacteria__Synechococcales__Merismopediaceae__Synechocystis__unclassified_Synechocystis__Synechocystis_sp__LEGE_06083	MEIVAGITLKSIDPRVWDKESPYHLLNLKAVMISYGDFHKMPKNRQRAMELGLHQFLNIPKSVKVYLDNGSFYFLSKEGETPKKEYEEFVRYAKPNWWPIPQDFIPTPKMTIEEQESCFDKTMAMNISYQHRRQYTSVIHVSNFLEKYIEMLVGYEKLSTKNTIALGGIVPNLLKAPKALPHRKILDSIRHVRNEFKNQQLHVFGIGGTATIHLASLLGINSADSSGWRNRAARGIIQLPGTGDRMVASLGSWRGRELSTDEERKLKNCQCPACLQHGIDGLKADKKFGFVNRATHNLWVLLEESKLISTHLLNGTYEEWFTEHLDNTMYYPLIQYVLKNID
DpdA/TGT_3	WP_193963044.1		cellular_organisms__Bacteria__Terrabacteria_group__Cyanobacteria_Melainabacteria_group__Cyanobacteria__Synechococcales__Prochlorotrichaceae__Nodosilinea__unclassified_Nodosilinea__Nodosilinea_sp__LEGE_07088	MEIVAGITLKALRPCAWDPQADYYMPGLQAIMVSYADFHKMPSRRQKAMEHGLHDYLGVPSHIKIYLDNGAFYFITHGGTTPTEEYTEFVEIAKPDWFPIPQDFIPTPKMTLEEQQECLKLTMSMNRSYSEGNYVPVLHVSSVLEEYTDLFKSHQFLVEKDSIALGGIVPNLLKASKAMHPHKILESLIHVRQEFKDKKLHVFGIGGTSTLHVAALLGINSVDSSGWRNRAARGIVQLPGTGDRMVAELGSWRGRKPDDKEWEALAECQCPACKQYGVEGLKANLVHGFRNRATHNLWVLLEEARLIQEHLLAGDYKDWYPNHLDNTIYRPLIQKIIELEKL
DpdA/TGT_3	WP_141211910.1		cellular_organisms__Bacteria__Terrabacteria_group__Cyanobacteria_Melainabacteria_group__Cyanobacteria__Synechococcales__Pseudanabaenaceae__Pseudanabaena__unclassified_Pseudanabaena__Pseudanabaena_sp__SR411	MAVKSSKKKGKAAIADGAEGEEESSEFLPMPPAPNLHLGMKYFIPEWDDHVDPTYNFLTDTLTPDRDPHEDEVYAHEIYPTPNYDAILVSKVVVEASKKKRQKIEEIGIHEFISFQGEMMGDCGAFGYIKEDVPPYNTIEILDYYEKLGFNYGVSIDHLIVGPFAEVGVREMRYELTLKNAQEFIEQHRLGGYTFTPIGAAQGWSPETYAEAVKQLINMGYDYIALGGLARATSKEIIEILKAIHPHLQPHVRIHLFGVARISAIPVLRHLGVTSFDSASPLRRAWLGSGANYHTLRTKMYSAVRIPPVSRHGVRIKHVIEVWRFNKELKNKKPSTTNEFFL
DpdA/TGT_3	WP_142600214.1		cellular_organisms__Bacteria__Terrabacteria_group__Cyanobacteria_Melainabacteria_group__Cyanobacteria__Synechococcales__Pseudanabaenaceae__Pseudanabaena__unclassified_Pseudanabaena__Pseudanabaena_sp__UWO310	MKKNNQPRILVITSCTGEKVFKPDEQLGVKDFENRTQLAIEEKKLAQYICSASEMYTGMQHLRLMEGIGLFRKSLGEKSIDVNILSAGYGLIAADRAIAPYEVTFNNMKGHEVDAWSKLLEIHEDFEKAVRDYDLVFLLLGENYLRSLNLPVITRPDQTFIFLASQSSRKWIKGLDAKTYVLGLSNADAKKYSYGLVGLKGFLFKKFAEVVVQQPELLSKLYVKPEEFALLLEPKQENIDQLELTLGVPSVAVKSSKKKGKSAIAEGAEEEEESSEFLPIPDLPPAPNLHLGMKYFIPEWDDHVDPTYNFLTDTLTPDRDPHEDEVYAHEIYPTPNYDAILVSKVVVEASKKKRQKIEEIGIHKFIRFQGEVMGDCGAFGYIKEDVPPYNTIEILDYYE…
DpdA/TGT_3	WP_197147787.1		cellular_organisms__Bacteria__Terrabacteria_group__Cyanobacteria_Melainabacteria_group__Cyanobacteria__Synechococcales__Synechococcaceae__Synechococcus__unclassified_Synechococcus__Synechococcus_sp__CBW1108	MREAELAENLVDAERLYSGQQHLRLMRGVEAFRSAYPPNGTGPSLDLHILSAGYGLVPGDRHIAPYEATFQGMKAKELESWASQLQVAASLRRCLDQPYDIGLVLLGDSYLKACRLDEIERVGGPTLLLCGKNAAGRIPKVANLKVVILTNEEAKRFSCGLVALKGEMASRILHGLADSTLDPLQLVNTDELLDEIYRNNKVTPGTPGRRAATPKPDVDQVISLPDTWLQKPHREKLSYFIPEWDDLVDRDFDFGNDIHSGGGGDWSNEVYAHQLYPEPNYDGILISKVVAEKSKRKKERINRLGVHRYLRVPREFPIMGDCGAFGYIQEAVPPYSTEEILDYYTRLDFDMGVSIDHLIVSATESVKQERYGLTIANAEEFLKEHRKAKLPWTPIGAVQ…
DpdA/TGT_3	WP_062436786.1		cellular_organisms__Bacteria__Terrabacteria_group__Cyanobacteria_Melainabacteria_group__Cyanobacteria__Synechococcales__Synechococcaceae__Synechococcus__unclassified_Synechococcus__Synechococcus_sp__PCC_73109	MRSTKILIISSCTGKKKFKIDKAININDFKNKAKLNKKIKHIQKYQCSASEMYTGQQHLLVMQGIDMLQDNFEVDIDLYILSAGYGLIPENKKIFPYEVTFNSFNNQQLKQWSNFLGVHKQCETLILKYDLVFFLLGDKYIQALNLPIQTRTNQTLIFFSSKSSKKYICNTTLKAKTHILELSNQEAKKYSYGLVGLKGFLFKKLCEVSLEKNYIFQYILENPENLLNFLPKSREDIQLELPLQLSDMPPASSPNTENKKAKLFLEIPNTPEAPNTKLGMKYFIPEWDDHVDPSYDFLNDILTPGRDTYEDEVYAHQIYNSPNYDGILVSKVVVESSKKKKKKIEEIGIHNFIRFNGQVMGDCGAFGYIKEEVPPYETKEILDYYENLGFNYGVSIDHL…
DpdA/TGT_3	GGM17282.1		cellular_organisms__Bacteria__Terrabacteria_group__Deinococcus-Thermus__Deinococci__Deinococcales__Deinococcaceae__Deinococcus__Deinococcus_aerophilus	MNYFSTFTPWDFPVAQLDPHARILLSPTTYSTRHQYRFLPPAEVMIDSGAYHHGKRNAKRNRLRTLFDQLAIAEQFPRSRITIGHCDVLPRPDTDPRSSVHVTLINAEWFMQQPIQAGYARMTVAQARTPDEMYLVVTQLAQFAPDLIGLGGLAALHRRNRKLLPLMIEAAVEGAGDVPLHALGVTAQYVLDRLRSNGVFSCDSATAIWCAIYGSVIYARPYRRYRFISDKSTRPESPQITGYYSSLARPLPCVCPVCRENPEQLMGSDTRAKYARCIHNHYHSKLEIEGEGEWQAAYLSAEYQSVMTTLLSSTASSLSAASSPSLS
DpdA/TGT_3	WP_189101356.1		cellular_organisms__Bacteria__Terrabacteria_group__Deinococcus-Thermus__Deinococci__Deinococcales__Deinococcaceae__Deinococcus__Deinococcus_knuensis	MLVSPTTYSPTYRYDFHPPQEVMLDSGAFHHGRRNTHRHRLRTLHDQLKIAEQYPGSTVTLAHSDVLLRPEVDPRQSIHETLVNAEWFMRQDLPGGYRRMTVAQARTPDEMYLVVSQLAQFEPELIGIGGLANLHRTHRKLLPLMLEGAVEAAGDLPLHALGVTAQHILQRLRINNIYSCDSATAIWCAIYGSVVYARPYRRYRLISEKSSRPESPQETGYYSSLTRPLACTCPVCRTVPEELLGSDSRAKYARYIHNYYHIKLEIEGEGEWQAVYSSAEYQSVMTTFLSSRGSSNSTQA
DpdA/TGT_3	WP_122916233.1		cellular_organisms__Bacteria__Terrabacteria_group__Firmicutes__Bacilli__Bacillales__Paenibacillaceae__Brevibacillus__Brevibacillus_fluminis	MGKRILVVTSCTGEKKFNPENQLVFEDFVNKERLVVREGELIDYQLPAGEMYTGSQHISLMEGVKKYRLNGGKIDVSIISAGYGLLDESDLVVPYEVTFNSMDTQTIKKWSKTQGISKRLQDKIKSYDLVFFLLGDKYLQSVDWPLEVDMNQRLIFFAGGSSKAKVLLGDRTHVLAIGEKEAKKFKFGLIGIKGFLFAHLLKRVAAFETEALWTSILEEPKKVRECILQSLDERFSQLDLFETESTDDHLLEFYNELFPVPDSLFAKNFKSEFKFFIPENDDRVDPNYDFFNDHSEKDRNPLINDVYAHEIFGTPQYDGVLVSKVNIDNATRQKRTLIEDMGVHQFLRLPSDYPIMGDCGAFSYIDKDVPPYTTDEIIKYYDDYGFDYGVSVDHLIVGP…
DpdA/TGT_3	WP_173628236.1		cellular_organisms__Bacteria__Terrabacteria_group__Firmicutes__Bacilli__Bacillales__Paenibacillaceae__Brevibacillus__unclassified_Brevibacillus__Brevibacillus_sp__MS2_2	MTKRILVVTSCTGEKIYKPENQLVLDDFVDKQRLRKREKELKNYKVSAGEMYTGSQHLALMEGVKNYRFNGGTIDVSIISAGYGLLDEGDFIVPYEVTFNTMNSQTVKNWSKQQGISEQLQDKIQNYDLVFFLLGDKYLQSVLWPLSIRDNQRFIFFAGGSSKSKILLEDRYHVLTIGEKEAKEFKFGLIGIKGFLFSQLLKQVSKNIIDDAWNEIAESPEKVRNYILQSLGERNTQLTLFETLVADNQILQFFDELFPVSENLYAKSFKSEFKFFMPENDDRVDPNYDFTHDYSEKNRNPLLNDVYAHEIYGTPQYDGVLVSKVNIDNATRQKRALIEEVGMHEFLRLPPDYPIMGDCGAFSYIDKDVPPYTTDEIIKYYHDLGFDYGVSIDHLIVGP…
DpdA/TGT_3	WP_104370457.1		cellular_organisms__Bacteria__Terrabacteria_group__Firmicutes__Clostridia__Eubacteriales__Peptococcaceae__Desulfocucumis__Desulfocucumis_palustris	MSQTKTAVVSIANEKIVNGEQKGLSPEYQTERSECRSEDNKESRLKGKNEFDFWIPDKEVAKNYGLPVKYFIPEWDDRVDPDYNFIADEPVMGRDPYTHDLYAHEIYGMSNYDGVLISKVTIEESQTKREKVSSMSVHDFIRFSDGPIMGDCGAFSYIKQPEPPYQTVEILDYYEKMGFDYGVSIDHLIVGDIALDPDERKRRFNITRDNANEFYSLWNKGGYKFKPIGVAQGWDPQSFCESVACLVDMGYERIALGSLARAPSKVIIEILKEVREVIPDYLKVHLFGVARLDLLPAFRRLGMTSFDSASYLRSAWLNSNGKNYFTLDGSHYSAIRVPPTDGRTVKKMVEQGRGSMELFKILEGEALKALRRYDKGLAALDETLEKVLAYDRLIGGDRG…
DpdA/TGT_3	WP_135548142.1		cellular_organisms__Bacteria__Terrabacteria_group__Firmicutes__Clostridia__Eubacteriales__Peptococcaceae__Desulfosporosinus__Desulfosporosinus_fructosivorans	MDKYIYKENNSIRKGTIQTSRGTINTPTFFPVTTFGDKFPLDKLVQPYLKRLSQCLMVSYHYAKQMKNRPNLPMFIDSGGFASLFEGSEIIEYKEYATIRTKDGEEIQPLDVLKFQEQHADLGATLDFIIPPGLAEDEAKRRQRLTIKNALYALGQRQSKDLFLYASLQCWDEESARISAKEYAAAGFDGIAIGGLVPRIRDEEYVKRIVSAVREEAPYLALHVFGIGKVELLRELVRLGIDSTDSSSYIRSAINSKSFSNNKAIFLKKKIAGPHSPLFSALGNLYQLNLEIGVFGDSFSLNHEGI
DpdA/TGT_3	HBC31957.1		cellular_organisms__Bacteria__Terrabacteria_group__Firmicutes__Clostridia__Eubacteriales__unclassified_Eubacteriales__Clostridiales_bacterium	MPNEDCRKIKYFMPEWDDRYDLEFDFINDKFSSKHEINTNNDVYAHHMLKQPPYDGILYSLGNIFSVINNSSNMGDITARGYSNIRDYYLMDKVEVKLEIFGDCGAFNYVNQSNPPEKFTPDNIAYLYQKLGFDYGISVDHLVVESIIEKKDGERKKRLLSLYEKRRRMKLSIDNAEKFLRICKERHYKFIPVGSAQGYSPITYRNSIAKLIEMGYDYIALGGLVRRNTKSIMEILKVVSPILKGRRLHLLGVIRPDCMKEWRKLGVTSVDSASFFRKAWLRSGQNYISPDGSTWYAALRVPIINESRMSVNGCEKNIAKLESDCLRALRDYDKDKLDLETTLDTLISYDSLFLRNGSDGSNLRDSYRMTLQDKPWKSCRCPICRQIGIEVIIFRRTNR…
DpdA/TGT_3	HHW27507.1		cellular_organisms__Bacteria__Terrabacteria_group__Firmicutes__unclassified_Firmicutes_sensu_stricto__Firmicutes_bacterium	MQGVRFVTALGIRPGDLAQIALAWGNVKDRNTPLANVLISPLFADPASIQMIRRLKEQGAVNTVYFDSGGYQVQKGRIDYNTLYNRLLQYYEANDWADYYVMPDFPPVSGDSDSIVQEKVRITVDGTKRFFYDLPSTLRSRALAVVQGRRVEQVKFCLVNYHDDLGISYVGFGSFPTNGAQSSINHLDAGAAEMLACIRRQYPSVRIHAFGVGNPPVAYILNHMGIHSFDSSGWIKAAAYGNIYFPFTRAYNITYRRIEPGRGALDAESFERIKTLTGHSCPYCSDFYELSRNRTSRFLHNLICMMETVEDISAPLASEVISHWAPAYKRFLTGRAL
DpdA/TGT_3	RPH76004.1		cellular_organisms__Bacteria__unclassified_Bacteria__bacterium	MRFFVGLYKLWHARHFNDAFVSVNRLSIRKRKPLGCSWIMDSGAFSELARHGRYRNSVADYAAEIERVRAFDLGLLCAVAQDYMCEPMILKRTGLTVHEHQALTIERYAELRELTAVEIMPVLQGYAPDEYVRHLDMYDRLLRDGAWVGVGSVCKRNYSKPQEVEHILFEIKRRRPDLRLHGFGLKKTALASAGVREMLHSADSMAWSYAASREGRRRDWQEARRFVREMDKQPLQTSMMPLLLREFADGQ
DpdA/TGT_3	YP_077211.1	no pathway	Viruses__Bicaudaviridae__unclassified_Bicaudaviridae__Sulfolobus_virus_STSV1	MINQLVWDNVEWENETWVDSGGYQIMVRKMQISVDAVLDKYKRLDADYYISLDIPATPCEKPSELNFKHFEYLYTRLDKNIIPVIHAYDVESIKKAIDFYSQYTDYIAFGGIVPPSLNKVASQKLAVAMYRLVRKEWKGKIHVLGAGSPFMRKVFYDADSVDTSTYRVKAIHGMVLLPGKGERYVGERKISWGARRISEDELESLKAFLEKTHYPFPIRVDNWIDRSLVNAWVLLHSEYEEDNPLIRYAHNITDPEAEINELCRKL
DpdA/TGT_3	YP_007348259.1	no pathway	Viruses__Bicaudaviridae__unclassified_Bicaudaviridae__Sulfolobus_virus_STSV2	MADTMKIVLGLSDNRVKLWELGVPLMINQLVWDSVEWENETWVDSGGYQIMVKKMQISVDAVLDKYKRLDADYYISLDIPATPCEKPSELNFKHFEYLYTRLDKNIIPVIHAYDVESIKKAIDFYSQYTDYIAFGGIVPPSLNKVASQKLAVAMYRLVRKEWKGKIHVLGAGSPFMRKVFYDADSVDTSTYRVKAIHGMVLLPGKGERYVGERKISWGARRISEDELESLKAFLEKTHYPFPIRFDNWMDRSLVNAWVLLHSEYEEDNPLIRYAHNITDPEAEINELCRKL
DpdA/TGT_3	CAB4223429.1		Viruses__Duplodnaviria__Heunggongvirae__Uroviricota__Caudoviricetes__Caudovirales__environmental_samples__uncultured_Caudovirales_phage	MKFFTGIFNVADVKHFGQAFVSVHRLATRKSGFAVGEWIMDSGAFSTIAKHGGFPEPVSAYAAQIRRWKDNGTLLAAVAQDYMCEPIQLAKTGLTVAEHQRLTIERYDALVAENTGVYIMPVLQGYASAEYVSHLRQYGDRLKPGMWVGVGSICKRNANPMAIWKVLDTIKDARPDLRLHGFGLKVTALKSPFIRELLHTADSMAWSFAARRERRDHCSWQTAKEFETRVNEICAVPACDAIADLFLGVA
DpdA/TGT_3	AFH21669.1	no pathway	Viruses__Duplodnaviria__Heunggongvirae__Uroviricota__Caudoviricetes__Caudovirales__Myoviridae__environmental_samples__environmental_Halophage_eHP-6	MTESTDEGLRFYFGAAAGSERKALQMMDESNVMISHATKHNKPWFGIDNLFVDCGGYSLLKSDAEHPPLDEYIRYLQRWQPDRYALRDYPCEPDLLDDLNETVESHQQKTLEDHIEMLERTDSLDGISYPVIQGWSIGQYLDCIDLFRDHGIPLTSLGVGSVCRRNAAGEIQSVLREIRRELPDADLHGFGVKVSMFKMQGVSELLDSADSLAYSYAAWREHDSGNWKNKTLEYLKFKKRIEQLTEGVSDSQQTLTDSWGDNPQ
DpdA/TGT_3	YP_009191212.1	no pathway	Viruses__Duplodnaviria__Heunggongvirae__Uroviricota__Caudoviricetes__Caudovirales__Siphoviridae__Bclasvirinae__Pegunavirus__Mycobacterium_virus_Apizium__Mycobacterium_phage_Apizium	MRAYLYLGTHITSWLGHAGVPLFVSHRRLKRLRSLPRAIEVWALDSGGFSELSMFGGWQTTAREYVEAVNRYDQQIGKLEWAAPQDWMCEPDMVHRTGLSVAEHQRRTVANYVELRRLWGEVSDEHCPFMPVLQGYEVADYAKCMSMYADAGIDLHNIELVGVGSVCRRQHTDEIRRVFEGILDTDPELPVHGFGVKSLGLREYGHLLTTADSMAWSLNARKHPPLPGCIGKHVHCGNCLDWALRWRRGIVTSREIAA
DpdA/TGT_3	AOQ28581.1	no pathway	Viruses__Duplodnaviria__Heunggongvirae__Uroviricota__Caudoviricetes__Caudovirales__Siphoviridae__Bclasvirinae__Pegunavirus__Mycobacterium_virus_Oline__Mycobacterium_phage_Derpp	MRAYLYLGTHITSWLGHAGVPLFVSHRRLKRLRSLPRAIEVWALDSGGFSELSMFGGWQTTAREYVEAVNRYDQQIGKLEWAAPQDWMCEPDMVHRTGLSVAEHQRRTVANYVELRRLWGEVSDEHCPFMPVLQGYEVADYAKCMSMYADAGIDLHNIELVGVGSVCRRQHTDEIRRVFEGILDTDPELPVHGFGVKSLGLREYGHLLTTADSMAWSLNARKHPPLPGCVGKHVHCGNCLDWALRWRRGIVTSREIAA
DpdA/TGT_3	YP_009014281.1	no pathway	Viruses__Duplodnaviria__Heunggongvirae__Uroviricota__Caudoviricetes__Caudovirales__Siphoviridae__Bclasvirinae__Pegunavirus__Mycobacterium_virus_Oline__Mycobacterium_phage_Oline	MRAYLYLGTHITSWLGHAGVPLFVSHRRLKRLRSLPRAIEVWALDSGGFSELSMFGGWQTTAREYVEAVNRYDQQIGKLEWAAPQDWMCEPDMVHRTGLSVAEHQRRTVANYVELRRLWGEVSDEHCPFMPVLQGYEVSDYAKCMSMYADAGIDLHNIELVGVGSVCRRQHTDEIRRVFEGILDTDPELPVHGFGVKSLGLREYGHLLTTADSMAWSLNARKHPPLPGCVGKHVHCGNCLDWALRWRRGIVTSREIAA
DpdA/TGT_3	AKF12506.1	no pathway	Viruses__Duplodnaviria__Heunggongvirae__Uroviricota__Caudoviricetes__Caudovirales__Siphoviridae__Bclasvirinae__Pegunavirus__Mycobacterium_virus_Oline__Mycobacterium_phage_PDRPxv	MRAYLYLGTHITSWLGHAGVRGAGQTRTVPMRAYLYLGTHITSWLGHAGVPLFVSHRRLKRLRSLPRAIEVWALDSGGFSELSMFGGWQTTAREYVEAVNRYDQQIGKLEWAAPQDWMCEPDMVHRTGLSVAEHQRRTVANYVELRRLWGEVSDEHCPFMPVLQGYEVSDYAKCMSMYADAGIDLHNIELVGVGSVCRRQHTDEIRRVFEGILDTDPELPVHGFGVKSLGLREYGHLLTTADSMAWSLNARKHTPLPGCIGKHVHCGNCLDWALRWRRGIVTSREIAA
DpdA/TGT_3	YP_009198878.1	no pathway	Viruses__Duplodnaviria__Heunggongvirae__Uroviricota__Caudoviricetes__Caudovirales__Siphoviridae__Bclasvirinae__Pegunavirus__Mycobacterium_virus_Osmaximus__Mycobacterium_phage_OSmaximus	MRAYLYLGTHITSWLGHAGVPLFVSHRRLKRLRSLPRAIEVWALDSGGFSELSMFGGWQTTAREYVEAVNRYDQQIGKLEWAAPQDWMCEPDMVHRTGLSVAEHQRRTVANYVELRRLWGEVSDEHCPFMPVLQGYEVDDYAKCMSMYADAGIDLHNIELVGVGSVCRRQHTDEIRRVFEGILDTDPELPVHGFGVKSLGLREYGHLLTTADSMAWSLNARKHPPLPGCIGKHVHCGNCLDWALRWRRGIVTSREIAA
DpdA/TGT_3	AEK07224.1	no pathway	Viruses__Duplodnaviria__Heunggongvirae__Uroviricota__Caudoviricetes__Caudovirales__Siphoviridae__Bclasvirinae__Pegunavirus__Mycobacterium_virus_Pg1__Mycobacterium_phage_Oosterbaan	MRAYLYLGTHITSWLGHAGVPLFVSHRRLKRLRSLPRAIEVWALDSGGFSELSMFGGWQTTAREYVEAVNRYDQQIGKLEWAAPQDWMCEPDMVDRTGLSVAEHQRRTVANYVELRRLWGEVSDEHCPFMPVLQGYEVADYAKCMSMYADAGIDLHNIELVGVGSVCRRQHTDEIRRVFEGILDTDPELPVHGFGVKSLGLREYGHLLTTADSMAWSLNARKHPPLPGCIGKHVHCGNCLDWARRWRRGIVTSREIAA
DpdA/TGT_3	YP_655116.1	no pathway	Viruses__Duplodnaviria__Heunggongvirae__Uroviricota__Caudoviricetes__Caudovirales__Siphoviridae__Bclasvirinae__Pegunavirus__Mycobacterium_virus_Pg1__Mycobacterium_phage_Orion	MRAYLYLGTHITSWLGHAGVPLFVSHRRLKRLRSLPRAIEVWALDSGGFSELSMFGGWQTTAREYVEAVNRYDQQIGKLEWAAPQDWMCEPDMIDRTGLSVAEHQRRTVANYVELRRLWGEVSDEHCPFMPVLQGYEVADYAKCMSMYADAGIDLHNIELVGVGSVCRRQHTDEIRRVFEGILDTDPELPVHGFGVKSLGLREYGHLLTTADSMAWSLNARKHPPLPGCIGKHVHCGNCLDWALRWRRGIVTSREIAA
DpdA/TGT_3	AOZ64256.1	no pathway	Viruses__Duplodnaviria__Heunggongvirae__Uroviricota__Caudoviricetes__Caudovirales__Siphoviridae__Bclasvirinae__Pegunavirus__Mycobacterium_virus_Soto__Mycobacterium_phage_Daffy	MRAYLYLGTHITSWLGHAGVPLFVSHRRLKRLRSLPRAIEVWALDSGGFSELSMFGGWQTTAREYVEAVNRYDQQIGKLEWAAPQDWMCEPDMVDRTGLSVAEHQRRTVANYVELRRLWGEVSDEHCPFMPVLQGYEVSDYAECMSMYADAGIDLHNIELVGVGSVCRRQHTDEIRRVFEGILDTDPELPVHGFGVKSLGLREYGHLLTTADSMAWSLNARKHPPLPGCIGKHVHCGNCLDWALRWRRGIVTSREIAA
DpdA/TGT_3	AOQ28377.1	no pathway	Viruses__Duplodnaviria__Heunggongvirae__Uroviricota__Caudoviricetes__Caudovirales__Siphoviridae__Bclasvirinae__Pegunavirus__Mycobacterium_virus_Soto__Mycobacterium_phage_FriarPreacher	MRAYLYLGTHITSWLGHAGVPLFVSHRRLKRLRRLPRAIEVWALDSGGFSELSMFGGWQTTAREYVEAVNRYDQQIGKLEWAAPQDWMCEPDMIDRTGLSVAEHQRRTVANYVELRRLWGEVSDEHCPFMPVLQGYEVADYAKCMSMYADAGIDLHNIELVGVGSVCRRQHTDEIRRVFEGILDTDPELPVHGFGVKSLGLREYGHLLTTADSMAWSLNARKHPPLPGCIGKHVHCGNCLDWALRWRRGIVTSREIAA
DpdA/TGT_3	AEK08772.1	no pathway	Viruses__Duplodnaviria__Heunggongvirae__Uroviricota__Caudoviricetes__Caudovirales__Siphoviridae__Bclasvirinae__Pegunavirus__Mycobacterium_virus_Soto__Mycobacterium_phage_Harvey	MRAYLYLGTHITSWLGHAGVPLFVSHRRLKRLRSLPRAIEVWALDSGGFSELSMFGGWQTTAREYVEAVNRYDQQIGKLEWAAPQDWMCEPDMIDRTGLSVAEHQRRTVANYVELRRLWGEVSDEHCPFMPVLQGYEVADYAKCMSMYADAGIDLHNIELVGVGSVCRRQHTDEIRRVFEGILDTDPELPVHGFGVKSLGLREYGHLLTTADSMAWSLNARKHPPLPGCIGKHVHCGNCLDWALRWRRVIVTSREIAA
DpdA/TGT_3	AHY84289.1	no pathway	Viruses__Duplodnaviria__Heunggongvirae__Uroviricota__Caudoviricetes__Caudovirales__Siphoviridae__Bclasvirinae__Pegunavirus__Mycobacterium_virus_Soto__Mycobacterium_phage_KingVeVeVe	MRAYLYLGTHITSWLGHAGVPLFVSHRRLKRLRSLPRAIEVWALDSGGFSELSMFGGWQTTAREYVEAVNRYDQQIGKLEWAAPQDWMCEPDMVHRTGLSVAEHQRRTVAIYVELRRLWVEVSDEHCPFMPVLQGYEVSDYAECMSMYADAGIDLHNIELVGVGSVCRRQHTDEIRRVFEGILDTDPELPVHGFGVKSLGLREYGHLLTTADSMAWSLNARKHPPLPGCVGKHMHCGNCLDWALRWRRGIVTSREIAA
DpdA/TGT_3	AGK87399.1	no pathway	Viruses__Duplodnaviria__Heunggongvirae__Uroviricota__Caudoviricetes__Caudovirales__Siphoviridae__Bclasvirinae__Pegunavirus__Mycobacterium_virus_Soto__Mycobacterium_phage_SDcharge11	MRAYLYLGTHITSWLGHAGVPLFVSHRRLKRLRSLPRAIEVWALDSGGFSELSMYGGWQTTAREYVEAVNRYDQQIGKLEWAAPQDWMCEPDMVDRTGLSVAEHQRRTVANYVELRRLWGEVSDEHCPFMPVLQGYEVADYAKCMSMYADAGIDLHNIELVGVGSVCRRQHTDEIRRVFEGILDTDPELPVHGFGVKSLGLREYGHLLTTADSMAWSLNARKHPPLPGCIGKHVHCGNCLEWALRWRRGIVTSREIAA
DpdA/TGT_3	YP_009100829.1	no pathway	Viruses__Duplodnaviria__Heunggongvirae__Uroviricota__Caudoviricetes__Caudovirales__Siphoviridae__Bclasvirinae__Pegunavirus__Mycobacterium_virus_Soto__Mycobacterium_phage_Soto	MRAYLYLGTHITSWLGHAGVPLFVSHRRLKRLRSLPRAIEVWALDSGGFSELSMFGGWQTTAREYVEAVNRYDQQIGKLEWAAPQDWMCEPDMVDRTGLSVAEHQRRTVANYVELRRLWGEVSDEHCPFMPVLQGYEVADYAKCMSMYADAGIDLHNIELVGVGSVCRRQHTDEIRRVFEGILDTDPELPVHGFGVKSLGLREYGHLLTTADSMAWSLNARKHPPLPGCIGNHVHCGNCLDWALRWRRGIVTSREIAA
DpdA/TGT_3	YP_009187530.1	no pathway	Viruses__Duplodnaviria__Heunggongvirae__Uroviricota__Caudoviricetes__Caudovirales__Siphoviridae__Bclasvirinae__Pegunavirus__Mycobacterium_virus_Soto__Mycobacterium_phage_Swish	MRAYLYLGTHITSWLGHAGVPLFVSHRRLKRLRSLPRAIEVWALDSGGFSELSMLGGWQTTAREYVEAVNRYDQQIGKLEWAAPQDWMCEPDMIDRTGLSVAEHQRRTVANYVELRRLWGEVSDEHCPFMPVLQGYEVADYAKCMSMYADAGIDLHNIELVGVGSVCRRQHTDEIRRVFEGILDTDPELPVHGFGVKSLGLREYGHLLTTADSMAWSLNARKHPPLPGCIGKHVHCGNCLDWALRWRRGIVTSREIAA
DpdA/TGT_3	YP_009016809.1	no pathway	Viruses__Duplodnaviria__Heunggongvirae__Uroviricota__Caudoviricetes__Caudovirales__Siphoviridae__Bclasvirinae__Pegunavirus__Mycobacterium_virus_Soto__Mycobacterium_phage_Vista	MRAYLYLGTHITSWLGHAGVPLFVSHRRLKRLRSLPRAIEVWALDSGGFSELSMFGGWQTTAREYVEAVNRYDQQIGKLEWAAPQDWMCEPDMVDRTGLSVAEHQRRTVANYVELRRLWGEVSDEHCPFMPVLQGYEVADYAKCMSMYADAGIDLHNIELVGVGSVCRRQHTDEIRRVFEGILDTDPELPVHGFGVKSLGLREYGHLLTTADSMAWSLNARKHPPLPGCIGKHVHCGNCLDWALRWRRGIVTSREIAA
DpdA/TGT_3	ALA45631.1	no pathway	Viruses__Duplodnaviria__Heunggongvirae__Uroviricota__Caudoviricetes__Caudovirales__Siphoviridae__Bclasvirinae__Pegunavirus__Mycobacterium_virus_Suffolk__Mycobacterium_phage_Hetaeria	MRAYLYLGTHITSWLGHAGVPLFVSHRRLKRLRSLPRAIEVWALESGGFSELSMFGGWQTTAREYVEAVNRYDQQIGKLEWAAPQDWMCEPDMIDRTGLSVAEHQRRTVANYVELRRLWGEVSDEHCPFMPVLQGYEVADYAKCMSMYADAGIDLHNIELVGVGSVCRRQHTDEIRRVFEGILDTDPELPVHGFGVKSLGLREYGHLLTTADSMAWSLNARKHPPLPGCIGKHVHCGNCLDWALRWRRGIVTSREIAA
DpdA/TGT_3	YP_008052097.1	no pathway	Viruses__Duplodnaviria__Heunggongvirae__Uroviricota__Caudoviricetes__Caudovirales__Siphoviridae__Bclasvirinae__Pegunavirus__Mycobacterium_virus_Suffolk__Mycobacterium_phage_Newman	MRAYLYLGTHITSWLGHAGVPLFVSHRRLKRLRSLPRAIEVWALDSGGFSELSMFGGWQTTAREYVEAVNRYDQQIGKLEWAAPQDWMCEPDMVDRTGLSVAEHQRHTVANYVELRRLWGEVSDEHCPFMPVLQGYEVADYAKCMSMYADAGIDLHNIELVGVGSVCRRQHTDEIRRVFEGILDTDPELPVHGFGVKSLGLREYGHLLTTADSMAWSLNARKHPPLPGCIGKHVHCGNCLEWALRWRRGIVTSREIAA
DpdA/TGT_3	YP_009189977.1	no pathway	Viruses__Duplodnaviria__Heunggongvirae__Uroviricota__Caudoviricetes__Caudovirales__Siphoviridae__Bclasvirinae__Pegunavirus__Mycobacterium_virus_Suffolk__Mycobacterium_phage_Pops	MRAYLYLGTHITSWLGHAGVPLFVSHRRLKRLRSLPRAIEVWALDSGGFSELSMFGGWQTTAREYVEAVNRYDQQIGKLEWAAPQDWMCEPDMVHRTGLSVAEHQRRTVANYVELRRLWGEVSDEHCPFMPVLQGYEVADYLRCMDMYAEAGVDLHNVELVGVGSVCRRQHTDEIRRVFEGILDTDPELPVHGFGVKSLGLREYGHLLTTADSMAWSLNARKHPPLPGCIGKHVHCGNCLDWALRWRRGIVTSREIAA
DpdA/TGT_3	YP_009005667.1	no pathway	Viruses__Duplodnaviria__Heunggongvirae__Uroviricota__Caudoviricetes__Caudovirales__Siphoviridae__Bclasvirinae__Pegunavirus__Mycobacterium_virus_Suffolk__Mycobacterium_phage_Suffolk	MRAYLYLGTHITSWLGHAGVPLFVSHRRLKRLRSLPRAIEVWALDSGGFSELSMFGGWQTTAREYVEAVNRYDQQIGKLEWAAPQDWMCEPDMIDRTGLSVAEHQRRTVANYVELRRLWGEVSDEHCPFMPVLQGYEVADYAKCMSMYADAGIDLHNIELVGVGSVCRRQHTDEIRRVFEGILDTDPELPVHGFGVKSLGLREYGHLLTTADSMAWSLNARKHPPLPGCIGKHVHCGNCLEWALRWRSRHRDLAGNCCVTGLTRPT
DpdA/TGT_3	AVO24577.1	no pathway	Viruses__Duplodnaviria__Heunggongvirae__Uroviricota__Caudoviricetes__Caudovirales__Siphoviridae__Bclasvirinae__Pegunavirus__unclassified_Pegunavirus__Mycobacterium_phage_AltPhacts	MRAYLYLGTHITSWLGHAGVPLFVSHRRLKRLRSLPRAIEVWALDSGGFSELSMFGGWQTTAREYVEAVNRYDQQIGKLEWAAPQDWMCEPDMVDRTGLSVAEHQRRTVANYVELRRLWGEVSDEHCPFMPVLQGYEVADYAKCMSMYADAGIDLHNIELVGVGSVCRRQHTDEIRRVFEGILDTDPELPVHGFGVKSLGLREYGHLLTTADSMAWSLNARKHPPLPGCIGKHVHCGNCLEWALRWRRGIVTSREIAAGRG
DpdA/TGT_3	AVR55838.1	no pathway	Viruses__Duplodnaviria__Heunggongvirae__Uroviricota__Caudoviricetes__Caudovirales__Siphoviridae__Bclasvirinae__Pegunavirus__unclassified_Pegunavirus__Mycobacterium_phage_Cobra	MRAYLYLGTHITSWLGHAGVPLFVSHRRLKRLRSLPRAIEVWALDSGGFSELSMFGGWQTTAREYVEAVNRYDQQIGKLEWAAPQDWMCEPDMVHRTGLSVAEHQRRTVANYVELRRLWGEVSDEHCPFMPVLQGYEVDDYAKCMSMYADAGIDLHNIELVGVGSVCRRQHTDEIRRVFEGILDTDPELPVHGFGVKSLGLREYGHLLTTADSMAWSLNARKHPPLPGCIGKHVHCGNCLDWALRWRRGIVSSREIAA
DpdA/TGT_3	ATN88731.1	no pathway	Viruses__Duplodnaviria__Heunggongvirae__Uroviricota__Caudoviricetes__Caudovirales__Siphoviridae__Bclasvirinae__Pegunavirus__unclassified_Pegunavirus__Mycobacterium_phage_Dingo	MRAYLYLGTHITSWLGHAGVPLFVSHRRLKRLRSLPRAIEVWALDSGGFSELSMFGGWQTTAREYVEAVNRYDQQIGKLEWAAPQDWMCEPDMVDRTGLSVAEHQRRTVANYVELRRLWVEVSDEHCPFMPVLQGYEVSDYAECMSMYADAGIDLHNIELVGVGSVCRRQHTDEIRRVFEGILDTDPELPVHGFGVKSLGLREYGHLLTTADSMAWSLNARKHPPLPGCIGKHVHCGNCLEWALRWRRGIVTSREIAA
DpdA/TGT_3	ASZ73467.1	no pathway	Viruses__Duplodnaviria__Heunggongvirae__Uroviricota__Caudoviricetes__Caudovirales__Siphoviridae__Bclasvirinae__Pegunavirus__unclassified_Pegunavirus__Mycobacterium_phage_Lulumae	MRAYLYLGTHITSWLGHAGVPLFVSHRRLKRLRSLPRAIEVWALDSGGFSELSMFGGWQTTAREYVEAVNRYDQQIGKLEWAAPQDWMCEPDMIDRTGLSVAEHQRRTVANYVELRRLWGEVSAEHCPFMPVLQGYEVADYAKCMSMYADAGIDLHNIELVGVGSVCRRQHTDEIRRVFEGILDTDPELPVHGFGVKSLGLREYGHLLTTADSMAWSLNARKHPPLPGCIGKHVHCGNCLDWALRWRRGIVTSREIAA
DpdA/TGT_3	ATN91769.1	no pathway	Viruses__Duplodnaviria__Heunggongvirae__Uroviricota__Caudoviricetes__Caudovirales__Siphoviridae__Bclasvirinae__Pegunavirus__unclassified_Pegunavirus__Mycobacterium_phage_Sheila	MRAYLYLGTHITSWLGHAGVPLFVSHRRLKRLRSLPRAIEVWALDSGGFSELSMFGGWQTTAREYVEAVNRYDQQIGKLEWAAPQDWMCEPDMVHRTGLSVAEHQRRTVANYVELRRLWVEVSDEHCPFMPVLQGYEVSDYAECMSMYADAGIDLHNIELVGVGSVCRRQHTDEIRRVFEGILDTDPELPVHGFGVKSLGLREYGHLLTTADSMAWSLNARKHPPLPGCVGKHMHCGNCLDWALRWRRGIVTSREIAA
DpdA/TGT_3	YP_009016449.1	no pathway	Viruses__Duplodnaviria__Heunggongvirae__Uroviricota__Caudoviricetes__Caudovirales__Siphoviridae__Timquatrovirus__Mycobacterium_virus_Larva	MQEHFYLGTHEPSWLRTAGVPLFVSHRRLSRLRTALPVAAEKWALDSGGFSELSMFGGWKTTAGEYVAAVKRYDDEIGRLEWAAPMDWMCEPDMIARTGLSVVEHQRRTVANYVDLCGRWADVSDTEVPFMPVLQGYAVEDYLRCMDMYAAAGVDLTRVPLVGVGSVCRRQHTDEIRAVFEAILSRDPGLPVHGFGVKSLGLRVYGDLLTTADSMGWSYNARKNAPLAGCTHKSCSNCMAWALRWRKNIVGTAPAWGRPDSALMRIVDAMFGDVDVQAAGDELALFTVDELAAA
DpdA/TGT_3	AFN37736.1	no pathway	Viruses__Duplodnaviria__Heunggongvirae__Uroviricota__Caudoviricetes__Caudovirales__Siphoviridae__Timquatrovirus__Mycobacterium_virus_Macncheese	MQEHFYLGTHEPSWLRTAGVPLFVSHRRLMRLRTGLPVAAEKWALDSGGFSELSMFGGWQTTAAEYVAAVKRYDEEIGKLEWAAPQDWMCEPDMIAKTGLSVAEHQRRTVANYVDLVARWVDVSDSEVPFMPVLQGYAVEDYLACMDLYAEAGVDLGAVPLVGVGSVCRRQHTDEIRGVFEAVLSRDPGLPVHGFGVKSLGLKVYGDLLTTADSMGWSYNARKNAPLPGCDHKSCSNCILWALRWREKFVKAAPAIVHPDTVLTRWAAALLDDDEALTLFDVA
DpdA/TGT_3	APC43635.1	no pathway	Viruses__Duplodnaviria__Heunggongvirae__Uroviricota__Caudoviricetes__Caudovirales__Siphoviridae__Timquatrovirus__unclassified_Timquatrovirus__Mycobacterium_phage_Amelie	MIEHFYLGTHEPSWLRTAGVPLFVSHRRLARLKGALPVAIERWALDSGGFSELSMYGGWKTTAAEYVAAVNRYDREIGKLEWAAPMDWMCEPDMIAKTGLSVIEHQRRTVANYVELRDRWADVSDENCPFMPVLQGYAVEDYLRCMDMYAAAGVDLGAVELVGVGSVCRRQHTDEIRSVFETILAVDPGLPVHGFGVKSLGLRVYGDLLTTADSMGWSYNARRNADNPAMSLGCEHKHCGNCLKWALRWRERFVKAAPVVGEVDTVLTRWADAWLGDDADDDQLVDDGPLTLFDVA
DpdA/TGT_3	ASR86319.1	no pathway	Viruses__Duplodnaviria__Heunggongvirae__Uroviricota__Caudoviricetes__Caudovirales__Siphoviridae__Timquatrovirus__unclassified_Timquatrovirus__Mycobacterium_phage_Amohnition	MQEHFYLGTHEPSWLRTAGVPLFVSHRRLSRLRTGLPVAAEKWALDSGGFSELSMFGEWRTTAAEYVAAVKRYDEQIGKLEWAAPMDWMCEPDMIARTGLSVVEHQRRTVANYVDLRARWADVSDSEVPFMPVLQGYAVADYMRCWDMYDEAGVDLGAVPLVGVGSVCRRQHTDEIRGVFEAVLDRDPGLPVHGFGVKTLGLRVYGDLLTTADSMGWSYNARKNAPLPGCSHKSCSNCLLWAVRWRERIVPTLAAIGKPDTVLTRWAAALLDDDDEALTLFDVA
DpdA/TGT_3	ASR77972.1	no pathway	Viruses__Duplodnaviria__Heunggongvirae__Uroviricota__Caudoviricetes__Caudovirales__Siphoviridae__Timquatrovirus__unclassified_Timquatrovirus__Mycobacterium_phage_Bella96	MKHHLYLGTHEPSWLRTAGVPLFVSHRRLSRLRTDLPVAAAPWALDSGGFSELSMFGGWQTTPEAYVAAVVRYDEQIGRLDWAAPQDWMCEPDMIAKTGLSVVEHQERTVRNYVRLHELWADASDAECPFVPVLQGYAIEDYLRCMDMYGEAGVDLGQLDMVGVGSVCRRQHSAEIRAVFEALLARDPGLPVHGFGVKSLGLREYGHLLTTADSMAWSFNARKNAPLPGCTHKSCANCLQWALQWRRRIVGCDKFGGWARACDCERCEAKRDTGELALFEVTAAGLSASTTTPPAGLPAGGVFVSVRGYCAVSGHSSRCAAYGMPSACSRVSSSIFQNNASATCSRGIPRRSLPQISYPARSASDSLTTGKS
DpdA/TGT_3	ASW31785.1	no pathway	Viruses__Duplodnaviria__Heunggongvirae__Uroviricota__Caudoviricetes__Caudovirales__Siphoviridae__Timquatrovirus__unclassified_Timquatrovirus__Mycobacterium_phage_DarthP	MQEHFYLGTHEPSWLRTAGVPLFVSHRRLSRLRTGLPVAAEKWALDSGGFSELSMFGEWRTTAAEYVAAVKRYDEQIGKLEWAAPMDWMCEPDMIARTGLSVVEHQRRTVANYVDLRARWADVSDSEVPFMPVLQGYAVADYMRCWDIYDEAGVDLGAVPLVGVGSVCRRQHTDEIRGVFEAVLDRDPGLPVHGFGVKTLGLRVYGDLLTTADSMGWSYNARKNAPLPGCSHKSCSNCLLWALRWRERIVPTLAAIGKPDTVLTRWAAALLDDDQVLDDDGELALFDLDVA
DpdA/TGT_3	ASR85778.1	no pathway	Viruses__Duplodnaviria__Heunggongvirae__Uroviricota__Caudoviricetes__Caudovirales__Siphoviridae__Timquatrovirus__unclassified_Timquatrovirus__Mycobacterium_phage_Edugator	MQEHFYLGTHEPSWLRTAGVPLFVSHRRLSRLRTALPVAAEKWALDSGGFSELSMFGGWKTTAGEYVAAVKRYDDEIGRLERAAPMDWMCEPDMIARTGLSVVEHQRRTVANYVDLCRRWADVSATEVPFMPVLQGYAVGDYLRCMDMYAAAGVDLTRVPLVGVGSVCRRQHTDEIRGVFEAILSRDPELPVHGFGVKSLGLRVYGDLLTTADSMGWSYNARKNAPLAGCTHKSCSNCMAWALRWRKNIVGTAPAWGRPDSALMRIVDAMFGDVDVQAAGDELALFTVDELAAA
DpdA/TGT_3	YP_009211120.1	no pathway	Viruses__Duplodnaviria__Heunggongvirae__Uroviricota__Caudoviricetes__Caudovirales__Siphoviridae__Timquatrovirus__unclassified_Timquatrovirus__Mycobacterium_phage_Enkosi	MIEHFYLGTHEPSWLRTAGVPLFVSHRRLARLQGALPVAIERWALDSGGFSELSMYGGWKTTAAEYVAAVNRYDREIGKLEWAAPMDWMCEPDMIAKTGLSVIEHQRRTVANYVELRDRWADVSDENCPFMPVLQGYAVEDYLRCMDMYAAAGVDLGAVELVGVGSVCRRQHTDEIRSVFETILAVDPGLPVHGFGVKSLGLRVYGDLLTTADSMGWSYNARRNADNPAMSLGCEHKHCGNCLRARADRTAYGSGAPGRTRVPPVALPGLPDQAADDDDRAGQRHPGVLHAPLPVGHPRQRREPSVVP
DpdA/TGT_3	ASR85873.1	no pathway	Viruses__Duplodnaviria__Heunggongvirae__Uroviricota__Caudoviricetes__Caudovirales__Siphoviridae__Timquatrovirus__unclassified_Timquatrovirus__Mycobacterium_phage_Guillsminger	MQEHFYLGTHEPSWLRTARVPLFVSHRRLSRLRTALPVAAEKWALDSGGFSELSMFGGWKTTAGEYVAAVKRYDDEIGRLEWAAPMDWMCEPDMIARTGLSVAEHQRRTVANYVDLRGRWADMSDTEVPFMPVLQGYAVEDYLRCMDMYAAAGVDLARVPLVGVGSVCRRQHTDEIRAVFEAILSRDPGLPVHGFGVKSLGLRVYGDLLTTADSMGWSYNARKNAPLAGCTHKSCSNCMAWALRWRKNIVGTAPAWGRPDSALMRTVDAMFGDVDVQAGGDELALFTVDELAAA
DpdA/TGT_3	APD18205.1	no pathway	Viruses__Duplodnaviria__Heunggongvirae__Uroviricota__Caudoviricetes__Caudovirales__Siphoviridae__Timquatrovirus__unclassified_Timquatrovirus__Mycobacterium_phage_Hammy	MQEHFYLGTHEPSWLRTAGVPLFVSHRRLSRLRTGLPIAAEKWALDSGGFSELSMFGEWRTTAAEYVAAVKRYDEQIGKLEWAAPMDWMCEPDMIARTGLSVVEHQRRTVANYVDLRARWADVSDSEVPFMPVLQGYAVADYMRCWDMYDEAGVDLGAVPLVGVGSVCRRQHTDEIRGVFEAVLDRDPGLPVHGFGVKTLGLRVYGDLLTTADSMGWSYNARKNAPLPGCSHKSCSNCLLWALRWRERIVPTLAAIGKPDTVLTRWAAALLDDDQVLDDGELALFDLDVA
DpdA/TGT_3	AVO25553.1	no pathway	Viruses__Duplodnaviria__Heunggongvirae__Uroviricota__Caudoviricetes__Caudovirales__Siphoviridae__Timquatrovirus__unclassified_Timquatrovirus__Mycobacterium_phage_LaterM	MKHHLYLGTHEPSWLRTAGVPLFVSHRRLSRLRTDLPVAAAPWALDSGGFSELSMFGAWQTTPEAYVAAVVRYDEQIGRLDWAAPQDWMCEPDMIAKTGLSVVEHQTRTVRNYVRLRELWADASDAECPFVPVLQGYAVEDYLRCMDMYGEAGVDLGQFDMVGVGSVCRRQHSGEIRAVFEALLARDPGLPVHGFGVKSLGLREYGHLLTTADSMAWSFNARKNAPLPGCTHKSCANCLQWALQWRRRIVGCDRFGGWARACDCERCEARRDTGELALFSLAAA
DpdA/TGT_3	AOT25056.1	no pathway	Viruses__Duplodnaviria__Heunggongvirae__Uroviricota__Caudoviricetes__Caudovirales__Siphoviridae__Timquatrovirus__unclassified_Timquatrovirus__Mycobacterium_phage_LindNT	MREHFYLGTHEPSWLRSAGVPLFVSHRRLSRLKGVLPVAAERWALDSGGFSELSMYGGWQTSAADYVAAVNRYDREVGRLEWAAPQDWMCEPDMIARTGLSVAEHQLRTVRNFVDLRTRWADVSDADCPFMPVLQGYAVEDYLRCMDLYAEAGVDLHNIELVGVGSVCRRQHTDEIRGVFEAILGRDAELPVHGFGVKSLGLRVYGDLLTTADSMGWSYNARRNAPLPGCSHAKCSSCLRWALRWRRNIVRGGCATHGEPCDGMMGGACFADRPRSTVRDWQHDLILGADLDDDQGDELALFDLDDLAAA
DpdA/TGT_3	YP_009125516.1	no pathway	Viruses__Duplodnaviria__Heunggongvirae__Uroviricota__Caudoviricetes__Caudovirales__Siphoviridae__Timquatrovirus__unclassified_Timquatrovirus__Mycobacterium_phage_Milly	MTATLYLGTHEPSWLRTAGVPLFVSHRRLSRLRRDLPVAAAPWALDSGGFSELSMFGAWQTTARAYVDAVVRYDEQIGRLEWAAPQDWMCEPDMVARTGLSVAEHQVRTVRNYVELCALWRESSDAECPFMPVLQGYAIADYRRCIDLYGEAGVDLAGVPLVGVGSVCRRQHTSEIRGVFEAILETDPDMPVHGFGVKSLGLREYGHLLTTCDSMAWSYNARRNPRLDGCTHASCSNCIRWALRWRRGVVGPACAVHGEPCDGRAFATCFAAPASSALLAA
DpdA/TGT_3	YP_009195289.1	no pathway	Viruses__Duplodnaviria__Heunggongvirae__Uroviricota__Caudoviricetes__Caudovirales__Siphoviridae__Timquatrovirus__unclassified_Timquatrovirus__Mycobacterium_phage_Mufasa	MTATLYLGTHEPSWLRTAGVPLFVSHRRLSRLRRDLPVAAAPWALDSGGFSELSMFGAWQTTARAYVDAVVRYDEQIGRLEWAAPQDWMCEPDMVARTGLSVAERQVRTVRNYVELCALWRESSDAECPFMPVLQGYAIADYRRCIDLYGEAGVDLAGVPLVGVGSVCRRQHTSEIRGVFEAILETDPDMPVHGFGVKSLGLREYGHLLTTCDSMAWSYNARRNPRLDGCTHASCSNCIRWALRWRRGVVGPACAVHGEPCDGRAFATCFAAPASSALLAA
DpdA/TGT_3	YP_009215543.1	no pathway	Viruses__Duplodnaviria__Heunggongvirae__Uroviricota__Caudoviricetes__Caudovirales__Siphoviridae__Timquatrovirus__unclassified_Timquatrovirus__Mycobacterium_phage_Murucutumbu	MKHHLYLGTHEPSWLRTAGVPLFVSHRRLSRLRTDLPVAAAPWALDSGGFSELSMFGAWQTTPEAYVASVVRYDEQIGRLDWAAPQDWMCEPDMIAKTGLSVVEHQTRTVRNYVRLRELWADASAAECPFVPVLQGYAVEDYLRCMDMYGEAGVDLGQFDMVGVGSVCRRQHSGEIRAVFEALLARDPGLPVHGFGVKSLGLREYGHLLTTADSMAWSFNARKNAPLPGCTHKSCANCLQWALQWRRRIVGCDRFGGWARACDCERCEARRDTGELALFSLAAA
DpdA/TGT_3	ASR85925.1	no pathway	Viruses__Duplodnaviria__Heunggongvirae__Uroviricota__Caudoviricetes__Caudovirales__Siphoviridae__Timquatrovirus__unclassified_Timquatrovirus__Mycobacterium_phage_Peanam	MREHFYLGTHEPSWLRTAGVPLFVSHRRLMRLKGALPVAIEKWALDSGGFSELSMYGEWRTTPAEYVAAVARYDREIGKLEWAAPQDWMCEPDMIAKTGLSVIEHQRRTVANYVELCKLWAEVSDEECPFMPVLQGYAVEDYLRCWDMYEAAGVDLSAVPLVGVGSVCRRQHTDEIRAVFEAILARDPELPVHGFGVKSLGLKVYGDLLTTADSMGWSYNARRNADNPAMSLGCDHKHCGNCMKWALRWRERFVKAVPVVGRPDTVLTRWADAWLADDEADDDGPLTLFDVA
DpdA/TGT_3	AOZ61371.1	no pathway	Viruses__Duplodnaviria__Heunggongvirae__Uroviricota__Caudoviricetes__Caudovirales__Siphoviridae__Timquatrovirus__unclassified_Timquatrovirus__Mycobacterium_phage_SamuelLPlaqson	MKHHLYLGTHEPSWLRTAGVPLFVSHRRLSRLRTDLPVAAAPWALDSGGFSELSMFGGWQTTPEAYVAAVVRYDEQIGRLDWAAPQDWMCEPDMIAKTGLSVVEHQERTVRNYVRLHELWADASDAECPFVPVLQGYAIEDYLRCMGMYGEAGVDLGQLDMVGVGSVCRRQHSGEIRAVFEALLARDPGLPVHGFGVKSLGLREYGHLLTTADSMAWSFNARKNAPLPGCTHKSCANCLQWALQWRRRIVGCDKFGGWARVCDCERCEAKRDTGELALFEVTAAA
DpdA/TGT_3	ARQ95482.1	no pathway	Viruses__Duplodnaviria__Heunggongvirae__Uroviricota__Caudoviricetes__Caudovirales__Siphoviridae__Timquatrovirus__unclassified_Timquatrovirus__Mycobacterium_phage_Shandong1	MREHFYLGTHEPSWLRTAGVPLFVSHRRLMRLKGELPVAAEKWALDSGGFSELSMYGEWRTTPAEYVAAVARYDREIGKLEWAAPQDWMCEPDMIAKTGLSVVEHQRRTVANYVELCALWAEVSDAECPFMPVLQGYEVEDYLRCWDMYEAAGVDLSAVPLVGVGSVCRRQHTDEIRRVFEAILARDPELPVHGFGVKSLGLKVYGDLLTTADSMGWSYNARRNADNAAMSLGCDHKHCGNCLKWALRWRERFVKAAPAVGPVDTVLTRWADAWLGDDQADDDGPLTLFDVA
DpdA/TGT_3	YP_009002693.1	no pathway	Viruses__Duplodnaviria__Heunggongvirae__Uroviricota__Caudoviricetes__Caudovirales__Siphoviridae__Timquatrovirus__unclassified_Timquatrovirus__Mycobacterium_phage_Validus	MREHFYLGTHEPSWLRTAGVPLFVSHRRLMRLKGELPVAIEKWALDSGGFSELSMYGEWRTTPAEYVAAVARYDREIGKLEWAAPQDWMCEPDMIAKTGLSVIEHQRRTVANYVELCELWAEVSDEECPFMPVLQGYAVEDYLRCMDMYAEAGVDLKAVPLVGVGSVCRRQHTDEIRAVFEAILARDPELPVHGFGVKSLGLKVYGDLLTTADSMGWSYNARRNADNPAMSLGCEHKHCGNCLKWALRWRERFVKAVPVVGRPDTVLTRWADAWLADDDQDGDDGPLTLFDVA
DpdA/TGT_3	YP_009032436.1	no pathway	Viruses__Duplodnaviria__Heunggongvirae__Uroviricota__Caudoviricetes__Caudovirales__Siphoviridae__Timquatrovirus__unclassified_Timquatrovirus__Mycobacterium_phage_ZoeJ	MTATLYLGTHEPSWLRTARVPLFVSHRRLSRLRRDLPVAAAAWALDSGGFSELSMYGAWQTTARAYVDAVVRYDEQIGRLEWAAPQDWMCEPDMVARTGLSVAEHQVRTVRNYVELCALWRESSDAECPFMPVLQGYAIADYRRCIDLYGEAGVDLAGVPLVGVGSVCRRQHTSEIRGVFEAILETDPDMPVHGFGVKSLGLREYGHLLTTCDSMAWSYNARRNPRLDGCTHASCSNCIRWALRWRRGVVGPACAVHGEPCDGRAFATCFAASSALLAA
DpdA/TGT_3	YP_009221496.1	no pathway	Viruses__Duplodnaviria__Heunggongvirae__Uroviricota__Caudoviricetes__Caudovirales__Siphoviridae__unclassified_Siphoviridae__Sinorhizobium_phage_phiLM21	MRSSSVGCVGSGRGNETSVKFYVGLHQPADAQHFELACISINRLRGRKKPVECGDIIVDSGAFTELNLYGEYRHGVEEYAAELYRLYASGVVNIAVAVAQDYMCEPFMLAKTGLTVADHQRLTIARYDALVAELNRLFGGKCPFPIMPVLQGYSPSDYVSHVEQYGDRLKFGMWVGVGSVCKRQGDPRSIIAVLQAIRAVRPDLRLHGFGVKVTSLLHPGVRECLYSSDSMAWSFAARKAGRNANDWREAASFTRIVNEAASAAFQPWQMEMFA
DpdA/TGT_3	NP_666594.1	no pathway	Viruses__Ligamenvirales__Rudiviridae__Rudivirus__Sulfolobus_islandicus_rod-shaped_virus_1	MKIVFGIVSSQDLLIKINFPILINQLRNKKITWKNETWVDSGGYQIALYNLKISVKDVLEKYKTYNAYAFFSLDIPSIFSPLDRKNFEYFEYLYTKMEYIERIIPVIHLYPTREVDEAIDFYSQYTDYIAFGGIIASSKLKILIYTFPWYYYIRKYVKRLHVLGMSAPYFLQIFDTANSMDTTTYTKTASYREIFWFDGTRRYVGDRKERTLTKEEEEKLFEFLDKTNFPFEYDFSNVKILKTMNAWILKYNNWNIKNKYTIYAEKLRKMGLDSLVTEIIQNYKIANELKKEKQQNKKKNSIELEE
DpdA/TGT_3	CAG38826.1	no pathway	Viruses__Ligamenvirales__Rudiviridae__Rudivirus__Sulfolobus_islandicus_rod-shaped_virus_1__Sulfolobus_islandicus_rudivirus_1_variant_XX	MKIVFGIVSSQDLLIKINFPILINQLRNKKITWKNETWVDSGGYQIALYNLKISVKDVLEKYKTYNAYAFFSLDIPSIFSPLDRKNFEYFEYLYTKMEYIERIIPVIHLYPTREVDEAIDFYSQYTDYIAFGGIIASSKLKILIYTFPWYYYIRKYVKRLHVLGMSAPYFLQIFDTANSMDTTTYTKTASYREIFWFDGTRRYVGDRKERTLTKEEEEKLFEFLDKTNFPFEYDFSNVKILKTMNAWILKYNNWNIKNKYTIYAEKLRKMRLDSLVTEIIQNYKIANELKKEKQQNKKKNSIELEE
DpdA/TGT_3	NP_666547.1	no pathway	Viruses__Ligamenvirales__Rudiviridae__Rudivirus__Sulfolobus_islandicus_rod-shaped_virus_2	MKLVFEITSSKELLFQTDFPVLINQLHNKKITWKNETWVDSGGFQISLYNLKISVEDVLQKYKTYNAYAFFSLDIPSIFEPLNRKNFEYFEYLYTKIEYIERIIPVIHLYPLREVDEALDFYKQYTDYIAFGGIVASSKLKILIYAFPWYYYIRRYVKRLHVLGMSAPYFIQSFYDAESMDTSTYTRISGFREIFWFDGTRRYVGNRKKRTLTKEEEEQLYEFLDKTNFPFKYDLSNLKILQIINAWILKYNNWNIENKYTIYAKKLRKMGLDSLVNEIIQNYKIANELKKTKPQTKKKSNRELEIELEI
DpdA/TGT_3	YP_009094239.1	no pathway	Viruses__Ligamenvirales__Rudiviridae__Rudivirus__unclassified_Rudivirus__Stygiolobus_rod-shaped_virus	MRNIIFEFDHRLENNYGFIYLVNQLNFTKKYPKYLQYKKFYVDSGGFQISSGKIKLTLEDVLEKYKFIEQNTNPIAFFSLDYPSVFSPLDRRNFEFFEKLYTSLETEVIPVVHIYPKREVDEALDFYKQYTQKIAFGGFVASSKKKMLDDAVYVLEYVRRHTTWLHLFGVPGARNVFFCEYVTQCDTSTHIHLMSERRILLPDGKDISIYDDKFRQNYEKIIFLLLDAPFKRKLNFYDNLDLMLANMWLLTKIDPRKDNKRYYLYQEIRKLSDDEIWERIKNNFKKQSNLEEFP
DpdA/TGT_3	YP_009362827.1	no pathway	Viruses__Ligamenvirales__Rudiviridae__Rudivirus__unclassified_Rudivirus__Sulfolobus_islandicus_rod-shaped_virus_10	MKLVFGISSSRSYFFKTNFPILVNQLRFKRKTWRNETWVDSGGFQIIMHNLKISVNDVLQKYKSVNAYAFFSLDIPSVFAPLDKRNFEYFEYLYTKIEWIEKIIPVLHIYPLQDLDKAIDFYKQYSYYFAIGGIMTSSKLRVLQYTFPWIYYLKRKVSYLHVLGISSPYFLQIFNNIQSMDTAFCSIISAFKEIIWVNGSRRYIGNMKTKRERYKITKEEKEQLFEFLDKHNFPFEYDLNNRHILELINAYILLYHNWKIKNKYTEYAEKLRKMGLDSLTSELIRNYKIANEILKQKREK
DpdA/TGT_3	YP_009362775.1	no pathway	Viruses__Ligamenvirales__Rudiviridae__Rudivirus__unclassified_Rudivirus__Sulfolobus_islandicus_rod-shaped_virus_11	MKLVFGVNTSTSYFFKTNFPVLINQLRFKKKTWKNETWVDSGGFQIIMHNLKISVNDVLQKYKSVNAYAFFSLDIPSIFSPLNKKNFEYFEYLYTKLEYIEKIIPVIHIYPLQDVDEAIDFYKQYSYYFAIGGIMTSSKMKVLIYTFPWIYYIRKKVPYLHVLGMSGPYFLQIFNNMQSMDTAICSTISAFKEIIWFNGSRRYIGNMKTKRERYKITKDEKEQLFKFLDKHNFPFEYDLSNRKIIELINAYILFYNNWKIKNKYTEYSEKLKRMGMDSLTSELIRNYKFANEILKEKKNKKKKEDELEIQI
DpdA/TGT_3	YP_009362962.1	no pathway	Viruses__Ligamenvirales__Rudiviridae__Rudivirus__unclassified_Rudivirus__Sulfolobus_islandicus_rod-shaped_virus_4	MKLVFGVNTSTSYFFKTNFPVLINQLRFKKKTWKNETWVDSGGFQIIMHNLKISVNDVLQKYKSVNAYAFFSLDIPSIFSPLNKKNFEYFEYLYTKLEYIEKIIPVIHIYPLQDVDEAIDFYKQYSYYFAIGGIMTSSKMKVLIYTFPWIYYIRKKVPYLHILGMSGPYFLQIFNNMQSMDTAICSTISAFKEIIWFNGSRRYIGNMKTKRERYKITKDEKEQLFKFLDKHNFPFEYNLNDNKILELINAYILLYNNWKIKNKYTEYSEKLKRMGMDSLTSELIRNYKFANEILKEKKNKKKKEDELELEI
DpdA/TGT_3	YP_009362657.1	no pathway	Viruses__Ligamenvirales__Rudiviridae__Rudivirus__unclassified_Rudivirus__Sulfolobus_islandicus_rod-shaped_virus_5	MKLVFGLSSSTSYILKTNFPILINQLRFRKKTWKNETWIDSGGYQIILHGLEISVNDVLQKYKSVNAYAFFSLDIPSIFSPLDKRNFQYFEYLYTKMEWIEKIIPVIHIYPIQDLDKAIDFYKQYSYYFAIGGLVASSKMKVLIYTFPWVFYIRRKVPYLHVLGMSAPYFLQAFNFANSMDTATYTKIVGFRDIFWFDGSRRYIGNMKTKRERYKITKDEKEQLFKFLDKHNFPFEYNLNDNKILELINAYILLYNNWKIKNKYTEYSEKLKRMGMDSLTSELIRNYKFANEILKEKKNKKKKEDELELEI
DpdA/TGT_3	YP_009362725.1	no pathway	Viruses__Ligamenvirales__Rudiviridae__Rudivirus__unclassified_Rudivirus__Sulfolobus_islandicus_rod-shaped_virus_8	MKLIFGLSSTLSYILKTNFPILVNQLRFKRKTWRNETWIDSGGYQISLYSLEISVEDILQKYKSVNAYAFFSLDIPSLFAPIDKRNFQYFEYLYTKIEWIEKIIPVLHIYPIQDIDEAIDFYKQYTYYFAIGGIVASSKMKVLIYTFPWVYYVRRKIPYLHVLGMSAPYFLQIFNFANSIDTATYTKISGFREILWFDGSRRYIGNMKTKRERYKITKEEKEQLFEFLDKYNFPFEYNLNNRKILEMINAYILLYNNWRIKNKYTEYANKLRKMGLDSLTSELIRNYKIANEILKEKKNKKKKENKLKDELEIEI
DpdA/TGT_3	YP_009362602.1	no pathway	Viruses__Ligamenvirales__Rudiviridae__Rudivirus__unclassified_Rudivirus__Sulfolobus_islandicus_rod-shaped_virus_9	MKLVFGISSSRSYFFKTNFPVLINQLRFRKKTWKNETWVDSGGFQIIMHNLKISVNDVLQKYKSVNAYAFFSLDIPSVFAPLDKRNFEYFEYLYTKIEWIEKIIPVLHIYPLQDLDKAIDFYKQYSYYFAIGGIMTSSKLRVLQYTFPWIYYLKRKVSYLHVLGISSPYFLQIFNNIQSMDTAFCSIISAFKEIIWFDSSRRYVGNMETRRKKYKITKDEKEQLFEFLDKHNFPFEYDLSNRNILELINAYMLLYNNWKIKNKYTEYAEKLRKMGLDSLTSELIRNYKIANEILKQKREK
DpdA/TGT_3	YP_009272960.1	no pathway	Viruses__Ligamenvirales__Rudiviridae__Rudivirus__unclassified_Rudivirus__Sulfolobus_islandicus_rudivirus_3	MKLVFEITSSKELLLKTNFPVLINQLHNKKITWKNETWVDSGGYQISLYNLKISVKDVLEKYKTYNAYAFFSLDIPSIFEPLNRKNFEYFEYLYTKIEYIERIIPVIHLYPIREVDEALDFYKQYTDYIAFGGIIASSKLKILIYTFPWYYYLRKYTKKLHVLGMSAPYFLQTFDNANSMDTSTYTRISGFREIFWFDGSRRYVGDRKKRTLTKEEEELLYEFLDKTNFPFEYDLSNVKILQTINAWILKYNNWNIENKYTIYAKKLKKMGLDSLVNEIIQNYKIASEIKKNKPQNIKKSNNDLEIELEE
DpdA/TGT_3	AFH22355.1	no pathway	Viruses__unclassified_bacterial_viruses__environmental_samples__environmental_Halophage_eHP-23	MSFKFYYGAASGSSRKALRQLEEPNVMINYATASNKPWNSIENLFIDSGGYSFMLGKGEYATTDRKYLEFVEKHQPELFALRDYPCEPDVLEKNGRTVRDHLEATTEKHRNLLALLPEFGIKSQPVSVVQGWKLEDYLEHLEMLKQHDLLTDYVAIGSVCRRNQDEEIRRIINEVHKRIGDRKLHAFGVKSNILRFQEMQDKLDSADSMAYEHSEQFGQRVSGTERKSFRDSALAYLKFKKNINSMLNSSKSEKQTTLQQL
DpdA2	AKO61693.1	with PreQ0 pathway	Viruses__Duplodnaviria__Heunggongvirae__Uroviricota__Caudoviricetes__Caudovirales__Ackermannviridae__unclassified_Ackermannviridae__Stenotrophomonas_phage_IME-SM1	MKIGYEYVMSGLGYTRIKGTHLIDWTHHKFERDFHDSKFAILYNAFTEAEYGRRFKDVHCNVYADSGGLQMMTRNLGITPELKDKVYQNQSDCSQFAMCFDEIPLRKAEDKGKIGSQQGRFFDRTLIKEKATETALNIRRQIELFEETGTAARPVAIIQGNCAETMLEWADVLFDQVGDKADKIASVAISGICIGNKTMEELERSFVFSQIHRNYKIDHLHLLGVGSVNRVSPFVVFDRLLERDILISYDSTSHVQSTTYGYHFWEEGLVKIQKGYYHKWDDMAARIAEFSEGTFVVDGPELYKLCNTNIKGMTDEQKDKVRDALFMMAAIQAYKMSDFVERTCKDFESSLIHHDQHLWLPLRALHDDVSTVQDFNQWRRDFQRYIPTSRVSSSHNSLD…
DpdA2	ASD50403.1	with PreQ0 pathway	Viruses__Duplodnaviria__Heunggongvirae__Uroviricota__Caudoviricetes__Caudovirales__Myoviridae__Busanvirus__Acidovorax_virus_ACP17__Acidovorax_phage_ACP17	MTTKYEYVMSGMNYAMSKRGVFTDAYNEKCREMFRQLNGAIPNHSQAILFNGLQERSLGKHLYNIYGTESKYYVDSGGLQMVTLGMEATDETREDIYKTQGEFGDFAMSFDEIPVKLLSDRSTFHDTKSRVVDMENFDEFAVASGKNLRAQIESFKRQKTKTKPFMIVQGTSPETYQRWTDLVLGEVDPSDHCRIGGLSVGAASLGQGQMEDFTRAFLAATLEMPEHIKAHIHLLGVGSLKRLAPIVALKHAGHFENTLISYDSTTHTSSLSLGSFQKDHRLMGFKVKSGNVRGFDAVVDEICAYAKKVFKMDPDPEFIRFVYLHSRAGYYERWGHDREEEYQDAKFLSLYANILNFCKSLRIMDWGPEGLMEVFPEKTGPYLTFCKVQDRKDFDQWQR…
DpdA2	AND75003.1	with G+ pathway	Viruses__Duplodnaviria__Heunggongvirae__Uroviricota__Caudoviricetes__Caudovirales__Myoviridae__Chakrabartyvirus__Pseudomonas_virus_pf16__Pseudomonas_phage_pf16	MIFEYIHSGLGMSRIMANNFYTSPSNVEATQRLLSDVNKNGEYLVGGLFNAYVEQGFGPKIHDNFRGHFSAVHVDSGGLQVITRGLPITPELKRQIYKTQGTYGDIAMCFDEIPLHVMEGSNTKSNRTSIDNKIYVVEEMEAKARATGRNINEQLRCFKEMNSSAKVMMIVQGNNRFDFAQWAEFAYDEVDDDLKEGVHGIALADTCIGNGILETVEMCASVPLMNIPDRIKKNIHFLGIGSLSRLVPIIELSRGTLFTDAHISFDSTTHTSALMMGRFTNERGRVEKLGKTANRSNIKYFKRVYDLICQYYPLKISFDDYLSHVVENITTTTHLGEYDKDVEKTIAANLTYIFSIMVCTENFMGNVVKCQKDPEHYWTVMSKKNLKAIKPLMQLANVN…
DpdA2	AUR85871.1	with G+ pathway	Viruses__Duplodnaviria__Heunggongvirae__Uroviricota__Caudoviricetes__Caudovirales__Myoviridae__Tevenvirinae__Schizotequatrovirus__unclassified_Schizotequatrovirus__Vibrio_phage_1_081_O__10N_286_52_C2	MIIEYVMSATGHARIGAAHKLMNVVDTKYLRDVLDAAQDMDGVHKISMLYNAYTEKKVGIQINELFGDSVYKVHVDSGGLQIVNLGLENTPELRQAVYENQAASGDIGMCFDEIPLHNEAKGGGSARINTKDKVFMYDLAFEYGRKTGQNIRAQIETYIATKSECKPYIILQGNSDDDFIAFSDGIMSELNGLEDYIAGCAAADTCIGNGVRESIDMMSVIRKLNIPEKAKKSVHLLGVGSVKRLLPAVALVRSGYFGEDFHMSYDSSTHTGCLTNREYTDKLGRRKKISGHGIMRNGIKQPSRELDEMLDEVWGRFGHVLPRSKVEFKEFATRLWLKDLDKETMTDDDIVFEVACNLCIILSQVNNFQSIISETFDLNTPKAVDLSAFFGNAVEAKES…
DpdA2	ALP47368.1	with G+ pathway	Viruses__Duplodnaviria__Heunggongvirae__Uroviricota__Caudoviricetes__Caudovirales__Myoviridae__Tevenvirinae__Schizotequatrovirus__unclassified_Schizotequatrovirus__Vibrio_phage_phi-ST2	MIIEYVMSATGHARLGAAHKLMDVVDTSYLRKILDAAQDLDGVHKISMLYNAYTEKKVGKQIKDLFGDSVYKIHVDSGGLQIVNLGLENTPELRKAVYENQAESGDIGMCFDEIPLHNEAQGGGSARINTKDKVFMYDLAYKYGVKTGKNIRAQIETYLEKESDCKPYIILQGNSDDDFKAFSDGIMSQLEGVEHHIAGCAAADTCIGNGVRESIDMMSVIPKLNIPDKAKKSVHMLGVGSVKRLLPAVALIRSGYFGDDFHISYDSSTHTGCLTNREYTDKLGRRRKISGHGIFKDGKKLPSRELDEMLDEVWGRFGHVLPRGKEEFKEFATRLWLKELDKETMTDEDIVFEVACNMCIILSQVNNFQAIISETLDLNTPKAVDLSSFFGGVVEEKEP…
DpdA2	YP_009006086.1	with G+ pathway	Viruses__Duplodnaviria__Heunggongvirae__Uroviricota__Caudoviricetes__Caudovirales__Myoviridae__Tevenvirinae__Schizotequatrovirus__unclassified_Schizotequatrovirus__Vibrio_phage_VH7D	MIIEYVMSATGHARLGAAHKLMDVVDTSYLRKILDTAQDLDGVHKISMLYNAYTEKKVGKQIKDLFGDSVYKIHVDSGGLQIVNLGLENTPELRKAVYENQAESGDIGMCFDEIPLHNEAQGGGSARINTKDKVFMYDLAYKYGVKTGKNIRAQIETYLEKESDCKPYIILQGNSDDDFKAFSDGIMSQLEGVEHHIAGCAAADTCIGNGVRESIDMMSVIPKLNIPDKAKKSVHMLGVGSVKRLLPAVALIRSGYFGDDFHISYDSSTHTGCLTNREYTDKLGRRRKISGHGIFKDGKKLPSRELDEMLDEVWGRFGHVLPRGKEEFKEFATRLWLKELDKETMTDEDIVFEVACNMCIILSQVNNFQAIISETFDLNTPKAVDLSSFFDGSVEKKEP…
DpdA2	NP_899370.1	with G+ pathway	Viruses__Duplodnaviria__Heunggongvirae__Uroviricota__Caudoviricetes__Caudovirales__Myoviridae__Tevenvirinae__Schizotequatrovirus__Vibrio_virus_KVP40__Vibrio_phage_KVP40	MMIIEYVMSATGHARLGAAHKLMDVVDTSYLRDILNAAQDLDGVHKISMLYNAYTEKKVGHQINDLFGDSVYKVHVDSGGLQIVNLGLENTPELRKAVYENQAESGDIGMCFDEIPLHNEAKGGGAARINTKDKVFMYDLAYKYGVKTGKNIRAQIETYIEKGSKCKPYIILQGNSDDDFKAFSDGIMSQLEGVEDHIAGCAAADTCIGNGVRESIDMMSVIPKLNIPEKAKKSVHMLGVGSVKRLLPAVALIRSGYFGDDFHISYDSSTHTGCLTNREYTDKLGRRRKISGHGIMKDGKKLPSRELDEMLDEVWGRFGHTLPRSKEEFKEFATRLWLKELDKETMTDEDIVFEVACNLCIILSQVNNFQAIISETFDLNTPKAADLSAFFGGSIEKKE…
DpdA2	YP_008125322.2	with G+ pathway	Viruses__Duplodnaviria__Heunggongvirae__Uroviricota__Caudoviricetes__Caudovirales__Myoviridae__Tevenvirinae__Schizotequatrovirus__Vibrio_virus_nt1__Vibrio_phage_nt-1	MIIEYVMSATGHARLSTAYKLRDKVDITYLRDILNAAQNLDGVHKISMLYNAYTEKKIGRELREIFGDSVYKIHVDSGGLQMITLGLDNTPELRAGVYKNQAESGDIGMCFDEIPIHNTSKGGGAARLNANDKVFISDMAYEYGVRSGKNIKDQIEAYLADESQCKPYVIFHGNTEEDYMNYCDGMMSQLKGLEHHIAGCAVSGAAIGYDSRETIDMMSVVRKLNIPEHIKKSVHMLGFGSVKRLLPSIALIRSGYFGDDFHISYDSSTHTGCLTNREYTDKLGRRIKIEGRPQKKNKDVQDAFSMMLNARNPGSAVDESKDSESTELLDNMLSEVWGRFSHVIPRSESEFKDFATKMWFKKLNRESLSEEDQVFEVACNLCIILSQILNFQAIVSEAF…
DpdA2	YP_009201241.1	with G+ pathway	Viruses__Duplodnaviria__Heunggongvirae__Uroviricota__Caudoviricetes__Caudovirales__Myoviridae__Tevenvirinae__Schizotequatrovirus__Vibrio_virus_ValKK3__Vibrio_phage_ValKK3	MIIEYVMSATGHARLGAAHKLMDVVDTSYLRKILDTAQDLDGVHKISMLYNAYTEKKVGKQIKELFGDSVYKIHVDSGGLQIVNLGLENTPELRKAVYENQAESGDIGMCFDEIPLHNEAQGGGSARINTKDKVFMYDLAYKYGVKTGKNIRAQIETYLEKESDCKPYIILQGNSDDDFKAFSDGIMSQLEGVEHHIAGCAAADTCIGNGVRESIDMMSVIPKLNIPDKAKKSVHMLGVGSVKRLLPAVALIRSGYFGDDFHISYDSSTHTGCLTNREYTDKLGRRRKISGHGIFKDGKKLPSRELDEMLDEVWGRFGHVLPRGKEEFKEFATRLWLKELDKETMTDEDIVFEVACNMCIILSQVNNFQAIISETLDLNTPKAVDLSSFFGGVVEEKEP…
DpdA/TGT_2	MBD3262643.1		cellular_organisms__Archaea__DPANN_group__Candidatus_Altiarchaeota__Candidatus_Altiarchaeales__unclassified_Candidatus_Altiarchaeales__Candidatus_Altiarchaeales_archaeon	MPGKQLHTAITLSGVEGDRFYDTAYEFAQCRNMLMSFMYMGEKGDHWFQKRVKRHPDVRWLIDSGAHTFRTEAAEYHKQFPNGNPDKGVDERYHPKFPNLQWFEDYVRRYRDWLISNKELINLAVNLDIDNIVGLDKQREWDNDIFRPLERAGVPICYVWHESWGYDYWLQMCREHEYVGLPGNLSESDYHRMLKPAIMNGCRVHGFALTKAFVIGRMAFASLDSISWKAGEMYGQTFVWEGSKLRVYDKKQKDQRKRFKSRWIQEGVDWSLLEQDKAEAITQVNAIAWKDYIQYCENRSSRLAYWIKATKAFDDLGDPDNLSGVEMQAFFEQYKFPYKVESESAARQDLKEMRAFCERDPETVFSLDDARIDYWIETFQLTPESDSRPEREATIRDFL…
DpdA/TGT_2	WP_012955090.1		cellular_organisms__Archaea__Euryarchaeota__Methanomada_group__Methanobacteria__Methanobacteriales__Methanobacteriaceae__Methanobrevibacter__Methanobrevibacter_ruminantium	MDVDNLLGYDKVLELRSLLEEVTDKVIPVWHKNRGIKDFKQMCQDYNFVSISGWRNEDVKDDQFIHFVRHAHRNGCRIHGLGLTRRKVLDRVPFDSVDSSSWLQTILYARLGQKQLDSKFATERRGDLAVLSYIKWMKTQEEYYKKWRHYHD
DpdA/TGT_2	MBE6492962.1		cellular_organisms__Archaea__Euryarchaeota__Methanomada_group__Methanobacteria__Methanobacteriales__Methanobacteriaceae__Methanobrevibacter__unclassified_Methanobrevibacter__Methanobrevibacter_sp_	MNIFLAASEHQCLHNYVQETNIRPINHLFSYFYIQQKKMYEDYLFFKSKSERILIDSGAHTFHTAKDIDFTEFTVNYSKFIKQTDTSNVVGYFEMDIDNRIGFKNVLKLRKIIEEVTDKVIPVWHKNRGFKKFKRMCSNYDYVSISCLPIEGIPDHDLIKFANVAHDYDCKIHGLGGTRKFILNHVPFDSVDSASWLFSAVNGRYKSKHIDRNSLTYCEKLVLSLLDWRKKQRYYEKYWNEKNKRLKNGKI
DpdA/TGT_2	RAP49284.1		cellular_organisms__Archaea__Euryarchaeota__Methanomada_group__Methanobacteria__Methanobacteriales__Methanobacteriaceae__Methanosphaera__unclassified_Methanosphaera__Methanosphaera_sp__rholeuAM270	MIKIDVYAVITPVEQGVLHIPSNFCANLMFIWNEGSYEYFKDRNNLNILIDSGAYYYNYHHQEGDRNHDQFINQYYEFIYRTLHDKKIKAYVELDLMFLGFKKILELREELFSITDRIIPVYHANTPKSEFKRMVKKYNYVAISCSKNINFPQSNYKYYVSLAHKYDCKIHGLGLNNKHVMTTVPFDSCDSSTYIMEGYSNYYYSCPVEKNPENNAIYRPIYSNLAFRKQLSKQIYYKKFWDKKFEVLK
DpdA/TGT_2	HGB31130.1		cellular_organisms__Bacteria__Dictyoglomi__Dictyoglomia__Dictyoglomales__Dictyoglomaceae__Dictyoglomus__Dictyoglomus_turgidum	MKIYFSGMEATSENILKDIYIPYGMVSYYFLRDRDETSILEKLVNFYGMELVCDSGTATFLGMANKSEAIHREKKVLIKEDLDKYVSEYVNWLKKYKDYFHFYVELDVDKLVGYEKVLEYRELFKKNGLKDKLLVVWHSTISMEEYEKMCQEYNFIGIADEPELPRINELFEIAKRYKRKIHGFALTQPKYIERFPFYSVDSTSWKAGSRYGTTYYLRGNRLEMVGNDNKLFRQKLQNFSYFSSYKIDWDKVMADDIYEVDKVNAITWIEYGKILDKMQEENHLKYWERTEESKTEESIGSTQGTTEKKGRLGDIQEKLKDPAIRQKWLETMKGNLFHLKTGKYLKSPLPLYCNNCYAKGKCPFYQEPKEIGDKVLCALREDVFTDWFGADNFDYREES…
DpdA/TGT_2	MBI3292114.1		cellular_organisms__Bacteria__Elusimicrobia__unclassified_Elusimicrobia__Elusimicrobia_bacterium	MILYFAGAEQPWALSALKKAGARNIFWSYFYVSKKRSVREALGRAGGFSYPIRLMVDSGVFSLIEGIKRGTIGEVNFDEYAREYYEWLKANAPYITTCVNLDLEAVVGTKKVDEWNERYFKDIEENHGIEVVYVWHKERGRGDLLRFCRQYRYIAFSSMLDGGVNLSLVNSWVRKAAEYGTKVHGLAMTRWNALKRIGFYSVDSTTWLSGTRYGITALKHPTQASMAIYGKDRKDQARKRWRSRIMDTGLDFDLIANDNGPEVSAWFAKQVDLMNIDIDRVNRNLWYRGGRRNGESEEVYRNPRRGAPNRGGKERDLKRRAT
DpdA/TGT_2	WP_117979997.1		cellular_organisms__Bacteria__FCB_group__Bacteroidetes_Chlorobi_group__Bacteroidetes__Bacteroidia__Bacteroidales__Bacteroidaceae__Bacteroides	MILYLAGFKSSARRWKLDTSNIYLLSSFWEHKSGKYGEYVKQEKHILDSGAFSAFSGKNNNFDWDTYVKKYANFIIQNNIQKFFELDIDVVVGLEKVEYYRRYLEDRTGRQPIPVWHANRGKDYFLQMCENYSYVAIGTTSAMEEGRRIRQNPMILKWFIDQAHKANARIHGLGFTNTNYLPFLNFDSVDSTTWLAGAKYGQVYVFENNKMVYHNPPKGMRVANHDLVNRHNFNEWIKFQQYAKQFL
DpdA/TGT_2	WP_151871626.1		cellular_organisms__Bacteria__FCB_group__Bacteroidetes_Chlorobi_group__Bacteroidetes__Bacteroidia__Bacteroidales__Bacteroidaceae__Bacteroides__Bacteroides_stercoris	MILYLAGYKPCARRWCMDTSDIYLLSSFWEHKSGRYGNYVLQEKHILDSGAFSAFSGNNNGFDWDSYVRKYADFILKNNIQKFFELDIDVVVGLRKVEYYRRYLEDKTGRKPIPVWHASRKRDYFLRMCEEYPYVAIGTTSAMEEGRRIRQNPMILKWFIDQAHSAGIRIHGLGFTSSKYLPYLKFDSVDSTTWLSGARYGQIYKFDNGQMQCYDPPKGMRARHHDLVNRHNFNEWIKFQKYAEEFL
DpdA/TGT_2	WP_008998649.1		cellular_organisms__Bacteria__FCB_group__Bacteroidetes_Chlorobi_group__Bacteroidetes__Bacteroidia__Bacteroidales__Bacteroidaceae__Bacteroides__unclassified_Bacteroides__Bacteroides_sp__D2	MISVEPLFKDNLKVHFAGCENLDKLTALHAVGVKYFLFTCYPFVKQMINGKLSNKNRNNIIPSLVSSLGEHAIMDSGLFTLMFGADKGKHDEEFLYTWMLKLVEFVKETGFTGTCVEVDCQKILSPEIAWKFRKEMKRLLPDNRIINVFHLEDGKKGLDRLIDFSDYIAISVPELRIHKNRTYKTDVAYLTRYIKKKKPQIDIHLLGCTESKMLKENSFCTSADSTTWSAIVRWPKLPFVINGKKLTKHIKNLDESKLLEFYAENIDQLVKKYRFNPRSKLTLAKICLAGELCLHEYDYLLSNQR
DpdA/TGT_2	WP_186925489.1		cellular_organisms__Bacteria__FCB_group__Bacteroidetes_Chlorobi_group__Bacteroidetes__Bacteroidia__Bacteroidales__Bacteroidaceae__Bacteroides__unclassified_Bacteroides__Bacteroides_sp__NSJ-39	MDPLFKDNLKVHFAGCENLDKLTALHSVGVKYFLFTCYPFVKQMLNGKLSNRNRNNIIPSLVSSLGEHVIMDSGLFTLMFGADKGKRDEAFLYTWMLKLVDFVKETGFKGTCVEVDCQKILSPEMAWSFRKEMKRLLPNNRIINVFHLEDGKEGLNRMIDFSDYIAISVPELRIHKSCTYKTDVAHLTRYIKQRKPQIDIHLLGCTESKMLKENRFCTSADSTTWSAIVRWPKLPFVINGKKIPKYIGDLDESKLLEFYAENVDQLITKYRFNSCSKLTLAKVCLAGELSLHEYDYLLGNQR
DpdA/TGT_2	ROS83751.1		cellular_organisms__Bacteria__FCB_group__Bacteroidetes_Chlorobi_group__Bacteroidetes__Bacteroidia__Bacteroidales__Muribaculaceae__unclassified_Muribaculaceae__Muribaculaceae_bacterium_Isolate-036__Harlan_	MKICLVNISLTSGGGVIWDCLKSISDGTLPREINKEAMNIYLAGGISGNLREFWQRVMKIYCASPKSRAEVVEAMKVYIAGDNNKKKILRETLYGDDFFVKEGAQALSHINVLESYYYLRKNEEFMALVHHFGSFLLDSGAFTFMSGSHKGEIDWDKYVEDYAAFINRHDVKLFFELDIDSVVGLAEVERLRAKLEMLTGKKPIPVWHKNRGKDYFIKMCREYPYVAIGGIVTKEIPRQFYEKAFPWFIQTAHQNGAKIHGLGYTTVANLHKYHFDSVDSTAWLYGNRGGYLYRFNPDTGLMEQMQSPANSRLKSREGAVHNFNEWVKFGEYAEKFL
DpdA/TGT_2	HCZ20644.1		cellular_organisms__Bacteria__FCB_group__Bacteroidetes_Chlorobi_group__Bacteroidetes__Bacteroidia__Bacteroidales__Porphyromonadaceae__unclassified_Porphyromonadaceae__Porphyromonadaceae_bacterium	MEALHLPDNIKVHFAACEVQNQFVGVNELGVRYGLYTAFPFVERMVFGKSSKSPIMPFSWQKDDVFKKIPAYIMENEKHVIQDSGLFTLMFGSQKGKKGESLMIRWYDALVRFTRENAPGVTCVEVDCQKVLGVSKAWEFRERMRNDLPNNRIINVFHLEDGRKGLDRLIEFSDYLAISVPELRCAGKTGGTVELAKYIKRRKPSIDIHLLGCTEHKLLRQCRFCTSADSTTYVAGKRYGFLKNRHISRIKTPEIQRLVGIERWARIREYNNETNTNFLCLSIEMLKREYEKSCGNQDYKQYETNL
DpdA/TGT_2	QNT65718.1		cellular_organisms__Bacteria__FCB_group__Bacteroidetes_Chlorobi_group__Bacteroidetes__Bacteroidia__Bacteroidales__Prevotellaceae__Prevotella__Prevotella_copri	MKVYLSGISGVKPYLLNGDIKANEVFALESFYSVRDWQKPLIPKFASFLLDSGAFTFMSNAAKHGNIDWLSYVDRYCDFIIENDIRLFFELDIDKIKGLKYVEMLRQRIEDKTHRKPIPVWHIGRGKEYYLQMIKEYPYIAIGGIAAKEMPISKFEALFPYMIGMAHKNGCKVHGLGYTRVDNLQKYRFDSIDSTTWTVGGRFGEASKFENGSIKRLSFRDKGVKYKMVRDKEALTLYNFKEWLKFQHYADKNL
DpdA/TGT_2	WP_147381932.1		cellular_organisms__Bacteria__FCB_group__Bacteroidetes_Chlorobi_group__Bacteroidetes__Bacteroidia__Bacteroidales__Prevotellaceae__Prevotella__unclassified_Prevotella__Prevotella_sp__AM23-5	MIGNFQNFLLDSGAFTFMSGAGVVDFDKYVEGYAAFIKKWNVKNFFELDIDSVVGIREVERLREKLERLSGRKPIPVWHKSRGKEYFVEMCKNYPYVAIGGIVTKEIPINKYEKLFPWFVKTAHKYGCKIHALGYTNIRGLHTYHFDSVDSTAWLYGNMSGSIYKFNAKNGTMDKTKAPEGKKLRSKLVAAHNFGEWVRFMKYARARL
DpdA/TGT_2	WP_091963209.1		cellular_organisms__Bacteria__FCB_group__Bacteroidetes_Chlorobi_group__Bacteroidetes__Bacteroidia__Bacteroidales__Prevotellaceae__Prevotella__unclassified_Prevotella__Prevotella_sp__tc2-28	MIVYLAITSLIQPYDCLRGADVLSSYYYCQSLPKLVAEIPNMRNFLLDSGIFTFINSGKYVNMDEYIRNYAAFIRDYKIKDYVELDVDQIEGVEQTRRIRDKLENLVGWQSIPVWHTIRGTESFVRDCKDYPRICLGFFLTEGLSTKVTEKYAPKMIKLAHQHNCKIHGLGFTKTSLLPKFHFDSVDSSTWSMGKRYGSMCVFDKEKKVMKMVTRPAGHKANGAIIEKYNLQQWRLYQDYAIKNLPTI
DpdA/TGT_2	PWL77198.1		cellular_organisms__Bacteria__FCB_group__Bacteroidetes_Chlorobi_group__Bacteroidetes__Bacteroidia__Bacteroidales__Prevotellaceae__unclassified_Prevotellaceae__Prevotellaceae_bacterium	MPISKRLSDYSAESNKAVLFFSASSTGDTEQLLDFGIREILVSYYYMRKSLPYYEKVLDELQKCGGLFMTDSGAFSFMGGVGADISEMTSEKYWIPYLTEYVDWLRAHKDKIFCAANLDLDKLVGRDVVRRWNEEYFEPLEKEGLQIVYVAHEDEGDPHAIKHFREYCKRYRYVGVNQTHKDYAAKFYQAAKEHNVRVHGFAWTELNILKHYPFFSSDSSVGYDSMVVVKDSEGNVLHMPVGEVFDRFTEKAEYAHESRALTEGYHTLAVDGSNRIVWAPMRSVVRHRVTKTMYRLYIEGGIRLDVTEDHSLLQLNKEGDLVEVSAKDLKEGDYLLTANRFPFDEDLTDDLFDETMLQFLGLWLGDGSYSGRTGINLSCYNTLETRRIIDEVAYRFGAK…
DpdA/TGT_2	HBO85791.1		cellular_organisms__Bacteria__FCB_group__Bacteroidetes_Chlorobi_group__Bacteroidetes__Bacteroidia__Bacteroidales__Rikenellaceae__Alistipes__unclassified_Alistipes__Alistipes_sp_	MRIFLAGGISGNLREFWQKVMKVYCASPNSRKEVIEAMNSFLAGDKDKIMRESIYGADFFVGDGDSTLSGINVLESYYYLRKNEDFMPLVRHFGSFLLDSGAYTFMAGSHKGGCDWDAYVSEYADFINRFDVKLFFELDIDSVVGLAEVERLRHKLERMTGKKPIPVWHKNRGKEYFVKMCEEYPYVAIGGIVTKEIPRKVYETAFPWFINTAHKHKAKIHGLGYTTVANLQKYRFDSVDSTAWLYGNRGGYICKFNPRTGLMEQMSKEGCRLKSREGAVNNFNEWVKFSRYAEKFL
DpdA/TGT_2	HBJ49155.1		cellular_organisms__Bacteria__FCB_group__Bacteroidetes_Chlorobi_group__Bacteroidetes__Bacteroidia__Bacteroidales__Tannerellaceae__Parabacteroides__Parabacteroides_distasonis	MILYLAGYKPCAKRWNLDTKDIYLLSSFWEHKSGHYGSYVCQEKHILDSGAFSAFSGKNNSFDWDGYVKKYADFVLKNNIQRFFELDIDVVVGLEKVEYYRKYLEDRTGRRPIPVWHASRGKDYFIRMCEDYPYVAIGTTSAMEEGRRIRGNPMILKWFIDQAHSVGTRIHGLGFTDTIFLPFLKFDSVDSTTWLSGSRFGQIYFFNGKQMIYRNPPQGMRAKNHDLSNRHNFNEWIKFQRYAERYL
DpdA/TGT_2	RGZ78114.1		cellular_organisms__Bacteria__FCB_group__Bacteroidetes_Chlorobi_group__Bacteroidetes__Bacteroidia__Bacteroidales__Tannerellaceae__Parabacteroides__Parabacteroides_merdae	MILYLASYKTCAKRWNLDTKDIYLLSSFWEHKSGNCDSFVYQDRHILDSGAFSAFSGKNNNFDWDGYVRKYADFVYKNNIRLFFELDIDIVVGIDKVEYYREYLKDRTGRNPIPVWHSNRGKDYFVKMCEDYPYVAIGTTLATDEGRKIRKNPMILKWFIDQAHTAGSRIHGLGFTNTTNLKYLRFDSVDSTTWLSGARFGQIYSFDGEKMIYQDPPKGMRVKDHDLANRRNFSEWVKYQRYVERYL
DpdA/TGT_2	MBD5218053.1		cellular_organisms__Bacteria__FCB_group__Bacteroidetes_Chlorobi_group__Bacteroidetes__Bacteroidia__Bacteroidales__unclassified_Bacteroidales__Bacteroidales_bacterium	MELYLAGEFDYIRMMHLSPDVELTHYQQPDRLYNDHKRINLLQSFYYARKNKKYPIIQNSNACNLLIDSGAFTFMQDDKYAVNWERYTDEYCDWVLANGIKNFVEMDIDWVASVDEALALRRRMEQRTGMQPIPCWHTCRGKQAWIDICKEYPYAALSLGGATKTTSWFKQHKYAQLGWFLDVAAEHGCKVHGLGLTAISVWLQHRHRFYSCDSTAWLAGNLGGFVYHFDPRTGVMGKTKAPQGKKLVTMAAAQNNFDQWVLYQRWCRENM
DpdA/TGT_2	WP_168885625.1		cellular_organisms__Bacteria__FCB_group__Bacteroidetes_Chlorobi_group__Bacteroidetes__Cytophagia__Cytophagales__Flammeovirgaceae__Flammeovirga__unclassified_Flammeovirga__Flammeovirga_sp__SR4	MAGRVRKSTRQIVAKERKIRSNKSKEFIYDPCVEHRVTFFVSTNIQRIHQLWSCGIHEVLVSYHYIKKNLEGFTEILFSDFKKDETKKNLFMTDSGAFSFFNQDEAKEEWYDPNFWIGYIEEYVQWCYDHAECLYVVANMDLDGYVGREVVDEWNEKYFRPLSKVVNVCFIAHADTLGIHGDRYGLKRLEEYARSFDYVGVASGMSITKLLPQIHQIQKIYNVPIHLFGYTETLPSFDLPTFAADSSSWLMADQMGVSFHADGTNFIRLDPDMKHYRKREKHKLKNWGNGTMDLKTLVKGRNAYHNNIYGAQSWLTFREQVTKRARIKNKELGTVWSHWKT
DpdA/TGT_2	WP_073180221.1		cellular_organisms__Bacteria__FCB_group__Bacteroidetes_Chlorobi_group__Bacteroidetes__Flavobacteriia__Flavobacteriales__Weeksellaceae__Cruoricaptor__Cruoricaptor_ignavus	MIVEGQENLKVFFAGAENKGHFEVYKNCGVKYSLYSAYGFIKTGFKKSDIPDYIIRNQRRVIQDSGLFTLMYGSHKIVSPKREIEEWYAKLVDFTNSLEKKPIVVEVDCQKITGVEHAWDLRERMKKDLPGVRQINVLHVDDGQKGMDRMIEFSDYIALALPISRCNRMKEYFVKASNYIKSKKPEIDIHLLGMTDLDVLSRLKFCTSADSTSHLSFVRYGYIGGKSIKNIDIDRLNDKFLSKNKTSLCASLGVYHRLNDYRKRVGNQN
DpdA/TGT_2	MBI4947518.1		cellular_organisms__Bacteria__FCB_group__Bacteroidetes_Chlorobi_group__Bacteroidetes__unclassified_Bacteroidetes__Bacteroidetes_bacterium	MYLFAAGGGKFKGKDYGTWCAEQEVHKLYSINGEGQQVLNYNHPHLKLVADSGGHIFNKGSDGINPLGHERESDPPDPKKYLEEVFIPWVYKFKDISCTIFELDIYGHLPIDTIDGVFRELSSIKGKFQFVRCFHPLGIDGDYSLRTLKKWVSEGQDYIAISNSSDTCYHDIFKITTPNNVRLHGLALTGTSVLSKYPFFSADSSNALVTPFKSGTVVLDSGKNISIGAALDERSLNYILYRDFESRLVQSIKMFKEAEGFYTRLWESRGIIWK
DpdA/TGT_2	MBI4947200.1		cellular_organisms__Bacteria__FCB_group__Bacteroidetes_Chlorobi_group__Bacteroidetes__unclassified_Bacteroidetes__Bacteroidetes_bacterium	MKIIAAGGGKISRSPITYADICADYGVTKLYSALRERAYIEKYNHPLPLFVDSGGHSYVKFNINKVGLHAGKRPPPAKTHANAYMRMIEKYKDKKWVFAELDAYHTDDLGIDFVNQMAKNARSIGGNFTYLRVYHPYLDEVQGKEYLTTLREWIDDGITYIGISQDSFDRNLYGKIFNITRDKIRLHGFAMTRSSILEKYPFYSTDSTSALVIPYMNKVVPTAYGKVLTMKAAVKKKDIRYLFPMNFEKMELDQERLTRVSIKIQKDAEDFYTKLWAARGVVWENLYK
DpdA/TGT_2	OPZ49140.1		cellular_organisms__Bacteria__FCB_group__Bacteroidetes_Chlorobi_group__Bacteroidetes__unclassified_Bacteroidetes__Bacteroidetes_bacterium_ADurb_BinA104	MERVNRLIKWRLMSYFYKNTIKAEWWKRHEGVFQEIMVDSGAHTFHAVAGKAGASNQTAKKTKAPDPIQYTHDYCKWLQDYKDKCTYIELDVAKVYGWPLQVHLREIFDAYNLDPLYVWHPTNSETLEDVCGKKDFIGIGSSYNKNAKILSKILAVCEKHQTRVHVFGYTGLENLKALVHHPAVYSVDSSSWSAGVRFGVCYVYERGVLSMYSKNTFPKRFGKMFNKTSNTNLLLWNASQWQRYADYLYKISPKTEWNSNPSVFP
DpdA/TGT_2	WP_141100426.1		cellular_organisms__Bacteria__FCB_group__Fibrobacteres__Fibrobacteria__Fibrobacterales__Fibrobacteraceae__Fibrobacter__unclassified_Fibrobacter	MATDGLVGDFYTKFPKKELNILTSFEYKSSLMGNDVREFNHFIADSGAFTAMASGKKIDDKYIDAYIDWIKCEHIDNYIEMDIDEIVGYEKVKEIRNRIERATGKQSIPVWHLGRKKEGWLDMVQNFSYVALSLSGFTDSSKWLKANDWKPLHFFLETAAKYNTKVHALGCTNWPLLRKFHFFSSDSSTWSLGERYGNCFLFQDGVMKNIHLPKKFKKDKKTLGFHNKQQWFKAMQYAKIKM
DpdA/TGT_2	WP_139261071.1		cellular_organisms__Bacteria__FCB_group__Fibrobacteres__Fibrobacteria__Fibrobacterales__Fibrobacteraceae__Fibrobacter__unclassified_Fibrobacter	MLLHMATDGLVGDFYTKFPKKELNILTSFEYKSSLMGNDVREFNHFIADSGAFTAMASGKKIDDSYIDSYIEWIKGAHIDHFIEMDIDEIVGIDKVKQIRNRIERATGKQSIPVWHLGRKKEGWLDMVKNYPYVALSLSGFTASSKWLKANDWKPLHYFLDTAAENGSKVHALGCTNWGLLRKFHFYSSDSSTWSLGERYGTCFVFQDGVMKVVSLPKKFKKNKKTLGFHNKQQWFKAMQYAKIKM
DpdA/TGT_2	WP_035500688.1		cellular_organisms__Bacteria__Fusobacteria__Fusobacteriia__Fusobacteriales__Fusobacteriaceae__Fusobacterium__Fusobacterium_gonidiaformans	MEIEEWKKTVKLYKYVAIGGIVTREIKKKDYKKVFLPMLKMARSEKCNVHGLGFTGKEINDFPFFSCDSSSWSSIKRFGSMPVFSITEKCIKNRNISENKKIRSGNETRMKLMRYSIKEWKKFQVFLYKGGI
DpdA/TGT_2	WP_035500687.1		cellular_organisms__Bacteria__Fusobacteria__Fusobacteriia__Fusobacteriales__Fusobacteriaceae__Fusobacterium__Fusobacterium_gonidiaformans	MNLYLASLENDYVTIETMIDVKPLFVLGSFYYLQKLKQEILEQYFSYINSKDCKGFILDSGAFSMLNAKGGTESFLKNFDNYIDDYIKFIKFWNVKNFIELDIDPLVGYSKVLEIREKIEKEVGRKSIPVWHISRGIEEWK
DpdA/TGT_2	WP_058118818.1		cellular_organisms__Bacteria__Fusobacteria__Fusobacteriia__Fusobacteriales__Fusobacteriaceae__Fusobacterium__Fusobacterium_hwasookii	MKLFLSSYEIEQDLKVLTETKPLFVLGSFFYLKKCKKDYLDRYMNYVKTQCKDFILDSGAFSMLSGSKNKESFLEKLDSYISEYIDFINKYNIKNFIELDIDKIIGYEKVKQIREKIEKETNKKSIPVFHLTRGIEEYKKLIKNYPYVCIGGIAIKDIKKKDYKKIFPTLLKMAKLQNCKVHGLGFTASNVNEFDFYSVDSSSWKTSIRYASIGIFDNKKKIIVYKKFSETKKINKNLSKEILIVSGKEFIKFQKSLYKGEL
DpdA/TGT_2	WP_147368426.1		cellular_organisms__Bacteria__Fusobacteria__Fusobacteriia__Fusobacteriales__Fusobacteriaceae__Fusobacterium__Fusobacterium_necrophorum	MQKLKPGILQQYFSYINSDDCKGFILDSGAFSMLNAKGGAESFLKNLDDYIENYIEFIKFWNVKNFIELDIDPLVGYSKVLKIREKIEKEVGRKSIPVWHISRGINEWKNTVKLYEYVAIGGIVTKEIKKKDYKKIFLPLLKIARSEKCNVHGLGFTGKEINDFPFFSCDSSTWTTINRFGSMPIFSITEKCIKNKSISEKRKIKLGNETRMKLTKYSIMEWKKFQIFLFKGEAN
DpdA/TGT_2	WP_098703385.1		cellular_organisms__Bacteria__Fusobacteria__Fusobacteriia__Fusobacteriales__Fusobacteriaceae__Fusobacterium__Fusobacterium_nucleatum	MKLYLSSLEAVPYLELLENEVPLFLLGSFYYLKKTKPEYQEKYMKFKDKCKDFMLDSGAFSLLNSSKNLNEFLNNLDNYIQEYINFINKYNIKNFIELDIDSLVGYEKVKEIRERIEKATNKKCIPAWHISRGLEEWKNLTKEYDYISIGGIVTKEIKKKDYKKILPALLKIARQNNCKVHGLGFTGSNVKEFNFYSVDSSSWSWVRRHKKISKFDYKTKKIEYTFLSTTHRVKSDKQTDVELSLLSIKEWKKFQAYLLGGEQ
DpdA/TGT_2	WP_099988275.1		cellular_organisms__Bacteria__Fusobacteria__Fusobacteriia__Fusobacteriales__Fusobacteriaceae__Fusobacterium__Fusobacterium_pseudoperiodonticum	MKLFLSSLECVPYLELLDIEAPLFLLGSFYYLRKTKVDYTEKYMKFKDKCKGFILDSGAFSLLNSSKNLNEFLNNLDNYIQEYINFINKYNIKHFIELDIDSLVGYEKVKEIRERIEKETHKKCIPAWHISRGLEAWKNLTKEYDYIAIGGIVTKEIKKKDYKKILPALLKIARQNNCKVHGLGFTGNNVKEFDFYSVDSSSWSWFRRHKKMFKFDYKTKTIKTYFLSETHRVRKDKQADIELSNIVIKEWKKFQSYLLGGEK
DpdA/TGT_2	WP_178935441.1		cellular_organisms__Bacteria__Fusobacteria__Fusobacteriia__Fusobacteriales__Leptotrichiaceae__Leptotrichia__unclassified_Leptotrichia__Leptotrichia_sp__oral_taxon_223	MGAKIFLAALKGYEKEGVKPKRLLESYFYLRGNKNDYMKFVEQKIKLENFLLDSGAFTFMNSKKTKINFETYINEYIEFIKKWNVKYFFELDVDSILGYEKVKEIREYIEKSTNKKSIPVWHKSRGLEEFVNLSKGYDFIAIGGLAIKHIKKTEYKYLNPLIKIAHSNNCKVHGLGFTPKDILKYRFDTTDSTSWKVPGRTGQIIKFNGKEIVEVKKPKNKLNKKIDTRVVIKHSLKEWNKYVDYIERS
DpdA/TGT_2	NBW21816.1		cellular_organisms__Bacteria__Proteobacteria__Alphaproteobacteria__Caulobacterales__Caulobacteraceae__unclassified_Caulobacteraceae__Caulobacteraceae_bacterium	MIVYLAGENAEAWKKRNFFNFNRLASFHYIKDESTMINKFNRFILDSGAFSFITSLKNKKVNWENYVINYGKFVKEYNVKLFFELDIDPIVGLKEVERLRDLLEQTAQRKCIPVWHKSRGLDYWKQMCKDYDYIAIGGIVTQEIKRSEYDVFYPLLKIAKENNCKVHGLGFTNLKGMVKYKFYSVDSTSWLSGNKFGAVYLFDGETMQKQNKQIGQRVNTNKTAIHNFTEWVKFSKYAEQNL
DpdA/TGT_2	MBC8306636.1		cellular_organisms__Bacteria__Proteobacteria__Alphaproteobacteria__Pelagibacterales__unclassified_Pelagibacterales__Pelagibacterales_bacterium	MKIYLAGSGWEKLWIPRNFYSFNRLESFANISTQEETILKKYTDFLLDSGAFTYLNGLKSEEVNWDNYIEKYASFINLHNINLFFELDIDSIVGIKEVERLRNKLEKLTKKKCIPVWHKSRGLEYWKRMVSEYNYVAIGGIVTKEIKQSEHKIFYSLLGIAKKNNCKVHGLGYTNLKGIEKYNFYSVDSTSWLSGNRFGSVYWFNGKTMKKQNKKKGQRVITNKTAQNNFNEWLNFSKYAEHNL
DpdA/TGT_2	HIL74267.1		cellular_organisms__Bacteria__Proteobacteria__Alphaproteobacteria__Rhodospirillales__unclassified_Rhodospirillales__Rhodospirillales_bacterium	MDLYKKNHFLLDSGAFSFFGGKEVDWDEYVTRYIEFINKHDIDLFFELDIDKIIGIEDTERLRHRIESGTGKQTIPVWRPSRGIDYWRAMIESYSYVAISASGKYDSAWTRRSESVPILRKMLLEAKENNCKVHGLGFTRIKLLPILPFHSVDSTSWLSGQQYCTFYRFKNGHMKSIPKKDKSKRGINPNGRSRYNFNEWVKFQQYADEYL
DpdA/TGT_2	NMC62834.1		cellular_organisms__Bacteria__Proteobacteria__delta_epsilon_subdivisions__Deltaproteobacteria__Deltaproteobacteria_incertae_sedis__SAR324_cluster__SAR324_cluster_bacterium	MLYKKYGNWFADKAHEYGAKIHALGFTVQDIHKYRFDSVDSSSWTGGGRWGVIFYWNGFTLEKTRSKAKKRLDTAAVMRHNLQQWILYQKHAEGL
DpdA/TGT_2	ETR72941.1		cellular_organisms__Bacteria__Proteobacteria__delta_epsilon_subdivisions__Deltaproteobacteria__Desulfobacterales__Desulfobacteraceae__Candidatus_Magnetoglobus__Candidatus_Magnetoglobus_multicellularis__Candidatus_Magnetoglobus_multicellularis_str__Araruama	MSQLWSCIMKVYLAAYFTTMGGYYEKYCDSTKGVEKRHLSDVYLLSSYHELCNNSYDEKVIRGDKHIFDSGAFSAMVGTIQNVDWDKYVEGYINFINKYKIKLFFELDIDSLVGLERVEKIRKKIEKDTNIQSIPVWHKARGKDKWREICDSHDYCAIGGIVTREIKPSEYNIIIGWCLKEADKRNCKVHGLGFTRSVLFNRFPFYSVDSSTWTNGGRYANLYKFDRANGLILYEVIKKKGYRVNKRKYLDVYNFHQWIDFQRYAEKYY
DpdA/TGT_2	RKY39551.1		cellular_organisms__Bacteria__PVC_group__Candidatus_Omnitrophica__unclassified_Candidatus_Omnitrophica__Candidatus_Omnitrophica_bacterium	MPIVIHSSPREFQRLLPYFLSGHLHIDGILFSFLDRHDIDLQSLYHLKRKLGTIIMLDSGAYSILAASISGFGHSAREDDYIKMIVKTKNYERYLQDLITYIRRHRHILDLYVELDLQDLVGSQKVWDWRAEFKAEGLKPILVWHGEDEDETREMASYTGKFGIPRFTPDGTLPTDKLEWLIDISEHANWRHGFAYGLIKNKRKFDLVSHLNSIDSTAFVLSAAMLKIIYVSNNKLKTKFLRKLTKADVEEIRSADPELFDFLGLRKELARGRYGYTTSKLLPIWNAMQIQKYYNRPYFLR
DpdA/TGT_2	TWW09536.1		cellular_organisms__Bacteria__PVC_group__Planctomycetes__Planctomycetia__Planctomycetales__Planctomycetaceae__Planctomyces__Planctomyces_bekefii	MIVYLAGDVFGKEVFNDYDYNFNRLDSYYYLQSNKYMIEKIPLYKNYLLDSGAFTFIMAKKNIKIDIDSYTDKYIDFIIENKINNFFEMDVDKIFGYEKVKQLRNRIESKTGKRVIPVFHKNRGIDDWNEMIKDYKYISIGIAGKDVSWGDHKTFLKFVNNAKEQNCKVHGLGITGMKTLEKVPFYSVDSSSWTAGNRYKCIFKFDGNKIKTIKIDLTNKRIHNHIKLAKYNFNQWNEFSKSMSNKIII
DpdA/TGT_2	NLM00830.1		cellular_organisms__Bacteria__Spirochaetes__Spirochaetia__Spirochaetales__Spirochaetaceae__Treponema__unclassified_Treponema__Treponema_sp_	MKLFLSSVIEHSIDFEHVDKLENLIDFSKNYILQTFYNIKTGDEKYQEMSKDFLMDSGAFSVMNSKKQASVFNALEYTKKYGKYIKERNIKSFIELDIDGVFGIQTYIDCLHCLQDITGTEPLRVWHKRRGINYWNELTKKFDRVCIGGIAIKDISLDDENLFNLLLSIAEKNNCKVHGLGVGSAKYIRKYNFDSVDSAAWLSSMRFGKLHKFDGHEVNTYITDEINPENERLARRFSGIYALKEWEKFARYCDTF
DpdA/TGT_2	OQY39652.1		cellular_organisms__Bacteria__Spirochaetes__Spirochaetia__Spirochaetales__Spirochaetaceae__unclassified_Spirochaetaceae__Spirochaetaceae_bacterium_4572_7	MKVFSSAAAVLLQSSRVIEELPRMKYNMVSYYTVKNKDITPILDNTDEVMVDSGAHSFQKGAVVEWESYTREYAAWIKKIDRPNIIAYFEMDVDNIIGYKKVLELRKILTDVSDKIVPVWHKNRGIEDFTEMCKTHSGKIVSTTGFRNEDVTDDQYQLFLNEAWKYGCKLHCLGMTRKKVLDTIPFDYTDSSSWMQFLRYGILEGDKVNRLNAEDRYDAIIYAYKRFMKMQRWYENKWDRFKEINAVRGSSPA
DpdA/TGT_2	NCB00602.1		cellular_organisms__Bacteria__Spirochaetes__Spirochaetia__unclassified_Spirochaetia__Spirochaetia_bacterium	MKIVLAGAESNDALKVFRHNPPPSVLVSNLYLQKKSPSKIKEILETYKSLGCWVIIDSGAFTFLSKYGILRTDRTIEQFREKYNLHRVVLEDWQYDKEESQRRFDKEFGKYFDVWLSHLDLYYEYSDMIAELDLDALVGIERMGELRQKYEAYKDKICYTPHIGIEKELRLQTPEEHQYLKDLLSSGIKYLGLGNSSHSDVEQFFSRYKAIKENKIRVHGWAQTSAEAITTLPFFSIDSTTWLSAAKFGVTFEYKDGWAKMKSHDHTQKEAFRRTCQKECEENGINFEDFCNDEPFSVLQWSALQWIRMAKYYEKDVSRSYWLTQDEASSVIEQQREEQGLNSLVVRETTSVNIFKDNRLKINRLCNLCEIATQCPHYIPNNTCIFPTSGLSTDLTSKD…
DpdA/TGT_2	OPZ34394.1		cellular_organisms__Bacteria__Spirochaetes__unclassified_Spirochaetes__Spirochaetes_bacterium_ADurb_BinA120	MIVYLAGSESALSSYDWRPEPGGNFFLSFYQGKKTLLNSILKLREAKARAIVIDSGAHSFFAHIGKSVTKHVKPSSKMPDPMKYFSEYEAWLNEFASLVDYAVELDIQEIVGEPVVREWRERLEKTAMAKKMIWVYHSVDTEAEYSRILAECPSRYVGLEGIRPGLPPLPYVRLIKQAKDAGCRVHGFAMTKRDAMLQYPFYSVDSASWAWPVRSGKAAVYDPRASVTHVKYINMTPQSMAEAGVAFRPEWHKKLGKSREAVSAWYKIGEVAFRRLEIEVTRIWEMRGVKW
DpdA/TGT_2	WP_020142283.1		cellular_organisms__Bacteria__Terrabacteria_group__Actinobacteria__Actinomycetia__Micrococcales__Intrasporangiaceae__Terracoccus__unclassified_Terracoccus__Terracoccus_sp__273MFTsu3_1	MTALYFGGAEVSSWRKMLSESDVSHVALSYMGLRRKVKFARPWLLDDKFPAEQKIFLDSGAFTVNQDTAGEKYSQRDLKEIGEAYMGFVLQNIDRVEMVSEFDSLALGLSWIRDQREDFYDSLPEGKFLPVWHADWGLSELESLAERYKRVGIMQTAMDGRNLVPTLNGLVRKYGTHLHGVAMTRPELMSEVQWGSVASTSWISPAQYGDTIIWTGRELKRYPKKMKDQARMRHRTYLRDHGFDTEKIEGDDTNEVLRLSLWSWQRLVESVDQTTAAPEVVATSAEPSDSGFAETEDPLVVTSPSEMRKSVATTRKVRQTTLLPIMGVNVTTEKVLGDDGQPAEVTRNLLTVRSQSQRLCASCFLADKCPMFEDGANCAYEIPVEVKTKDQMQSLQNGL…
DpdA/TGT_2	NBR26642.1		cellular_organisms__Bacteria__Terrabacteria_group__Actinobacteria__Actinomycetia__Micrococcales__unclassified_Micrococcales__Micrococcales_bacterium	MTKLIFSGTEVGSNRTLLEGQKVESMGLNYWGLRKRGLPKTKLWLISEHFTPETKVYIESGAAQADKAGLSKDELLEIAADYQEFLVNNADRAEAFQEFDSLILGLDWVEKQRPFFSNDPKLWVVWHEEYGLLNLRDISEKYTNVVIPYSEIESVTSLAAVTRSYSKQFGTTYHALGCAKPDNLRQIPFATASTLSWLSPMRRGETIIWDGTKLVRYPKRMKDQARPRYKPIVEKAGLDYLEFVQDGTLEATRVAVWSYKRLEESMDKKSPNFHIING
DpdA/TGT_2	WP_045305183.1		cellular_organisms__Bacteria__Terrabacteria_group__Actinobacteria__Actinomycetia__Pseudonocardiales__Pseudonocardiaceae__Saccharothrix__unclassified_Saccharothrix__Saccharothrix_sp__ST-888	MKFYFGGAEIPSHRQLLCQEAISHVALSFMGLRRRTRFTKPWLTTENFSPEQHVLVDSGCHTLNREGVEVDPSEIADIAEVYDEFIRQNLNSIAAYTEFDALAMGKEWIEERRSALDPEKAVVVWHEEWGIDELRRMADTYPYIAVGQGTAGDRDIVPLLRSLSRAGRLHGYGFSSPPLMLAANWYSASSTTWLSAAQHGETFVWTGHELKRYPNRYKGQARKRHRTLFESIGLDAELIEQDDPTENLRLSLWSWQQQIAHISQRHGEGVAGSPNGRKTGNRESGTGVVEVTTSEEETEGATPAPIQRAKKTLPGLEMEAFTHRYTDPEDGERKTRTEYRATAVDLNIRVCDGCFLARKCPEYQPGESCAYEIPIKVRTKEQYIALLDSLIAMQAARVF…
DpdA/TGT_2	WP_167503117.1		cellular_organisms__Bacteria__Terrabacteria_group__Actinobacteria__Actinomycetia__Streptomycetales__Streptomycetaceae__Streptomyces__Streptomyces_malaysiensis	MIFYFAGTEIPSHRALCAAQGVSHVGMSYMGLRRRVTFSKPWSIAEHYDPEQFIILDSGCHTLNRPGVDVSSHEIQDIADHYDQFVQENLDRLQAYVEFDALPMGHDWIMARRQHLDPEKSIVVWHEEWGLDVLKRMADGYPYIAVGQGTCGDRDIIPTLRSISRTTRLHGMGFSSPPLMLAADWYSVSSTTWLSAAQHGETFIWAGSEMKRYPTRYKAQARKRHRTLITGAGFDIDKIEADDATENLRLSLWSWQHQIAHISQRHGKGVTDTAQPPTPTNRESSATPVTATSPGGEHEGATEPPAGRGKKLLPGIETEAFVHRYTDPDTGEHQNRTEHRINAVDPKVRVCDGCFLANKCPEYQPGESCAYEMPVRVRTKEQYIALLDSMISMQAMRVF…
DpdA/TGT_2	WP_030661125.1		cellular_organisms__Bacteria__Terrabacteria_group__Actinobacteria__Actinomycetia__Streptomycetales__Streptomycetaceae__Streptomyces__Streptomyces_rimosus	MHIYQAGTEFPVYRRLLTAEGWLDQSLSYWGLRKRTKFTKPFRIDEHFDAGAHVLLDSGTYALNNSPGSGPEDEELPGIADHYYDQVVDPNLHRIDFFVEFDALRLDPTYQMKRLPWLEERRHKAVIVWHPGQDLDAICEAWPNVAVPKDAIDDHLTQRLVRLAKAGVRLFGLGITKPELMQKVPFHAVTSTSWLSPSQFGDTIWYSGGQLRRYPKKMKDRARARHRQEFIDAGYDIALVDQDDSTEVLRLSLHAWRAFMQQLNGRGVTTTPETATEENPDRAPEPVDTRAVEERHDGVTTLAAWYQPAPPVIRTKEQLADAEATVLELQLGRVFKRARAEESYGDTELDPVLSEEIDRWSKLAASKRKTDEASVSISIKASQKGAAETGLISRLFGSN…
DpdA/TGT_2	WP_189764413.1		cellular_organisms__Bacteria__Terrabacteria_group__Actinobacteria__Actinomycetia__Streptomycetales__Streptomycetaceae__Streptomyces__Streptomyces_xanthochromogenes	MHLYQAGTEFPVYRRLLTAEGSLTQSLSYWGLRKRNKFTKPFLVADHYDPDVRVLLDSGAYTLNNNPAASPDDDELKDIADHYYDEVVEPSIERLDHFVEFDANRLDPTHQMQRLPWLEERRDKAVIVWHPGQDLIATCKAWPNVAIPKDAIDEHLAHRLVRAVKDTGVRLFGLGITKPELLQSVPFHAVTSTSWLSPSQFGDTIWFSGGELRRYPKKMKDRARKRHRQEFIDAGYDVDLIDEDDSTEVLRLSIHAWARYMDKLNGTARGVTTSPETPTEQNADPAPESVDTHLLEVRHDGVTTPAPWHRPETPVIRTKDDITNLQATLLEMQTGRVFARKRVEESYGDGELDPVLSEELDRLTKMIGAKAKADEASVSISIKASQKGAAETGLISRLF…
DpdA/TGT_2	WP_130335139.1		cellular_organisms__Bacteria__Terrabacteria_group__Actinobacteria__Actinomycetia__Streptomycetales__Streptomycetaceae__Streptomyces__unclassified_Streptomyces__Streptomyces_sp__BK022	MELYFGGSEIPGWRKMLAEEGVETVSLSYMGLRRRTKFVRPWLIADHYLEGQKVFLDSGAYTVNKADDDKYTTAELKEIAAHYEAFVQQNIDSLNMVSEFDAVVLGREWIEARREDFWEDIPEDKFLPIWHAEWGVEELDRLAQRYKRVGVTQTDLDGRNLAPVLNEITRKYGTLLHGVAMTKPAEMAAVNWDSVASTSWISPSQYGDTIVWTGRELKRYPKKYKDQARKRHRTLFQEAGFDPDKIEDGDNDEILRFTIWSWQQLAASIEQHRAPEAEPVTTSPSGLLAAFAQTPGGTVDTATGEMVNGVATPTPRRDRPRTNLPVIGLVQEKEVYTDPEDGVNKERDVPLVTVRSQSMRICSSCFLAQKCPAFDKDANCAYDIPVEVKSKQQMRSLQD…
DpdA/TGT_2	WP_084900009.1		cellular_organisms__Bacteria__Terrabacteria_group__Actinobacteria__Actinomycetia__Streptomycetales__Streptomycetaceae__Streptomyces__unclassified_Streptomyces__Streptomyces_sp__CB03238	MKLYLAGTEIPAYRSLLAQEGHTTVALSYWGLRRRTKFTKPYDLAEKFGDEMEILVDSGCHSINTKPAGDLSDAELKDIAEHYYASFIAPNRERLAYYVEFDAHQLGDEWITQQRERLHRDKAIVVWRPETGREGLEQLCRDWPNVGITQAGVDRLDVSHLLAHLSKTTDTRLFGLGMTKTAALEHGLWYGAASTSWLSPSQFGDTIVWAGKELHRYPRRYKDMARNRHKHAITDAGFDADAVLSDDPTEVLRVSIWSWNQFTEHVNGRGVTAPAKPRTAENADQAPEAVDRLPEQVRHAGVTPAVVEQREKRPFPGLAVVQDTAEDGTLGRPVLKTVDPGVRTCDRCYLSSSCPASQPKSACAFSLPVEIRTKDQRADVAAALLEMQAGRVFNLRFAE…
DpdA/TGT_2	WP_188279376.1		cellular_organisms__Bacteria__Terrabacteria_group__Actinobacteria__Actinomycetia__Streptomycetales__Streptomycetaceae__Streptomyces__unclassified_Streptomyces__Streptomyces_sp__CBMA29	MLFYFAGAEIPGHRKLLLQEQVPDVALSFMGLRRRVKGTQNWSIAEHFEETNVILLDSGGHTLNREGVEVAQAEIRDIARSYDEFLESQGNAERVDQFIELDALAMGKDWIEDRRDSDLFREKGIAVWHEQWGVDALKHMADQHEYIAVGQGTCGDRDIIPMLRSMARSGVKFHGMGFSSPPLMLALQWASVSSTTWISAAAHGETMVWTGTELKRYPARYKAQARKRHRVLFESNGLDAAAIEADDPTENLKLSLWSWSQQIAAINQRRSEAVTPKAKSVESVTGENRSGVVETTISEARNDDATLTSPGRRKRLLPGIETEAFTHRYTDPETGERKSRTEHLLVATDPNVRVCDGCHLKGMCPEYAPGESCVYEIPVRVRTKEQYEALVDSIASVGA…
DpdA/TGT_2	WP_066977048.1		cellular_organisms__Bacteria__Terrabacteria_group__Actinobacteria__Actinomycetia__Streptomycetales__Streptomycetaceae__Streptomyces__unclassified_Streptomyces__Streptomyces_sp__NRRL_F-4489	MDLYQAGTEFPVYRRLLIAEGHLKHSLSYWALRKRNKFTKPFDINAYYNDPAVQILIDSGTYSLNHNPASAPTADELADIADHYYDEFIQPNLSRIDFFVEFDAARLDADHRMKRLPWLEEHRAKAVFVWHPGQDLDEICENWPNVAIPKDAIDNNLAHRLARIVRSTGVRLFGLGITKPDLLQTAPFHAVTSTSWLSPSQFGDTIWFSGGELRRYPKKMKDRARKRHRQEFVDAGYDIDLIDQDDPTEVLRLSIYAWSRYMEKLNASIRGVTPTTPNTTEPNVDFASNTVDTQSLQERHQGVTTVAPWHRPDNPTIRTKEQLADAEATVLELQLGRVYKRARAEESYGENELDPVLSEEIDRWSKLAASKRKADEASVSISIKATQKGAAETGLISRL…
DpdA/TGT_2	WP_063728918.1		cellular_organisms__Bacteria__Terrabacteria_group__Actinobacteria__Actinomycetia__Streptomycetales__Streptomycetaceae__Streptomyces__unclassified_Streptomyces__Streptomyces_sp__RTd22	MKLYLAGTEIPSYRSLLDREGYITVALSYWGLRRRTKFTKPYELAEKFGDTAEILVDSGCHSINSKPNSDLTDAELRDIAEHYYEAFVTPNAERLAYFVEFDAHQLGDAWISEQRQRLPQDKAIVVWRPETGREGLEQLCQGWPHVGITQSGLDQLDIAYLLPHLSKTTNTKLFGLGMTKTAALEHGHWYGAASTSWLSPSQFGDTIVWAGKELHRYPRRYKDMARTRHKHTITDAGFDADAVLADDPTEVLRLSLWSWQQFTKHINGRGVTAHEKPPTEENADPPPEAVDRLPQEVRHAGVTPVTVKQRERQPFPGLAVVQETAEDGTASRPILKTVDPGVRNCDRCYLSSSCPAAESGSACAFSLPVEIRTKEQRADVNAALLEMQAGRVFSLRFAE…
DpdA/TGT_2	WP_064273660.1		cellular_organisms__Bacteria__Terrabacteria_group__Actinobacteria__Actinomycetia__Streptomycetales__Streptomycetaceae__Streptomyces__unclassified_Streptomyces__Streptomyces_sp__RTd22	MKLYLAGTEIPSYRSLLDREGYITVALSYWGLRRRTKFTKPYELAEKFGDTAEILVDSGCHSINSKPNSDLTDAELRDIAEHYYEAFVTPNAERLAYFVEFDAHQLGDAWISEQRQRLPQDKAIVVWRPETGREGLEQLCQGWPHVGITQSGLDQLDIAYLLPHLSKTTNTKLFGLGMTKTAALEHGHWYGAASTSWLSPSQFGDTIVWAGKELHRYPRRYKDMARTRHKHTITDAGFDADAVLADDPTEVLRLSLWSWQQFTKHINGRGVTAHEKPPTEENADPPPKQLIDCPKRCGTQE
DpdA/TGT_2	WP_125936316.1		cellular_organisms__Bacteria__Terrabacteria_group__Actinobacteria__Actinomycetia__Streptomycetales__Streptomycetaceae__Streptomyces__unclassified_Streptomyces__Streptomyces_sp__WAC_06738	MIFYFAGAEIPSHRNLLTTEKVPHVGMSYMGLRRRVKFSKPWLINDHYPPEQSVFLDSGCHTLNRPGVEVTPEEIQEIADHYDAFVEQNLDRTQAYTEFDALPMGRDWIEARRQHLDTDKAIVVWHEEWGIDALKQMANQYPYIAVGQATVGDRDIVPLLRSISRTIRLHGMGFSSPPLMLSADWYSVSSTTWLSAAQHGETFIWAGSEMKRYPTRYKGQARKRHRTLITGAGFDIDKIEADDATENLRLSLWSWQHQIAHISQRHGDAVTPTPEQATPRNGERHLASVTAIRPETGNEVATQPPTERVKKLLPGIATEEFVHRYTDPETGERKTRTEHRINAVDPNIRVCDGCFLAKKCPEYQPGESCVYEMPVRVKTKEQYIALLDSLITMQAMRVF…
DpdA/TGT_2	WP_137250226.1		cellular_organisms__Bacteria__Terrabacteria_group__Actinobacteria__Actinomycetia__Streptosporangiales__Streptosporangiaceae__Herbidospora__Herbidospora_galbida	MTDLYYSGTELNAWRTLLTDQGVRHQALSYLGLARRVTFKKPWLVADKYSAETMVLLDSGGYTIRKNPDAYTEQQVLDLAIGYTDFVTKNVGDLQIVVDFDVPSVPQTSANLRQIAGDRFMPVWHPEDGLDKLYELAEQHQRVGVTATVVNGQDITHRLRTLAAHTQLHGLAMTKPTTIAALPWSSISSTSWLSPSQYGDTIVWAAGELKRYPRKYKDQARTRHRALFLDLGLDPELINADDTTEVLKLSIWSWTQYMNSINGVSNTPPKSPQRANTENASESFDTTAPEHGNVVALKRREKTRLLPGIGVETREISTFDEDGNKTFQPLPLISNRAESQRQCDTCFLREKCPEYEPDSTCAFDLPVSARTKEQLTRIQDVLIEIQTQRVLYGRFTEEV…
DpdA/TGT_2	WP_157247861.1		cellular_organisms__Bacteria__Terrabacteria_group__Actinobacteria__Actinomycetia__Streptosporangiales__Streptosporangiaceae__Nonomuraea__Nonomuraea_typhae	MLSLYFGGSEVPGWRTLLAAQGVEHVALSFVGLLRRTKLTRPWLISAKYPDHQSVFVDSGGYTLNAKPQEWPAERVEDLVGAYRTFIEANLDRIAMVSELDATSMGPDWLARHRSDFYDHLGEKFLPIWHAEHGVAELERLADRYGRVGVPQISVAGRDIAGLLNRLARRGVRIHGVAMTKTDLMEQIGFDSVASTSWLSPAQYGDTQIWTGHALKRYPRKYKDQGRKRHRQHLERAGFDIELIESDNASEVLKVAIWSWRRFVDHINTRKRKVVDMSPETPSGPNAEVEPDPVDTPAPQTRKPVPTPRTGERALLPGLTLAQVSETGIGDDGQPTTTTRSLVELQADSLRQCDTCYLASHCPANSPGSACAYTIPVTIKTRDQLRAVEDAVVSMQFQR…
DpdA/TGT_2	WP_188187558.1		cellular_organisms__Bacteria__Terrabacteria_group__Actinobacteria__Actinomycetia__Streptosporangiales__Streptosporangiaceae__Nonomuraea__unclassified_Nonomuraea__Nonomuraea_sp__SYSU_D8015	MTRLYYAGAEIPSWRTFLHSQGVRHVSLSFIGLSRRVKFVRPWLLSTKFRDDTEILLDSGGYSLRANPEKYREHQLMDFAKKYKAFVAANVERASLIGGWDVPCYPLTDLEVAEMAGDKYLPIWHAEDGLPRLRELADTYGRVGVPQTSVGGRDIMPVLRTLARSGIKLHGVAMTKPDILEALPWDSAASTSWLSPSQYNDTIVWTGNELKRYPKKYAEQARKRHRQLFVKNGFDAELIESGDSNELLRLSLWSWQRYIDHLNEKRLVTVDTENRRWSFAEEGDETVANDPSEKRKRLATPRRREAAKIAPGFGVEEVEERVVGEDGNFTTRKLNLINVSGESQRLCDTCFLNPSCQEFEPGATCVYKLPVEARTVEQKRRIQDMYIEIQSQRVAAMYA…
DpdA/TGT_2	WP_019629632.1		cellular_organisms__Bacteria__Terrabacteria_group__Actinobacteria__Actinomycetia__Streptosporangiales__Thermomonosporaceae__Actinomadura__Actinomadura_atramentaria	MRLYFTGGEVPGWRKLLHSRGAHDIELSYHGMRRRRVTPARINEHHPTDLPDGATESVLLNSGGFSFNKNEEDYSREQLLEIAADYVTYVSDNLDDLDLFIEFDAARLGPDWINAQRRQVWDHIAPDKLVVVWRAEDGLGELQRLCDTYSNVAITQTALTSEQGAMDITPHLPRIVDTTGVRLHGSGITRPEVIERVPFASVSSTSWLSPSHYGDTIIWANGQLKRYPKKYKDRSRTRHRQIFIDAGLDAEAICADDSTEVLKLSIWSWLAWRDHLNAGQGVTRPWNEGSALNTENTPQAVDTPPDQMRNSQLPLVGDFPAPPAAHPIARRPAPRNRERRMLPVAAIEHVTDTAVDVDGNTTSHTRTELRSVGESLRACDSCFLAARGCPGFEPGAACV…
DpdA/TGT_2	NBT46474.1		cellular_organisms__Bacteria__Terrabacteria_group__Actinobacteria__Actinomycetia__unclassified_Actinomycetia__Actinobacteria_bacterium	MKIVYSGAEVGSNRTLLEGRQVTLMGVNYWGLRKRGLPKTKSWLIGEHFNENTKVVIEPGAPQADKANLSRMELEAFAADYQEFLVNNAERASAFIEFDSQVLGRSWVEKERSFFDNDPKLWVVWRAEYGLPAFHEMCEKFENVALPHAEIESVTNLSTLTRSAQRLHSTRFHALACAKPDNLRQIPFTTASTLSWISPMRRGETIIWDGSKLVRYPKKMKDQARRRYKMIVDKAGLDSTKFIEDDTLEATKVAVWSYQQLEEQMDKKSPNFHIINGEGKKVTDNSDDPLLTGLMEFMGGASDNSDVEVRKESAPLVARDPSEMTSLPVFSYQMKTIVDTDENGRDVLIDVPVIQSRSTSLRQCDTCFVASNCPAFKPQNACAFNLPVEVKTKDQLKAL…
DpdA/TGT_2	WP_158094374.1		cellular_organisms__Bacteria__Terrabacteria_group__Actinobacteria__Coriobacteriia__Coriobacteriales__Coriobacteriaceae__Collinsella__unclassified_Collinsella__Collinsella_sp__An7	MRLYVAGTNGLGNYLERALFQNAAGGGVDEMRLYLAATHGPGGRYLQGELFCDSTKPGRSLDRTSSKTLTGGALQGGLAGMCNILESYYYVADWQTRNIHRFKRFLLDSGAFTALYGAGMEAKALPAYVDRYIRYICENNVQDFFEMDVDSVVGYKRVLEFRREIEAQTGRRCIPVWHLERGKRAFQEMCTEYPYVAIGGIATKDGRKRLKPYLRWFTREAHRLGAKVHGLGYTELKTLPSVGFDSVDSTAWLYGNRGGYIYTFDGVAICKVNAPKGHRLKTREAVIHNFTEWLRYAEYLEANDKEW
DpdA/TGT_2	EAE0012262.1		cellular_organisms__Bacteria__Terrabacteria_group__Firmicutes__Bacilli__Bacillales__Listeriaceae__Listeria__Listeria_monocytogenes	MKIFLSGLEAETEHIFDEMIREGKRLPFGLVSYFYIRKNPSIFSKIKQCTNEILVDSGAHSFQKGKVVEWDIYTKEYAEWIKENDCKQIIGYFEMDVDNIIGYEKVKTLRKILDETTSKIIPVWHKNRGIEEFKKMCIDTKGDIVAITGFRNEDIQDKDYPLFLKYAWSKNKKIHCLGMTRIKILDAVPFDYVDSSSWKQTGVYGAVKKFDNGKMKTLDVKGLYKTKELSSINFKEFLKLVVHYNKKWAKTNKDLCVKWRFVKSRLTKLGGQQLC
DpdA/TGT_2	EAD2410196.1		cellular_organisms__Bacteria__Terrabacteria_group__Firmicutes__Bacilli__Bacillales__Listeriaceae__Listeria__Listeria_monocytogenes	MKVFLSGLESSEKNILDQLLEKNQKIPFSLCSYYYTRNKETFFSKLNKVSNEILVDSGAHSFQKGKKVEWEEYTKTYANWIKKVDNNKILGYFEMDVDNIIGYEEVLKLRKILDNSSDKIIPVWHKNRGIDEFKRMCVETKGEIVAITGFKNGDIKDEHYSLFLKYAWEHSKKVHCLGMTRIKILDRTPFNYVDSSTWKQAGNFGEFRKFQDGKIKTYSVKGKYKTEELDLLNFQEFIKMSEYYNRKWSKVNLDLCF
DpdA/TGT_2	WP_103360605.1		cellular_organisms__Bacteria__Terrabacteria_group__Firmicutes__Bacilli__Bacillales__Staphylococcaceae__Mammaliicoccus__Mammaliicoccus_sciuri	MTRLFLAGFYSRHYQLEQSKPPYVLESYHYLLTLNKPNLKTFMNYVLGDQCKMFLLDSGAFTYMSQAKNNSKSTIDFDKYVEDYAKFINKYDIKYFFELDIDAIVGIKKVEQLRRKLERMTGKKSIPVFHKSRGKEYWLKMIKEYDYVALGGIAIKDFKQSEHKTFKWFIDTAHKEGAKVHGLGYTSNKGLYKYPFDTVDSTSWLSASRFGNVDIFDPIQKKLVKFKPPKNSKTVKDFYKKADVIAVREWVKYGKHLEKLNSRKVLSWHD
DpdA/TGT_2	PNZ29990.1		cellular_organisms__Bacteria__Terrabacteria_group__Firmicutes__Bacilli__Bacillales__Staphylococcaceae__Mammaliicoccus__Mammaliicoccus_sciuri	MTRVFLAGTHGRDYVRQHAKPPYLLDSYYYLKKATDTELLKTMQYIKSDHCKMFLLDSGAFTYMEQAKKAKGKTTDNYELYVREYAKFINKWDIQYFFEMDIDVIVGIEKVEEYRRLLERLTGKQCVPVFHLSRGKDYWLKMIKEYDFVAIGGLANKSFPQNKYPYLKWFIKTAHEHGTKIHGLGFTKTSLMKEYTFDSVDSTTWVNVARFGEIKTFRPKEGVIKAMKKPPNARLTNTKDAEIISAKEWIKFTRYIEKQNKLKVLGGW
DpdA/TGT_2	WP_104948312.1		cellular_organisms__Bacteria__Terrabacteria_group__Firmicutes__Bacilli__Bacillales__Staphylococcaceae__Staphylococcus__Staphylococcus_haemolyticus	MTRLCLASWTARPDLLLEMEPPHVLDSFYYLRKASDNTIKKMMSYIKSDKCKTFILDSGAFTYMESAKVSDKLIYDDFEQYIREYCDFINKWDIEHFVEMDIDLVVGIKKVEEYRKTIERLTGKPVIPVFHRERGEQYFHRMCEEYDYVAVGGLVGTTYARQHYHYLQWFIDVAHANNAKIHGLGFTSVEGLKRYNFDTVDSTSWLAGSRFAVIDVWDPVKKKLVKKKKPAGMKTVKGFSRKADKISGKSWIALGKYLEKRHRGSVLEW
DpdA/TGT_2	WP_107638982.1		cellular_organisms__Bacteria__Terrabacteria_group__Firmicutes__Bacilli__Bacillales__Staphylococcaceae__Staphylococcus__Staphylococcus_hominis	MTRLFLASCINDIECMLKVKPPYVLESFYYLRKAPKDKGATFMNYIKSNKCEMFLLDSGAFTYMSQVKNKGMQIDNVNFDKYVEDYAAFINKYDVKYFFELDVDVVIGLKEVERLREKLERLTNKKCIPVFHKSRGLDYFYKMCKEYDYIALGGLAIKDFSIAEKKNLNAFIKIAHEHNTRIHGLGYTNNDLVTRNHFDTVDSTSWLSAARFGGFYKFDNVSNRLMSVKTPKNRRMVKGMYKEVDIYSMREWLKFGRYLLKANKRKIIGFD
DpdA/TGT_2	WP_140230302.1		cellular_organisms__Bacteria__Terrabacteria_group__Firmicutes__Bacilli__Bacillales__Staphylococcaceae__Staphylococcus__Staphylococcus_intermedius_group__Staphylococcus_pseudintermedius	MTRLFLASWTARPYLLAEAKPPYVLDSFHYFKKVSGKSERTIMNYVLSNDCKMFLLDSGAFTYMAEIKNSGSVKINFDRYVEEYAAFINKYDIQYFFELDIDSVVGLETQGSIWRD
DpdA/TGT_2	EGQ3886460.1		cellular_organisms__Bacteria__Terrabacteria_group__Firmicutes__Bacilli__Bacillales__Staphylococcaceae__Staphylococcus__Staphylococcus_intermedius_group__Staphylococcus_pseudintermedius	MIQEYDYVALGGIAIKDFKKSEHKLFKWFIDTAHKANTKIHGLGYTNDSITKRNNFDSVDSTSWLGGSRFGNLDMYDPVKKKLIKYPRPANTKTVKGFYKHADYLQCIEWVKWGQHLEKANKRKVLW
DpdA/TGT_2	EGQ3886459.1		cellular_organisms__Bacteria__Terrabacteria_group__Firmicutes__Bacilli__Bacillales__Staphylococcaceae__Staphylococcus__Staphylococcus_intermedius_group__Staphylococcus_pseudintermedius	MTRLFLASWTARPYLLAEAKPPYVLDSFHYFKKVSGKSERTIMNYVLSDDCKMFLLDSGAFTYMAEIKNSGSVKINFDRYVEEYAAFINKYDIQYFFELDIDSVVGLEKVEQLRAKLESLTGKKCIPVFHKSRGKEY
DpdA/TGT_2	EGQ4414010.1		cellular_organisms__Bacteria__Terrabacteria_group__Firmicutes__Bacilli__Bacillales__Staphylococcaceae__Staphylococcus__Staphylococcus_intermedius_group__Staphylococcus_pseudintermedius	MKINFDRYVEEYATFINKYDIQYFFELDIDSVVGLEKVEQLRAKLESLTGKKCIPVFHKSRGKEYWFKMIQEYDYVALGGIAIKDFKKSEHKLFKWFIDTAHKANTKIHGLGYTNDSITKRNNFDSVDSTSWLGGSRFGNLDMYDPVKKKLIKYPRPANTKTVKGFYKHADYLQCIEWIKWGQHLEKANKRKVLW
DpdA/TGT_2	HAR6514606.1		cellular_organisms__Bacteria__Terrabacteria_group__Firmicutes__Bacilli__Bacillales__Staphylococcaceae__Staphylococcus__Staphylococcus_intermedius_group__Staphylococcus_pseudintermedius	MTRLFLASWTARPYLLAEAKPPYVLDSFHYFKKVSGKSERTIMNYVLSDDCKMFLLDSGAFTYMAEIKNSGSVKINFDRYVEEYATFINKYDIQYFFELDIDSVVGLEKVEQLRAKLESLTGKKCIPVFHKSRGKEYWFKMIQEYDYVALGGIAIKDFKKSEHKLFKWFIDTAHKANTKIHGLGYTNDSITKRNNFDSVDSTSWLGGSRFGNLDMYDPVKKKLIKSLVQQIQKQLKAFTNMLITSNVLSG
DpdA/TGT_2	WP_114599478.1		cellular_organisms__Bacteria__Terrabacteria_group__Firmicutes__Bacilli__Bacillales__Staphylococcaceae__Staphylococcus__Staphylococcus_warneri	MTRLCLASWTSRPDLLHELEPPHVLDSFYYLRNCTDKTLKKLFAYIKSDKCRTFILDSGAFTYMESAKVSDKLIYDDFEQYVRDYCDFINKWDIQHFVEMDIDLVVGIKQVEKYRATIERLTGKPVIPVFHRERGEEYFHQMCRDYDYVAVGGLVGTTYARQHYHYLQWFIDVAHENNAKIHGLGFTSVEGLKKYNFDTVDSTSWLVGSRFATIDVWNPITKKFDKYKKPKGKRTIKGFSKKVDRVNGRSWIRLGNYLEKLHRGSVLPW
DpdA/TGT_2	WP_107563015.1		cellular_organisms__Bacteria__Terrabacteria_group__Firmicutes__Bacilli__Bacillales__Staphylococcaceae__Staphylococcus__Staphylococcus_xylosus	MTRLCLASWTARPDLLHELAPPHVLDSYYYLRNCNDKTLKKLFSYIKSDKCRTFILDSGAFTYMESAKVSDKLINDDFDQYVRDYCDFINKWDIEHFVEMDIDLVVGIEKVEEYRRTIERSTGKPVIPVFHRERGEEYFHRMCENYDYVAVGGLVGTTYARKHYHYLQWFIDVAHKNNAKIHGLGFTSVEGLKKFNFDTVDSTSWLSGSKFAVIDVWDPIKKKLIKKKKPEGMRTVKGFHKKADRISGRSWIQLGKYLEKLHRGVVLKW
DpdA/TGT_2	WP_149809466.1		cellular_organisms__Bacteria__Terrabacteria_group__Firmicutes__Bacilli__Bacillales__Staphylococcaceae__Staphylococcus__unclassified_Staphylococcus	MTRLCLASWTARPDLLFELEPPHVLDSFYYLRKASDNTLKKMMSYIKSDKCKTFILDSGAFTYMESAKVSDKLIYDDFEQYIREYCDFINKWDIEHFVEMDIDLVVGIKKVEEYRKTIERLTGKPVIPVFHRERGEKYFHRMCEEYDYVAVGGLVGTTYARQHYHYLQWFIDVAHANNAKIHGLGFTSIEGLKKYNFDTVDSTSWLSGSRFASINVWNPITKKFDKYNKPRGKQTVKGFYRLADKYNGRAWIRFGKYLEKLHRGSVLEW
DpdA/TGT_2	WP_174789743.1		cellular_organisms__Bacteria__Terrabacteria_group__Firmicutes__Bacilli__Lactobacillales__Lactobacillaceae__Bombilactobacillus__Bombilactobacillus_mellis	MLAGFECISGLTLDQMLQSKYCLMSFYNLTNNKNVMQVLNNKNQNDAFLLDSGAFTLFSSNNNNVDFDDYLYKYINFINKYDIKRFIELDIDVIVGYPKVLRMRKILEKETGKQCIPVWHKSRGMQAYKDIVAEYKYICIGGLGNKEITQKEYPKIKKMVAYANAHQTNVHGLAFTRKDAFNYGFYSVDSTSWSSGVRFGQAHKFSNGQIVSTTRKEGQRANEQKVLLNNYLEWLKFQRYVDRKGKR
DpdA/TGT_2	WP_076614571.1		cellular_organisms__Bacteria__Terrabacteria_group__Firmicutes__Bacilli__Lactobacillales__Lactobacillaceae__Companilactobacillus__Companilactobacillus_allii	MTKLYLSALGTNYSDLTSKSIYTSRYILESYFYITKAINNKQYIADVLDYNKRDRLLLDSGAFSFMNGKQVTEKEMDQYCINYVEFIKKYNIKYFVEMDIDAIFGYEKALEYRRYIEKECGSQAIPIFHKERGINVYKQMVSEYEYAGIGGIAMKNIKPSEHKYFRELNKYANYYGTKLHAMGFTPTRDLNSYGFYSVDSSSWASGVRFGKIYHYQNKIIRGILRPKGTRVKLSGKETQNHNWLEWCKYQRAVDK
DpdA/TGT_2	WP_087448815.1		cellular_organisms__Bacteria__Terrabacteria_group__Firmicutes__Bacilli__Lactobacillales__Lactobacillaceae__Ligilactobacillus__Ligilactobacillus_salivarius	MKVFLSGFDTNIGNALQVVKANNTRIPFALASFYYIQKGAYDNFKTTLEHCDEMLIDSGAHSFQKGKKVPWEEYTDKYAQFIKEHDCDKILGYFEMDVDNQIGYDRVLQLRKKLLAVTDKIIPVWHKNRGIDEFKKMCHETKGNIVAVTGFRNEDIIDKQYGAFVKYAWSCGKKIHCLGMTRTKVLDKIPFDYVDSSSWKQKAVYGGMLQWDSKRRKLVDIDVPKRTLKTNDMFYQNLEAYIEFVKHYNIKWHKVNNDLHFKIGVRKLLQKLKLRRFFIYE
DpdA/TGT_2	WP_180304397.1		cellular_organisms__Bacteria__Terrabacteria_group__Firmicutes__Bacilli__Lactobacillales__Lactobacillaceae__Limosilactobacillus__Limosilactobacillus_mucosae	MKIFLSALEGSEVEYLLDQFIAEGKRIPFGLVSYYYIQKSKKAYSNFKKCLQICDYVLVDSGAHSFQEGARVPWKEYTESYAKFIKENDHPKILGFFEMDVDAVIGYEKVLELRKILENVSDKIIPVWHKNRGVSEFKKMCQTAKSEIVAVTGFRNEDISDNQYAAFLKYAWKCGKKIHCLGMTRKKVLDKVPFDLVDSSSWKMAARYGQVKQWSNRKHSLVNIPNTKGKFATKQIFRANLIAYIELVKYYNVKWHKINHDLHFKFGVRDIHRLIKLLKERFKTWVMENLKKSLKAEF
DpdA/TGT_2	WP_138473810.1		cellular_organisms__Bacteria__Terrabacteria_group__Firmicutes__Bacilli__Lactobacillales__Lactobacillaceae__Pediococcus__Pediococcus_stilesii	MKIFLSGLESNEKPILNYLDDNNAHIRSGLMSYYYLDKKMASNPELFEEISSRCDQILIDSGAHSFQTGKKVSWVEYTKRYAEWIKRVDNEKILGYFEMDVDNIIGYDKVLELRAILEKVTDKIIPVWHKNRGIEEFKKMVQETRGNIIALTGFKNEDIRDDQFSAFVSYAHKHGKKVHCLGMTRNSVLRKILFDYVDSSSWKQGALYGNALVFKNGKIKTKNVSGRFTTDELFIIGLKSFMQLDKFYNAKWSKISHDLYKMWWFAIAHLKLKLGELT
DpdA/TGT_2	WP_165714643.1		cellular_organisms__Bacteria__Terrabacteria_group__Firmicutes__Bacilli__Lactobacillales__Streptococcaceae__Lactococcus__Lactococcus_garvieae	MKVFLSALDTNIVPLERVDYVPFGLQSYYYLRKKPDAFKMAMEKCGEILIDSGAHSFQHGVGKKIDWVAYTKEYAQWIKENDNDKILGYFEMDIDNVVGYENVLELRKILLEVTDKIIPVWHKNRGIEEFKKMCRETKGEIVSITGFGITLKELDIKRNQYDLFVKYAHEQGKKIHGLGLTRSDVLLKVPFDFVDSSSWATGAARGGNFAKYIGGGRVRNRGTNGKMKTQDIMNNNLVEWIKFSKFYNRYWHKLHDDLCVILRFGISRLLKLERLYI
DpdA/TGT_2	CDC08668.1		cellular_organisms__Bacteria__Terrabacteria_group__Firmicutes__Clostridia__Eubacteriales__Clostridiaceae__Clostridium__environmental_samples__Clostridium_sp__CAG_413	MNIYIAGGEKRIEMFEAVRPPRILLSYYYVSDEIMAYAKTAKEYLLDSGAFTYLNTGKSVDFDSYTDGYIEFINANKVKQFIELDIDAIVGLDKVESLRRRIERRTGRQCIPVFHRSRGKDYFVDMCKEYEYIALGGIAIKDIKRVEYKYFRWFIDTAHSYGTRIHGLGLTDFKALKQFDFDSVDSTSWIGSRYGNLYRYDNGNLRILRSPKNSRMTLHWKTCDEMNLREWVKYVKYAERFM
DpdA/TGT_2	NLB79143.1		cellular_organisms__Bacteria__Terrabacteria_group__Firmicutes__Clostridia__Eubacteriales__Clostridiaceae__unclassified_Clostridiaceae__Clostridiaceae_bacterium	MKTSFGDNVKVHYVYDGDADTLALDLANVKYRLFSVYKFIKSKDPNSDFRLKNHKWLFESTQNCRHIIQDSGLFTMMFGSDRHKKVSHKDLENWQEKMIQFTRQNNLNVTVVECDCQKLAGVDLAWELRRKLKKQLPNNRILNVFHLEDGKQELDRLIDFSEYLAIPVPELRIHRKGTSKKEVHTLAKYIKMRKPSIDIHLLGCTETNMLKQNRFCSSSDSSSWLSMVRYGYIEGRHSNSIKKERFDEAIKEVECEIDKKGLLFGGDMKKWIAMNMISARRTRDKYEQAAGDQS
DpdA/TGT_2	NLB81074.1		cellular_organisms__Bacteria__Terrabacteria_group__Firmicutes__Clostridia__Eubacteriales__Clostridiaceae__unclassified_Clostridiaceae__Clostridiaceae_bacterium	MKIFLSAVEGNTAKKAIDEIISSGIKLHYNLMSYYYIAKSKFYENAVHIRDNSELIMIDSGAHSFQFGAKVNWLEYTQRYAEFIKQFDRPNVVGYFEMDIDNIIGYEKVLELRKILENVSDKIIPVWHPPRGINNYEEMCKKYHGKIIAIGGFRGTDIKDHQYIMFLKVAKKYNCKVHCLGMTRTKILDKVPFDYTDSSTWLTQANFGNVYYGKGKFPKARGDEKQRQFKFNYMQGMKKQEYYYKKWKRICND
DpdA/TGT_2	WP_058694466.1		cellular_organisms__Bacteria__Terrabacteria_group__Firmicutes__Clostridia__Eubacteriales__Eubacteriaceae__Eubacterium__Eubacterium_limosum	MKIFLSALESGNDCPYILERIPKLKWNLMSFFYLNEDRFKAIEKQSEQILIDSGAHSFQKGKKVDWIEYTKKYARWIQENDTPKKLGFFEMDVDVVIGYEAVLELRKILESVSDKIIPVWHKNRGIKDFKEMCHKYAGKIIAITGFRNGDIKDEQYALFYEYAKKNDCKIHCLGMTRRNILDKVPFDFVDSSSWKQQALFGRIGKNKVKKEFSKTNRNEVCYQSYLQAMEMQEEYFRKWRAYD
DpdA/TGT_2	WP_195540483.1		cellular_organisms__Bacteria__Terrabacteria_group__Firmicutes__Clostridia__Eubacteriales__Eubacteriaceae__Eubacterium__Eubacterium_maltosivorans	MLGENIKVHFAGTDGEKSAVISLDLAGVKYRLFSCYKFIETKKPGDDMVDKSGVLKIEQGNMKHIIMDSGLFTLMFGAGKDQRQTRKSLAIWQDKLIQFVQQNNLCATCVEIDCQKVLGVEEAWWFRQRMRDKLKNRQINVFHFEDGKKGLDRLIEFSDYIALSIPELRIIKSKTFREDTRQLVNYIKNRKPEIDIHLLGCTDSKILNENSCCTSADSTSWLAGLWYGSVGIKGKRVDRIKKECKEVYRESILRKAELYHYKLSEGKIDRIQNGIICAKIHKKIYEKAAGSQN
DpdA/TGT_2	WP_154058650.1		cellular_organisms__Bacteria__Terrabacteria_group__Firmicutes__Clostridia__Eubacteriales__Eubacteriales_incertae_sedis__Monoglobus__Monoglobus_pectinilyticus	MVQNDVGTDNFLLDSGAFSYMNGKSITEKQMEEYIEKYICHIKKYNVRYFFEMDVDCIFGLEKVEIWRKKIENQTGIKSIPVWHKSRGIDYFKRMVDEYDYIAIGGFANGDIKKTEYTLINKMVKYANARGTKVHGLGFTQMKHIYDYPFYSVDSSTWCTGVVRGGYLYYFDGKIMKYDIIKNGKKLNLSIMAMRSFSEWVKFQKYLNTRRVV
DpdA/TGT_2	NDO18803.1		cellular_organisms__Bacteria__Terrabacteria_group__Firmicutes__Clostridia__Eubacteriales__Lachnospiraceae__unclassified_Lachnospiraceae__Lachnospiraceae_bacterium_MD329	MTKELRERTIGMCKPKYVLETFFNGEKRCAEALNIVGNDNFLLDSGAFSYMNGAKVTLEQMEQYVDRYIAFIKQYKIKHFFEIDVDNIFGLEQVEIWRKKIENETGRQCIPVWHKGRGVEYWKCMCETYKYIAIGGLVFHVKKQEYELIRQLVEYAYHKGIKVHGLGFTKTKELAKYKFYSVDSASWVISASRGQQIHFFQNGHIQSRKLHTDNRKVKIPELSAHNMVEWTKFQKYMDGMRH
DpdA/TGT_2	NCE74560.1		cellular_organisms__Bacteria__Terrabacteria_group__Firmicutes__Clostridia__Eubacteriales__Oscillospiraceae__Anaerotruncus__unclassified_Anaerotruncus__Anaerotruncus_sp__X29	MRLLVQAEKMKLCLSSIETKFGVLPDSVLDKANYILESFFYIQPEMMDYCLSRPFFIMDSGAFTFRENAKRQVSYKDFVEYTIKFADFIKRYDIRFFFEMDVDNLIGLPKVEELRSLLEHRAGRQCIPVWHIERGREYFVDMCKAYPYVAIGGIAGGTREQYANYQKYFPWFIQTAHQYKTKIHGLGFTPGNLHNYAFDSVDSSSWTSGGRYGTLHCFDGQRIRTIHPSGKRAKDYKQIDEHNFLEWCLYQRYLERI
DpdA/TGT_2	WP_146746944.1		cellular_organisms__Bacteria__Terrabacteria_group__Firmicutes__Clostridia__Eubacteriales__Oscillospiraceae__Faecalibacterium__Faecalibacterium_prausnitzii	MFDNNIKVHFAGSDGGEIFYAALLAAQTKYRLFSCYKYILKRRPDDDFRLPADHVIRVQDTVNRHVIQDSGLFTLMFGAGKGQTQTLESLTEWQDKLIAFVQQNNLRCTCVELDCQKVLGVREAWYFRERMKKLLDNPQINVFHFEDGMQGLDSLIDFSDYIALSIPELRIIKPKTFREDTRYLTHYIKNRKPEIDIHLLGCTDVKMIAQNSFCTSADSTSWLSGVKYGWFDDGNQKAHINQFRKDLIEQRLSAVRTVTEGRGLELTDKTLLYGARASLCATICKQKYTRAAGSQE
DpdA/TGT_2	WP_187156353.1		cellular_organisms__Bacteria__Terrabacteria_group__Firmicutes__Clostridia__Eubacteriales__Oscillospiraceae__Faecalibacterium__Faecalibacterium_prausnitzii	VVPLAYKNTPFPKQYTILSNKWGAVQYVLESFFYIRPWQIEEIPKWKMFLLDSGAFTFMHGIEASSKPVDWDGYLSRYIDFINRNDVQHFFELDVDSIVGYDAVKRMRARLEAETGKQSIPVWHRSRGLDEFKRLCRDYPYIGIGGFAIKHIQPSEYGYIRRLVQYANSCGVRVHGLGYTKKDAVSFGFYSVDSTTWTTQVNFGGLSYFNGTEMVVVRPPKGMIGADYRRRREYSLREWIKYQKYLDTKGKWRG
DpdA/TGT_2	RAW60734.1		cellular_organisms__Bacteria__Terrabacteria_group__Firmicutes__Clostridia__Eubacteriales__Oscillospiraceae__Faecalibacterium__Faecalibacterium_prausnitzii	MRLCLAGTFPSEKIVRENRPEYVLESFFYIKPWQVEEMPKWKMFLLDSGAFTFMHGVEASSKPVDWDGYLSRYIDFINRHDVQHFFELDVDIIVGYDAVKRMRARLEAETGKQSIPVWHRSRGLDEFKSLCRDYPYIGIGGFAIKHIQPSEYGYIKRLVQYANACGVRVHGLGYTKKDAVDFGFYSVDSTTWTTQVNFGGLSYFNGSEMVVVRPPKGMIGADYRIRREYALKEWIKYQKYLDTKGKWRG
DpdA/TGT_2	WP_143405604.1		cellular_organisms__Bacteria__Terrabacteria_group__Firmicutes__Clostridia__Eubacteriales__Oscillospiraceae__Faecalibacterium__Faecalibacterium_prausnitzii	MENNTARLDELGSMHYNLMSYYYIPKNPKRALGIIEQSERIMIDSGAHTFQKGKTKLNWEEYTESYARFIRENDCNKIVGYFEMDVDKVIGLERVIKLRRRLEQETDKIIPVWHKGRGIENFYRMCEEYSGRVVAITGFKNEDIKDDQYAQFLKIAWQHNCRVHCLGMTRKDILKKVPFDYVDSSSWTQGVLYGRLGSRKLKNEDTAEKRAVMRQRQWEAAYKEAMKMQEYYERYWFTATTRLKNSLGGGTDYAAQ
DpdA/TGT_2	WP_117473139.1		cellular_organisms__Bacteria__Terrabacteria_group__Firmicutes__Clostridia__Eubacteriales__Oscillospiraceae__Subdoligranulum__unclassified_Subdoligranulum__Subdoligranulum_sp__AM23-21AC	MKLFLAGTFIAEELTKKYKPLYVLESFYYIKPWQIQEMSNWKMFLLDSGAFTFLHAAERKRVDWDAYLSKYIAFIKANGIEYFFELDIDAIVGYERVKAMRRRLESETERRCIPVWHRSRGLEEFKRLCKEYPYIGIGGFAIKTILPNEFPFVRKLIQIAAGYGTKVHGLGYTRKDAPEFGFFSVDSTTWSTAVSFGSTSYFDGQKIVTVRPPPGKMGGDHRLRREYALQEWIKYQKYLDRKG
DpdA/TGT_2	MBH7161011.1		cellular_organisms__Bacteria__Terrabacteria_group__Firmicutes__Clostridia__Eubacteriales__Peptostreptococcaceae__Clostridioides__Clostridioides_difficile	MHGLGFTKTKILKSFKFYSVDSSSWTIGASIGQQLYTFKDGDIHIRRLEKESNKKTDLKKLVAHSMCEWVKYQKFMDGVRW
DpdA/TGT_2	VIB40270.1		cellular_organisms__Bacteria__Terrabacteria_group__Firmicutes__Clostridia__Eubacteriales__Peptostreptococcaceae__Clostridioides__Clostridioides_difficile	MEYWKKLCATYEYIAVGGFAINDIKKQEYPLIQKMVEYAYARNVKVHGLGFTKTKILKSFKFYSVDSSSWTIGASIGQQLYTFKDGDIHIRRLEKEGNKKTDLKKLVAHSMCEWVKYQKFMDGVRW
DpdA/TGT_2	WP_139629199.1		cellular_organisms__Bacteria__Terrabacteria_group__Firmicutes__Clostridia__Eubacteriales__Peptostreptococcaceae__Clostridioides__Clostridioides_difficile	MRIFLAATKSGMNKELKEKTIEKCKPRYILETFFNKEKACLEALQIVGNENFLLDSGAFSFMNGTEISQEEIENYIDRYIKFIKDYNIKYFFEVDVDSIFGLEQVEKWTKKIESEVGRQCIPVWHKSRGVEYWKKLCATYEYIAVGGFAINDIKNKSIL
DpdA/TGT_2	WP_074178758.1		cellular_organisms__Bacteria__Terrabacteria_group__Firmicutes__Clostridia__Eubacteriales__Peptostreptococcaceae__Clostridioides__Clostridioides_difficile	MRIFLAATNSGMNKELKRETIEKCKPKYVLETFFNGERICLEALNIVGNDNFLLDSGAFSYMNGAKVTLEQMEDYINRYIEFIKKYNIKYFFEVDVDNIFGLEQVEKWTRKIETSIGRQCIKVWHKGRGVEYWKQMCKEYKYVAVGGLVFHVKKQEYELIKKLVEYAHNKNVKVHGLGFTKTKELINYKFYSVDSASWTVAAARGQQIHNFNGYCIKTRALEKGNKKVNIGKLVSHNMCEWVKFQKYMDSVR
DpdA/TGT_2	WP_021362355.1		cellular_organisms__Bacteria__Terrabacteria_group__Firmicutes__Clostridia__Eubacteriales__Peptostreptococcaceae__Clostridioides__Clostridioides_difficile	MRIFLAATKSGMNKELKEKTIEKCKPLYILETFFNKEKACLEAMSIVGNENFLLDSGAFSFMNGTEISQEEMENYIDRYIKFIKDYNIKYFFEVDVDVIFGLEQVEKWTEKIESEVGRQCIPVWHKSRSVEYWKKLCKEYKYIAVGGFAINDIKKQEYPLIQKMVEYAYARNVKVHGLGFTKTKILKSFKFYSVDSSSWTIGASIGQQLYTFKDEDIHIRRLEKEGNKKTDLKKLVAHSMCEWVKYQKFMDGVRY
DpdA/TGT_2	WP_139062746.1		cellular_organisms__Bacteria__Terrabacteria_group__Firmicutes__Clostridia__Eubacteriales__Peptostreptococcaceae__Peptoanaerobacter__Peptoanaerobacter_stomatis	MEIIQENKPLYILETFFNGKQECDFKKNLAAKEFMLDSGAFTFMNSKSNVKAEQIEEYLHNYCKYIKQSNISNFIEMDLDCIFGYEQVKSWRKQIEKETNKQVIPVWHKSRGIEDYKKTLKEYNYIAIGGFAIKEIKQKEFDNIRKMVRFAFLNGKKIHALGYSRKDILTYNFYSVDSASWKIQAALGGMLYKFSDNTIKIINVKKDGYKTDIKKLKCCNLKEIIKYQYYLDTK
DpdA/TGT_2	WP_177187420.1		cellular_organisms__Bacteria__Terrabacteria_group__Firmicutes__Clostridia__Eubacteriales__Peptostreptococcaceae__Peptostreptococcus__unclassified_Peptostreptococcus__Peptostreptococcus_sp__D1	MSSKDREETFKKQKPLFVLETFFNGEKLCDRALNLVGNNNFLLDSGAFSYMNGKEITKQELDVFVDKYISYIKSRDIKYYMEMDVDVIFGIKQVEKWRHKIEISTGKKCIPVWHLNRGIEYWKKMCNEYNYVAIGGLVTGMKKQNYPLIKKMINYANSKGVKVHGLGFTKTKILREFKFYSVDSSSWSLSAVRGNQIHHFKDGVIEQRQIDKKDKINYKTNGSLLASHNMKEWIKYQIYMIGVK
DpdA/TGT_2	HAQ39938.1		cellular_organisms__Bacteria__Terrabacteria_group__Firmicutes__Clostridia__Eubacteriales__unclassified_Eubacteriales__Clostridiales_bacterium	MFLSSLETGSTEYIISHVGQMNWNLCSYYYIRNQINTFRLILNNSKQMLIDSGAHSFQKGKKVDWEKYTHKYAEFIRKNDCSKILGYFEMDVDNIIGYGNVLRLRKVLALATDKIIPVWHKNRDIEEYEKMCHDYKGRIIAITGFKNEDIQDEQYLLFLRYAWKHGCKVHCLGMTRKKILDTVPFDFVDSSSWRQSAIYGKLGNRKVNRAFSSNNRHKHMYYAYLEGMKTQVHYYNKWRQTNED
DpdA/TGT_2	NLI61194.1		cellular_organisms__Bacteria__Terrabacteria_group__Firmicutes__Clostridia__Eubacteriales__unclassified_Eubacteriales__Clostridiales_bacterium	MNGLCSKDVNWNIYIEEYADFINKHKINLFMELDIDNVVGYKEVRKLRNKLENLTQRQCIPVWHKSRGKEEWINLIKEYNYVAIGGIVTREIKPREYKYFHWLLNKAKEHNCKVHALGFTNLKELTEYPFYSVDSTSWLSGNRFGGVYIFNGISLEKYNKKKGQRVRNKKVAKHNFYEWIKFQKYADINL
DpdA/TGT_2	WP_118143945.1		cellular_organisms__Bacteria__Terrabacteria_group__Firmicutes__Erysipelotrichia__Erysipelotrichales__Erysipelotrichaceae__Erysipelatoclostridium__Erysipelatoclostridium_ramosum	MKIFLAGSGYLFSSPEVINNSKPAFVLQSYWYLRNFSRKEELMKYYLSEDCKMFLLDSGAFTFMNSNKNEDIKSYLDSYIDFINKYDIKYFFELDLYTIIGIEETYKMTAYLEARTNKKSIPVFHKCLGLKRWREMCKDYNYVAIGASGLTQECKWVKNEKILNQMISIAHSCGAKIHGLGYTRLKNLNNPTVKFDTVDSSSVCSGSRFGTSYYLKNGCIYSKKLKRSGKRIKDLKIIDDYNMEIWCTFQKIKGGLYEK
DpdA/TGT_2	MSA70933.1		cellular_organisms__Bacteria__Terrabacteria_group__Firmicutes__Erysipelotrichia__Erysipelotrichales__Erysipelotrichaceae__Holdemania__Holdemania_massiliensis	MEIVWKQVDEVIPYWNNPRRNEQAVVAVAASIREFGFQNPIIVDSDFTIIAGHTRLEAAKQLQLYAKKRPELTEFIRDHSELIMIDFGAHSFQKGTQVDFDAYTNRYAEFIQRFDQPHVLGYFEMDVDNVIGYERVLQLRSRLEAVSDKIIPAWHKGRGISEFKRMCEDYAGRIVAVTGFKNEDIQDHQYMMFLKYAWDHGCKVHCLGMTRKKILDNVPFDYVDSSSWLQQSLYGKIAGEKTKVSQTTSRARREVVFTQNYLAGIRIQKYYEQRWRHYEK
DpdA/TGT_2	WP_195397531.1		cellular_organisms__Bacteria__Terrabacteria_group__Firmicutes__Erysipelotrichia__Erysipelotrichales__Erysipelotrichaceae__Holdemania__unclassified_Holdemania__Holdemania_sp__1001302B_160321_E10	MKVFLSALENAAASGAGQHLAYYMADKGIRFKYNLMSYFYARKKPELTEFIRDHSELIMIDSGAHSFQKGLHVDWEVYTDEYAEFIQRFDRPHVVGYFEMDVDNVIGYERVLQLRSRLEAVSDKIIPVWHKGRGITEFKRMCEDYAGRIVAVTGFKNEDIQDHQYTMFLKYAWDHGCRVHCLGMTRKKILDSVPFDYVDSSSWLQQSLYGKIAGESAKVSQVTSRARREVVFTQNYLAGIRMQKYYEQRWRHYEK
DpdA/TGT_2	HAM04441.1		cellular_organisms__Bacteria__Terrabacteria_group__Firmicutes__Negativicutes__Veillonellales__Veillonellaceae__Megasphaera__unclassified_Megasphaera__Megasphaera_sp_	MYLSGTGLWRYALDGTRHLTLPGLHSFYVLESFAYIQTDDILIPLIPYFKGFMLDSGAFTFMQQQKQKSVAVDFDAYLDKYIAFINTYHIDQFFELDIDNLVGYEKVKQYRRILEKRTGKQCIPVWHRNRGKDEFLRLCDEYSYVALGGIVSKEIRLTEHRFFPWFIREAHKRDAKIHGLGYTHLKGLRKYHFDSVDSSSWTSGNRFGHVYRFNGRTLEKINKPEGFRVRTRETAIQNFTEWVKFSQYAERNL
DpdA/TGT_2	RKW68409.1		cellular_organisms__Bacteria__Terrabacteria_group__Firmicutes__Negativicutes__Veillonellales__Veillonellaceae__Veillonella__unclassified_Veillonella__Veillonella_sp_	MLGNNIKIHFAGSDNVFSANAALKIAEVNYRLYTCYPFIVNKKVTDDLRLKPDAPLLNTGLQFKHTIQDSGLFTLMFGAAKDRKLTYDDLIDWQDKLMKFTVTNNLKSTCVEVDCQKVLSPEDAWKLRYRMREKLPNRQINVFHKEDGKKGLDRLIEFADYIAISVPELRITNPKTFREDTHRLAWYIKNRKPEIDIHLLGCTDLKMLKQNKFCTSADSTSWLAPLQFGYNRTSKGSYHINQNKQEIREKFMEQAKLLGVKEQSLPRAADSAIAALLNKLDYQSVAGSQD
DpdA/TGT_2	WP_126939560.1		cellular_organisms__Bacteria__Terrabacteria_group__Firmicutes__Negativicutes__Veillonellales__Veillonellaceae__Veillonella__unclassified_Veillonella__Veillonella_sp__VA142	MKVFLANVEPDFIIEESKPKYYLESYYYLKKPIQLQLMKEVDMFLLDSGAFTFINAKKHKAFNVDEYLNNYIDFINKYNVQYFFELDTDSIHGIDKVLEMRKKLEAGTGKRCIPVWHKSRGINCFKKLCKEYDYIAIGGFVTKEIREPEFAKVKQLLDYARYHNVKVHGLGFTSMKYIDKLPFFSVDSTSFKSGRRFGQVHYFDGKKIILKKRPDGKRVKDYKAVDKINLQGWIQFQKYADIHL
DpdA/TGT_2	HHX67770.1		cellular_organisms__Bacteria__Terrabacteria_group__Firmicutes__Tissierellia__Tissierellales__Peptoniphilaceae__Gallicola__unclassified_Gallicola__Gallicola_sp_	MIVENQSNIKVHFAGAEQTDFAYCISKGGNINYYLFSVFYFINKVLGLKNSGFRKGIPIYKELEYFNSKHSIMDSGLFTLMFGAHAGKRTEFEIDTWFNALTEFVLKEDIKSTCVEVDCQKILGVEKAWDLRIKMKEILPNNRIINVFHKEDGKKGLDRLIEFSDYIAISVPELRAIGQKKYTYNLAHYIKNKKPSIDIHLLGCTEIQLLKDLNFCPSADSTTWQQLNRYGSIKGYSIKNIKQQKINEKYQSIVIDMCKRYDIEITQRKIDYYSRYCFTSDYYKKLYTKEAGNQD
DpdA/TGT_2	HHX68360.1		cellular_organisms__Bacteria__Terrabacteria_group__Firmicutes__Tissierellia__Tissierellales__Peptoniphilaceae__Gallicola__unclassified_Gallicola__Gallicola_sp_	MNTGKKVNFKEYAEQYAKYVKENNIANYIELDLYNIIGIEETEELRKILINITGRKPIPVFHRSCGKEYFHKLINEFEYIAIGGIAAKNIKRSEYKYFDYFINEAHKKNVKIHALGLTSLKTIKRYKFDSVDSTTWIGGRFGDVYYYENGNIKAYRKKNSRLKSSTEANKFSLNQWIKFQKYADRYL
DpdA/TGT_2	WP_138158765.1		cellular_organisms__Bacteria__Terrabacteria_group__Firmicutes__Tissierellia__Tissierellales__Peptoniphilaceae__Peptoniphilus__Peptoniphilus_catoniae	MNIFLAGNLYDKDRYAIETKSLNILESYFYLRSKEWMFPLIKEFNNFLLDSGAFTFMNQAKNYKVDWDEYIEEYAALINKLDIDLFFELDIDVLVGIKEVERLRAKLEKLTGKKSIPVWHVSRGHDYWLKMIKKYDYVAIGGIVTKEIRPKQYPVFTQLIKEAHIENCKVHGLGFTNLKGLEKYRFDSVDSTSWLSGNRFGAVYKFNGRTMIKIDKKEGQRVKNYKTAMNNFIEWVKFSKYAEKYL
DpdA/TGT_2	RHP09692.1		cellular_organisms__Bacteria__Terrabacteria_group__Firmicutes__unclassified_Firmicutes_sensu_stricto__Firmicutes_bacterium_AF36-3BH	MRVFLASTGSGMSKELRDKTVKICRPRYILETFFNGEKSCLEAMSIVGNDNFLLDSGAFSYMNGAKVTLSQMDSYIDKYIKFIINYKIKHYFEIDVDNIFGLDRVEFWRNKMESAIGYQCIPVWHKGRGVEYWKRMCKKYSYIAIGGLVFHVKKQEYELIRRLVEYAYYCGVKVHGLGFTKTRELKNYKFYSVDSASWVVSATRGQQIHFFKNGYMKTRQLEKKGHKVDLPKLVAHNMIEWTKFQKYMDGVN
DpdA/TGT_2	NDB57018.1		cellular_organisms__Bacteria__unclassified_Bacteria__bacterium	MKIYFGGAEKGMYASMLLSAKVSRLGINLTHFAIPKKKVLNLSEKFNGSELLIYTSENDEDVNRYDSFLRTYADDLTLVIGRPDYDGTWLENKYVPIWNDGEDLERLNWICQKHGRVAISDKALAKHPHNRINSIATRWNTVMVGITSKPEHIENVGWDSVLVNSWTSAIRYGETQVWTGHSLRRYPAQQKESARKRHRNDIERLGVSYEQVMADEVDAVGTLAIRSWKSYEERVFGGYDPSTTPQSGSDDEVENGDIIIAPHQTRTPQNVENVGTGIVIPPPEKRHESERILLPVMGVETITTMGSQTIDSNGESIEIAPEQTNVIRYSGALLRQCDNCYLASKCPAFKEHTECAFKLPIEIRTKDQLQSALRAMIEMQVSRVMFARFAEELEGQGLD…
DpdA/TGT_2	NCB47382.1		cellular_organisms__Bacteria__unclassified_Bacteria__bacterium	MKIYLAGVYSRPYLIEKFNPEMILESFFYAKDAPIFMENIVKNNTDFLLDSGAFTFMNQKGKVDFDSWVVAYAEFINKFNVDNFLELDIDSVVGIKEVERLRGKLESLTQKKCIPVWHVSRGHKYWLDMIKKYKYVAIGGIVTKEIKKQQYPIFLKLLQDANLHGCKVHGLGFTHTSLLKKYPFYSVDSTSWLSGSRFAHVYRFQNARILQQSRPNGKKMVNYKIVDDNNFCEWLKFQRYAKNAL
DpdA/TGT_2	CAB4179331.1		Viruses__Duplodnaviria__Heunggongvirae__Uroviricota__Caudoviricetes__Caudovirales__environmental_samples__uncultured_Caudovirales_phage	MTKLIFSGVEVGSNRTLLEGQKVESMGLNFWGLRKRGLPKTKIWLISEHFLPETKVYVESGASQADKAGLSREELIDLAADYQEFLVNNADRAEGFLEFDSQILGLEWIEQQRSFFSNDPKLWVIWHKEYGQPVLREMSEDHLNVAIPNSEIEEVTNLAAATRSYSSQFGTHYHALGCAKPDNLRSIPFVTASTLSWLSPMRRGETIIWDGSRLVRYPKKMKDQARPRYKNIVDKAGLDYSEFVKDSTLEATRVAVWSYKKLEESMDKKTPNFHIIDGGKDNNLSDNSDEFMTGLMGLDLSTSDNSGVEGRKVERSGAVERAPEEMQNLPVFGFKMKTIVETDENGKDVLMDVPVVQTQQTSLRQCDTCFVASNCPAFKPQNTCAFNLPVEVKTKDQLK…
DpdA/TGT_2	CAB5219023.1		Viruses__Duplodnaviria__Heunggongvirae__Uroviricota__Caudoviricetes__Caudovirales__environmental_samples__uncultured_Caudovirales_phage	MKLIFGGVEIPSNRTLLERNGVDQVMLSYWGLRKRGLPKTKPYLIGEHFFPDMKVWVDSGAVQADKANLSERELEEYAADYEDFIALNYDRIEGWVEFDSQTFGLPKIQQNRAAYENDPKMWVVWHEAYGTMVLQRWAAEYHNIAISSNTIESVTSLAGLTRVLSSKYPVLFHALATAKPDNLRQIPFATASTLSYLSPMRRGETIVWDGTKLVRYPKKMKAQARPRYRAVVANAGLDFDKFISDDTLEATRLAIWSYLQLEKTMDKDKPDLKAIKGGKIVDNSDDTLYTGLMDFIGGTSNNSTPEVRKPERTEVVQRDPQEITSLPVFGYEMKTIVDVDEEGNEVLKQVPVIHNPSSSVRQCNTCFVASSCPAFKPDNTCAFNLPVQVKTKEQLKSLL…
DpdA/TGT_2	CAB4174863.1		Viruses__Duplodnaviria__Heunggongvirae__Uroviricota__Caudoviricetes__Caudovirales__environmental_samples__uncultured_Caudovirales_phage	MRIIYLGAEVPSNRTLLETTSATSVGVSFWRLVKRGLPKKSAYLLENYFSDDYSIHAYAGIPKGTQLSADELDEFAAQYEEFIANNLDRVTTFSEISGVDPKFVDEQRKTAWSMVAPGKFQPIWDPELGIKYLNQMADTYLDIGIPGYAVEEDPQLAVVTRTLNRLQGTRFHLLGVAKPDNLRQLTIETTSTLSWLSPMMHGETIVWDGTKLMRYPKRMKTQARARYRNVYTKAGLDIDKILEDDPQEVCRLAVWSYIQLERKANGMTSNDDPFLYDNSDDSIMDVTAETPPAIPDNKGVSMRKLIAREDHEMGNLPVFGYDIKPVVEDDGTIKDIQTVESQSASLRTCNSCYVATNCPAFKPDAVCAFKLPIEVKTKDQLKALINAVIEMQGQRVAFM…
DpdA/TGT_2	CAB4166981.1		Viruses__Duplodnaviria__Heunggongvirae__Uroviricota__Caudoviricetes__Caudovirales__environmental_samples__uncultured_Caudovirales_phage	MRVIFSGAEVGSNRTLLEGMKVESMGLNFWTLRKRGLPTTKRWLISEHFDPDTKVFIESGAAQADKAGLSKEELTSLAADYQEFLVDNSERASAFMEFDSRILGKAWVEAQRPSYEYDPKFWVVWHEDYGLPALKAMSQTYKNVVIPNDEIESVTSLAALTRGYQRQFNTTYHALACAKPDNIRQIPFASASTLSWLSPMRRGETIVWDGTQIKRYPKRMKAQARPRYKTVVEKAGLDYSGFSQDNTLEATRVAVWSYLQLESSMDKKTPNFHIIEGGKKGIVSDNSDTPLLSGMVELGGYSSDNSDSEMRKVERPEVVQRDPSEVQNLPVFGYKMKTVVETDDDGKDVLMDIPVIQTQQSSLRQCDTCFVAANCPAFKPQNTCAFNLPIEVKTKDQLK…
DpdA/TGT_2	CAB4137693.1		Viruses__Duplodnaviria__Heunggongvirae__Uroviricota__Caudoviricetes__Caudovirales__environmental_samples__uncultured_Caudovirales_phage	MIVFGGVEIPSNRTLLERNGVTNVMLNYWGLRKRGLPKTKAYLIGEHFLPETKVWVDSGATQADKANLSKAELEAYAADYEEFISLNYDRIEGWIEFDSQVMGFDWILKQRDAFENDPKLWVVWHGKYGVNLLQRWASEYQNIAIPNDAIEATLNLATITRNLKRSSGVKFHALATAKPDNLRQIPFDTTSTLSWLSPMRRGETIVWDSSKLVRYPKSMKAQARLRYKSVVERAGLDFQKFISDDTLEATRVAIWSYLQLEANVDKDKPDLRVIQGGQKPPVVSDNSDDTLYSGLMELGGVGSDNSGTEMRNFERTEVVQRDPQEMTAMPVFGYEMKTVVENQDGRDVLKQVPVVNAQGASLRQCDTCFVAANCPAFKPQNTCAFNLPVEVKTPEQLKS…
DpdA/TGT_2	CAB4124005.1		Viruses__Duplodnaviria__Heunggongvirae__Uroviricota__Caudoviricetes__Caudovirales__environmental_samples__uncultured_Caudovirales_phage	MLSYWGLRTRGLPKTKAYLIGEHFLPNMKVWVDSGATQADKANLSIKELEDYAADYEEFIALNYDRIEGFVEFDSQVLGLPRIVQNRSVYENDPKLWVVWHSSYNTSLLQSWSAQYYNIAIPSDAIESVTSLSAITRKLVQQHPVAFHALATAKPDNLRQIPFSTASTLSWLSPMRRGETIVWDNNRLVRYPKKMKAQARPRYKNIVQKAGLDFQKFVSDDTLESTRVAVWSYLQLEKSMAKSKPTSNSPQDGKTDMVSDNNDDTLYTGLMDFGGGGSNNSDLEMRKEERPEVVQRDPQDVVSMPVMGYQMKTVVDHEDGQSTLKDIPVVQSNYGSLRQCNSCFVAANCPAFKEDNTCGFNLPIEVKTPDQLKALNTAMLEMQAQRVMFMRFAEELNGG…
DpdA/TGT_2	CAB4153327.1		Viruses__Duplodnaviria__Heunggongvirae__Uroviricota__Caudoviricetes__Caudovirales__environmental_samples__uncultured_Caudovirales_phage	MSELIFLGGEVPSHRNLLIATGAQSIGINYWALKRRGLPKTKDYLLSERYPEETKIYADSGVSTSLKSNLSLMELEAYCEEYQEWVSINEDRLSGATEFSHPILGEDWIENQRDSFWSYTTPGIFWPLWSVEQGPVELLDLAKEYGNVAIPGAAIETELTLASRVRAIKSQYDVDIHGIACAKPDNLRQVPFTTASTMSWLSPMMRGETIVWDGKKLVRYPKKMKAQARPRYKRIIESAGLDFSKIMDDDPNEVTRLAIWSYLQLEKTLDKNRPMLSDNSDDMDDPGSAETGGTNPDNSVVHVRKELAPREPSEARTLPVFGVEQRTIMDKDSSGRDVLRDAPVLYSNSQSLRQCDTCFVAANCPAFTPQSACAFNLPVEVKTKDQLRSLLNAIIEMQG…
DpdA/TGT_2	CAB4128037.1		Viruses__Duplodnaviria__Heunggongvirae__Uroviricota__Caudoviricetes__Caudovirales__environmental_samples__uncultured_Caudovirales_phage	MRLIFGGVEIPSNRTLLERNGVKHVMLNYWGLRKRGLPKTKPYLIGEHFLPDMKVWVDSGATQADKAGLSQRELEEYAADYEEFIALNYDRIEGWVEFDSQVMGLPWIISNRASFETDPKMWVVWHETYTPMVLQKWAAEFSNIAIPGDAIEATTTLSGIVRGLKAQYPTKFHALATAKPDNLRQIPFDTASTLAWISPMRRGETIVWDGGKLVRYPKAMKDQARLRYKSLVERAGLDFQKFVNDDTLEATKVAVWSYLQLEANMDKNNRNFKAQKDDMLSDNNDDTLYTGLMEMGGGSSNNSGSDMRKLERQEVVQRDPQEVVSMPVFGYEMKTVVETENGRDVLKDVPLVRSQTSSLRQCDTCFVAANCPAFKPQNTCAFSLPVEVKTPEQLRAMNT…
DpdA/TGT_2	CAB4121962.1		Viruses__Duplodnaviria__Heunggongvirae__Uroviricota__Caudoviricetes__Caudovirales__environmental_samples__uncultured_Caudovirales_phage	MNLVFMGAEVPSHRILLTNMGVKHVSINFYRLAKRGLPKTKDYVIQGRFPDDVKVYVDGGGHQINDLKLTERELQEYADTYLDFLAVNADRISGATELDVKSMGQAWNTYHRTQAQEILGDKLWVVWHQETGHTALYALCERFTNVALLGESLEDDTTLSARSKAMLSQFPELQFHGIACAKPDNLRQVALSTASSLSWLSPMMRGETIVWNGTKLVRYQKKQKDQARPRYKAIIEKAGLDYDKIINDDSNEVTRLAIWSYLQLEKALDKRSGKKLSDNSEFKDDPGSAETGGADPDNNPILSRKVLSERGPDERHILPVFGVKNKTVVEKDDNGKDTIRDVPVLSSTSASLRQCDTCFVAANCPAFKPSNACAFSLPVEIKTKDQLRSLLNAVVEMQG…
DpdA/TGT_2	CAB4123712.1		Viruses__Duplodnaviria__Heunggongvirae__Uroviricota__Caudoviricetes__Caudovirales__environmental_samples__uncultured_Caudovirales_phage	MIIFAGAEIPSNRTLLERSNVTNVMLSYWGLKKRGLPKTKAYLISEQFEPHLKVWVDSGAPQADEAGLSRRELEEFAADYEEFIALNHDRIEGWVEFDSKVMGLPWIVQQRQAFENDPKMWVVWHEEYKVPLLQQWASEYQNIAIPGAAIEAVTSLSAITRSLVAKYGTSFHGLAVAKPDNLRQIPFTSTSTMSWLSPMRRGETIVWDSMKLARYPKKLKAQARLRYKAIVERAGLDFKKFVDDDTLEATKVAIWSYLQLEKTMSKNENHPWKSQVADNSDDTLYTGLMEMGGYGSDNKGSAVQKVERPEVEQRDPQEVTSMPIFGYEMKTIVESDGERDVLKDVATIQSNTTSLRQCDTCFVSANCPAFKPASTCGFSLPIEVKTPEQLKQLNTALLE…
DpdA/TGT_2	CAB4128326.1		Viruses__Duplodnaviria__Heunggongvirae__Uroviricota__Caudoviricetes__Caudovirales__environmental_samples__uncultured_Caudovirales_phage	MNNNIIIFGGVEIPSNRTLLEASGVDRVLLNYWGLRKRGLPKTKAYLIGEHFLDGMKVWVDSGATQADKANLSRQELEAYAADYEEFIALNYDRIEGFTEFDSQVLGLHDIVKNRVVYENDPKLWVVWHEEYSVRLLEEWAAEWQNIAIPGAAIDNVTTLAKVIQRIKGKYPVKVHGLAVAKPDVLRAIPFDTVSTLSWLSPMRRGETIVWDGNKLARYPKKMKAQARLRYKMIVEKAGLDFKKFVEDDTKEATKVAIWSYIQLEKAMSKNKKPQVSDNSDDTLYTGLMELGGVGSNNSGSEMRKVEPAEVIQRDPNEIVPLPVFGYEMKTVVEHENGHDVLRDVPVVQGQYGSLRQCNSCFVKDNCPAFKDDNACAFNLPVEVKTKEQLKGLLTSIVE…
DpdA/TGT_2	CAB5226202.1		Viruses__Duplodnaviria__Heunggongvirae__Uroviricota__Caudoviricetes__Caudovirales__environmental_samples__uncultured_Caudovirales_phage	MKVVLAGAQSKNAMEDLLWAGTPNVLVSYEYLKDQKNKGIEVLKTFKSAERWILVDSGAFTFKVKYKFLNSAYFDTDTFPPKPKASFEQQSVDQIVEYFKEQQIPFDPRTQWEQARQYAIQDVTNYFLEHLDWIKQAAPYANAFAELDVEWLIGDTIWQWRDQYKKVLDENNPDAELICTPHIYNSDEDLKNIATKITRYIGSDFLNARKDSRLWTTQMPILKEHRIRVHGWALTGHISMRELPFYSIDSTTWLGGAKYGTTYHYRGNWDIVTYDHTRKVENRQQFKGFCKEHEIDFDQFIADHIPTVNRFNAKMWTLCAIDLERDVSRAYWLSEEELQNAISTQRSEFGLDKPLEVRHRLDLISPEEARLQSINYTRMCNACFLNTKCPAFKKDATCS…
DpdA/TGT_2	CAB4138303.1		Viruses__Duplodnaviria__Heunggongvirae__Uroviricota__Caudoviricetes__Caudovirales__environmental_samples__uncultured_Caudovirales_phage	MIIYCAGVQSRKDLIDKGHVKNPFITFFVYQSNQEFAADVAYMCDRADRLFVDSGAHTWFAASHNVDSAVSVKSSVRVPDHFDYFDRYLEAAKQVRASPHGSKVWFAELDIGPVIGQSHILDWRKKILASGAADRFVIVWHPDVESWSEFDRVARSWPSKYVGVESTGRGNGIDYPRLAYHFYKLGIKTHGFAMTKVEHMKITPFYSVDSTSWMQFERFGLVTIRDLVKAKAIGEFSRRLAAKDVFYDKVILKRFCPKSAKSELGKKEWRSLSGIKDFGLFQDQITDLWKSRGVVWP
DpdA/TGT_2	CAB4149949.1		Viruses__Duplodnaviria__Heunggongvirae__Uroviricota__Caudoviricetes__Caudovirales__environmental_samples__uncultured_Caudovirales_phage	MKVFLAGCEDFPFLYLTEIAKHPYTLFSYYHWKNTSPRNKAQVDEIWERFPQEIICDSGLFTLMFGVGKGGNYDMDFMRDYTRTYIAQAKKFTAKNLTIVESDVHKLLGMDAVFELRKEFEDSGMKVLYVWHREEGIEGLYAMAEKYDYIAISVPELRILCKGKVRYQDAVKDLEQKILANVKKIPKIHLLGNTVMETMETNVSYSCDSTSWLAGGRWGRYLHYTHGKLTAKKISEEDYRRTEYMFRTQYPYEYDLLKTQYGHRSPKYLPYVLTMYLSARSYSLYQSYLDRNYHCIAEAR
DpdA/TGT_2	CAB4135793.1		Viruses__Duplodnaviria__Heunggongvirae__Uroviricota__Caudoviricetes__Caudovirales__environmental_samples__uncultured_Caudovirales_phage	MRIFLAGNGGYHYDKKDNFYDFYRLLSYHSFPKMLLPVIHKYKDFILDSGIFTYLNLDKYKKQASSIDWQKYLVDYSNFVRENRIKNYVELDLDNVIGLQEVERLRQELEKRVGWKTMPVWHINRGYDKWLEICRNYDYICFGSFLTDNLSQNKYRTINKFISDASKCNYKVHGLGMTSMKWLQILKFYSVDSSSWLAGVRYGTVPYFDGKIIKTIKKPTNHQIKDSKKLARHCMYEWIKYSKYMDS
DpdA/TGT_2	CAB4152133.1		Viruses__Duplodnaviria__Heunggongvirae__Uroviricota__Caudoviricetes__Caudovirales__environmental_samples__uncultured_Caudovirales_phage	MIVYLAGTNKKQIESLQSPISVLESFAYMKKHADTIDLLLANNFILDSGAFTFIGQNKKNVNWDQYTNEYIDFINKHKIKKYFELDIYSVIGVEKTEQLRNKIEKATGVQSIPVWHIFLGIDYYKKLCEEYSYIAIGASGRHDSKWTRTNPEKLNALVCYAKNKNVKVHGLGYTCLKQLHIIPFHSVDSTTWLNAGKFGEYQKFTGSSIKKIQAGSIGMKTKKGIIDAMNENNFNEWIKFQKYAENNL
DpdA/TGT_2	CAB4151389.1		Viruses__Duplodnaviria__Heunggongvirae__Uroviricota__Caudoviricetes__Caudovirales__environmental_samples__uncultured_Caudovirales_phage	MKIYLAGVETFHAYFPEQDYSGIPILTTFYHLMKKKIIPDYAYCDSLILDSGAFTFFGGKKVNWDEYVDQYIDFINKTDRKLFFELDIYKIIGLEGVENIRRKIETKTGKKTIPVWHIFLGIDYYKKLCEDYDYIAISASGAYDSKWTRTNIDQLKKMVLYAKSKNVKVHGLGYTCTNKLEEVPFYSVDSTSWISGMKFGNIHRFNGRTIQTLKRPANTLMINPRLRLKNNFDEWVKFQKYAEQNL
DpdA/TGT_2	CAB5224213.1		Viruses__Duplodnaviria__Heunggongvirae__Uroviricota__Caudoviricetes__Caudovirales__environmental_samples__uncultured_Caudovirales_phage	MIIYLAGIETYNSYFKKVPDDVYNLCTFFHYNSKKEIPEFAYHPKHILDSGAFSTFKDPIKARLFDWDGYVKKYIEFIKKTEQKLFFELDIDCVVGLEKVEYYRKMIEDSVGIAPIPVWHSNRKWEYFEMMCEEYPYVSLGTTSANADGKKIRSNPEILKKFINTAHKKNAKIHGLGFTNIPWLKELKFDSVDSTSWISGQKFGIIHKWNGREMIQYKRQKGQRMINPEKRLYHNFNEWVKFQKYAYENL
DpdA/TGT_2	YP_007005872.1	with PreQ0 pathway	Viruses__Duplodnaviria__Heunggongvirae__Uroviricota__Caudoviricetes__Caudovirales__Myoviridae__unclassified_Myoviridae__Bacillus_phage_BCD7	MSNKLYEIYGESVNSPTRLVMSGVESDAYWDIAIKSGVDRVLVSYHYIQQKGKNFLRKRLEKHPHIKVMIDSGAYTFHIKEEEYKNKPMEFWENYLERYTNFVRENKDLVFSCVELDIGNIIGFDKLDELRAKYFEPLKDEGILVCYVWHEYDGIKYWETMCQKYDYVGFSLQTSSSLTDAQIMKMVNTARRYNSIIHGFALTRVEIMSKLPFFTGDSTTWLVGTQYGELNWFDGRRLKRLKKDKWKTVYKQKYIKLGANWDLAGQENPYELIRINLLVFREAEKYIIKRIKARCYWLKGINSGKGESTRTMAKKILKRPSAKKEVTEAEETTPKKKLKVKPKKKLGIKKKVAEEPKQEAPKPKTTAPAKKGIWEQLDEQVQNRPQTKFEEFLALSDEP…
DpdA/TGT_2	QHJ82999.1		Viruses__Duplodnaviria__Heunggongvirae__Uroviricota__Caudoviricetes__Caudovirales__Myoviridae__unclassified_Myoviridae__Myoviridae_sp_	MRIFLSAMENTQAFNCLRYIKQQGYHIHDALISYYYLEKGKPKPHEWQLIFDNCDKLMVDSGAHSFQVGKTVDWYTYTERYAQWVADHDSDPRYVGFFEMDVDVVLGYQKVKELQKILFQASDKIIPVWHKNRGIDEFKRMCHETKGDIVAITGFHNEDIMDKQYPMFLNYAWKCGKKVHCLGMTRSKVLDRVPFNYVDSSSWKQYGNYGSRIFFKNGKIKTKKVKGRYTTNQLDELNLVEYLKFVEYYNVKWNKVNHDLYTRFKWLFEISSGKTILCGYYKIMEGVTHETTQRNIGNDKSCGNIRIVCGYIVGNSSVWVWGNSVQTVGDV
DpdA/TGT_2	QHJ77130.1		Viruses__unclassified_bacterial_viruses__Bacteriophage_sp_	MRIFLSAMDNAQAFKGLDYIEEQGLHIHDALVSYYYLEKGKTKAHEWELIHRNCDNVMVDSGAHSFQVGKTVDWYNYTERYAQWVADHKDDPRFVGFFEMDVDIVLGYEKVKELQNILFQASDKIIPVWHKNRGIDEFKRMCHETKGDIVAITGFRNEDIIDKQYPAFVKYAWSCGKKIHCLGMTRKKILDKVPFDYVDSSSWKQAGIYGNRLHFKNGQMVTKSVHGRYTTTELNNLNLVEYMKFAEYYNAKWHRINHDLYENFNWQWWRTCTKPRKEVKGMKKRKSTIELAKVGVTTALYVVLSLLVAPFSFGAIQLRLSEMFNHLIIFNKRYILSMILGCFIVNLFSPLGVIDLVFGVAGTVLSSLGIYTMNKVFDKFELKGGLKVKLLLSSVISAI…
DpdA/TGT_2	AGH13911.1	with PreQ0 pathway	Viruses__unclassified_bacterial_viruses__environmental_samples__uncultured_phage	MKLAEVNYRLYTCYPFIVNKKITDDFTLKSDAPIMRKDLQFKHVIQDSGLFTLMFGAAKDKQLTYDDLVDWQDKLIKFTNSNDLQQTCVEVDCQKVLSPEDAWKLRYRMRDKLKNRQINVFHKEDGRKGLDRLIEFAEYIAISVPELRITNPKTFREDTHRIAWYIKNKKPEIDIHLLGCTDLKMLKQNKFCTSADSTSWLAPLQFGISRTSKGNMHINYHNKEIRQQYMEQARLFGVKEKSLPRTADCAISALLNKLDYQSVAGSQD
DpdA/TGT_2	QDP63659.1		Viruses__unclassified_viruses__unclassified_DNA_viruses__unclassified_dsDNA_viruses__Prokaryotic_dsDNA_virus_sp_	MKLFLAGADMDYHIEPIYKAGHPSMLTSYWKHKDKFLPSWLEWYNKTRNLDWIMDSGLFTMMFGAGSDKTYTEDDLLEYTYKYLKDLKTINYNHYIVEMDVHKVLGLESLKRFRAIFKKHYDLDKTIYVWHVEEGEKGFRQLCKNYPYIAISVPEMRIVLKGKSNIEKTIKQLVLLANKINPNIKIHLLGCTQQNLMEQKGYYSCDSTSWMSSVKYGTGFYFNGNKITGLNIHTNTWKSYFNKYKHMKFTRGEKDYHRNLYLCAKAYNKLNKHINNKYYNYEPLKTII
DpdA/TGT_2	QDP49443.1		Viruses__unclassified_viruses__unclassified_DNA_viruses__unclassified_dsDNA_viruses__Prokaryotic_dsDNA_virus_sp_	MKLFLAGVNDQNKLQAVYRANHPYILSSYWEHQRGFHKEWLHWYKKTRDKGADFIMDSGLFTMMFGAGSDKTYSEKELLDYTNKYLKDIKAIGYNNYIVEMDVHKVLGLQSLKRFRKIFEKEYPLEKTIFVWHVEEKELGFKKLCEKYPYIAISIPELRIIFKGNRKSLRNAIKNLIKIANDINPNIKIHLLGCTQISLMEQKGYYSCDSTSWQSSQMFGTCYYFDNKLKRVKETTDFWKQYALRMEDKIWRYSDKTKEEKFKKLTAQNYWRNASLCAMAFSKLNQHINNRYYNFEQIKKLNYES
DpdA/TGT_2	QDP64166.1		Viruses__unclassified_viruses__unclassified_DNA_viruses__unclassified_dsDNA_viruses__Prokaryotic_dsDNA_virus_sp_	MNVHLAGIYSRPHLLKEHMKLYIAGSNDGHKWSGDHNETIEKNKPYILESFYYLREQTEYMKKMFTHFTDFLLDSGAFTFLNGNTEKCNWDEYTEKYAKFINTYNVNLFFELDIDPIVGLKEVERLREKLEKLTNKKCIPVWHRSRGLEYWHQMTKKYNYVAIGGIVTKEIKRKEHGIFTQLLKIAYNNKCKVHGLGYTNMSGMKKYKFYSVDSTSWLYGNRGGYLYQFDGVNMNQIKPENKRLKGREAAKHNFNEWIKYQKYAETNL
DpdA/TGT_2	QDP48021.1		Viruses__unclassified_viruses__unclassified_DNA_viruses__unclassified_dsDNA_viruses__Prokaryotic_dsDNA_virus_sp_	MKIYLAGSEIRDIFSNFNYDFNRLESFYYVTKKTVKDIKKYKRYMLDSGAFTFIMSKKKVKIDIDDFTDRYIEYIKNNEIDLFFEMDVDKVFGYEKVKQLRKKIESKTQKQSIPVFHTNRGKDDWIAMCKDYDYIALGIAGKDVSWGDWKAFYKFVMSAKEYNCKVHGLGITGMNSLQKVPFYSVDSSSWTAGNRYKTLFHFNGNSCKAQNHLNLENKRIKNHLELALHNFNQWKKFSEYMEDKINA
DpdA/TGT_1	MBG17159.1		cellular_organisms__Archaea__Euryarchaeota__unclassified_Euryarchaeota__Euryarchaeota_archaeon	MNPEQLXECIEXVGKDQILILDNGAFTAWKKGITLDAAWWDGFYTWANAAMDRCPQAVAVIPDVIEGNEEDNLQLIKDALHQEKLKYPERAMAIWHLNESLDQLQKLYRIFNFVGFGSCQEYDIARNKPGSEYLERIKEVFAHMNYWDIKFNITRPWIHMMRGLGVLDKIGFDSADSCNVAINHCRTKKKFINHVREMADRIAAKVKGIELAEMPLFQVAH
DpdA/TGT_1	WP_158790862.1		cellular_organisms__Bacteria__Acidobacteria__Acidobacteriia__Acidobacteriales__Acidobacteriaceae__Granulicella__unclassified_Granulicella__Granulicella_sp__L60	MIHYHGTPITPDSAAAQILMRRHAMVSFAHPEQIDLVADACQSFALDNGAFSAWRGGRPITDWGRFYEWVAVWQRHPGFDWFLIPDVIDGSEEQNDALVFDAALSQHGVPVWHLHESLGRIERLIGRGFARIAIGSSGEFARIGTPAWWRRMAEAMSAFCDEQGRPRTRLHGLRMLDPYVFASFPFSSADSTNIARNIGLDGRWTGSYAPATKGGRGAVLAERIEMNNSTARWSGLAYSESLPLLFSDSHAGESA
DpdA/TGT_1	NBT16992.1		cellular_organisms__Bacteria__FCB_group__Bacteroidetes_Chlorobi_group__Bacteroidetes__Chitinophagia__unclassified_Chitinophagia__Chitinophagia_bacterium	MLDNGAFSAKTRGLPFDINGFYEWVEPLLVHPHWAVVPDVIDGTVEQQKEMVKTWPFRKEFGIPVWHLGLPITYLLELCDTWGRVCFGSAGEFWQIGTTKWCGKMDEAFNAMTKTFGRQLPWVHGLRMLGLSSGPWPLASADSTNVALHHAEKQICAGCMAKRIDSTNPPTLWGTKTIAGDIDMNRY
DpdA/TGT_1	HAZ24105.1		cellular_organisms__Bacteria__FCB_group__Bacteroidetes_Chlorobi_group__Bacteroidetes__Cytophagia__Cytophagales__Cyclobacteriaceae__Algoriphagus__unclassified_Algoriphagus__Algoriphagus_sp_	MVGKHFCVSFEDARNVEWCVKHGQSVMLDNGAFSAFTKGKQIDFKKYEQWIEPYLYPPNWAIIPDVIDGEVEQQRELIKKYSHLPKHLVAPVWHMSLSLDWLLEIANNYDRFCFGSSGAYWQVGSESWCRRADQAWNELTKRGFKPWVHMMRGLALCGDIYPFASADSTNVARNFKNKGSETCPERMARRIDSIQTPLKWTLKEIQGSLL
DpdA/TGT_1	WP_089333847.1		cellular_organisms__Bacteria__FCB_group__Bacteroidetes_Chlorobi_group__Bacteroidetes__Cytophagia__Cytophagales__Hymenobacteraceae__Hymenobacter__Hymenobacter_mucosus	MLKIHGTPIGGSKADARQVLTDRWGLVSYERRDQLSLVLEVCKGFVLDNGAFSKWRQGHTEFQDYDGYTAWVEKLQQHPRFLWAIIPDHIAGTEAQNNAYLARWPEHLRGVPVYHMHHSLDRLLWLAQHYETVALGGGIGYEVLKSRAWWQRIREMMEVVTDEHGRPLCQLHGLRMLDPKVFTVLPLTSGDSTNVARNSGQAARFAGTTAKTRGDRACLIADRIEAYDSARSWRREGRQVSLFDCFPNVAQAA
DpdA/TGT_1	WP_173118761.1		cellular_organisms__Bacteria__FCB_group__Bacteroidetes_Chlorobi_group__Bacteroidetes__Cytophagia__Cytophagales__Hymenobacteraceae__Hymenobacter__unclassified_Hymenobacter__Hymenobacter_sp__BRD128	MIKYHGTPMGGSKQDAHTALAGRYALVPFSRPDDLALVVGACRGFLADNGAYSYWRKGFAEYPHYEAYVRWVEKIQPLPGFHGAIIPDHIAGDERQNNEYLRRWPVHLTGIPVFHMHHSLDRARWLAQTYDTVALGGGRGYEQLKSASWWARMHEIMSAFCDEYGRPLCRLHGLRMLDPKVFTKFPLASADSVNAARNSGSSQRFAPGLTRGERACLIADRIEQQDAPQVWLRPELLARRQLTLF
DpdA/TGT_1	WP_196956118.1		cellular_organisms__Bacteria__FCB_group__Bacteroidetes_Chlorobi_group__Bacteroidetes__Cytophagia__Cytophagales__Hymenobacteraceae__Hymenobacter__unclassified_Hymenobacter__Hymenobacter_sp__BT594	MIKFHGTPIGGSRADAVQALRGRYGLVSYARPDQLNITLEVCRGFILDNGAFSQWRKGATEFGDYDGYTAWVEKLQQHPRFLWAIIPDHIAGSEAKNNEYLARWPKHLRGVPVYHMHHSLDRLLWLAQNYETVALGGGIGYEVLKSRIWWQRIREMMDVVDWHGRPLCRLHSLRMLDPRVFTVLPLSSGDSTNV
DpdA/TGT_1	WP_139926476.1		cellular_organisms__Bacteria__FCB_group__Bacteroidetes_Chlorobi_group__Bacteroidetes__Cytophagia__Cytophagales__Hymenobacteraceae__Hymenobacter__unclassified_Hymenobacter__Hymenobacter_sp__DG01	MIKYHGTPIGGSKTDAVQALTGRFGLVPYSRPDQLNIVLQYCKGFVLDNGAFSDWRKGYTEYRDYNGYTAWVEKLQEHPRFHWAIIPDHIAGTEAQNNAYLKRWPAHLKGVPVYHMHQPLERLLWLAQNYEIVALGGGNGYEVLKSRAWWQRIREMMDIVCDEFGRPLCQLHGLRMLDPKVFSLLPLASGDSTNVARNSGQAARFAGTTATTRGERACLIADRIEALDSARYWRREGRQTSLLDSFYNVAQAA
DpdA/TGT_1	MAK38108.1		cellular_organisms__Bacteria__FCB_group__Bacteroidetes_Chlorobi_group__Bacteroidetes__Flavobacteriia__Flavobacteriales__Flavobacteriaceae__unclassified_Flavobacteriaceae__Flavobacteriaceae_bacterium	MKGKHFCVSHAHPYDLETVLEIGQSVMFDNGAFSVYTKGKIFNEKKYYQWIDEYLCHPHWAIIPDVIDGDIS
DpdA/TGT_1	NCA73122.1		cellular_organisms__Bacteria__FCB_group__Bacteroidetes_Chlorobi_group__Bacteroidetes__Sphingobacteriia__unclassified_Sphingobacteriia__Sphingobacteriia_bacterium	MAVWHLGDPLDYLGYLLESGFSYLAFGSSGTYREPNTPAWHARMAQALAVVDRLCTRSRGLARPWLHLLRAQSCHHFYPFDSSDSTNLAVNHSRHCNRAQHLELIARRISEKIERSCDMVSERPPPASHAIESRIGDLHLQWLTGASGQGLGSFALTGRSPIELHIEDYRATRVSDGEIPVRPSVSRQGELDLL
DpdA/TGT_1	NTU68950.1		cellular_organisms__Bacteria__FCB_group__Bacteroidetes_Chlorobi_group__Chlorobi__Chlorobia__Chlorobiales__Chlorobiaceae__unclassified_Chlorobiaceae__Chlorobiaceae_bacterium	MIHYHGTPCGGVSADLPRFYQARHALVSFARPDDIAVAAECCQSFCLDNGAFSAWKRGHTPDWDEYLEWVSEWASHPGFDFWIIPDDIEGDERANWKLMFKYGLRVRHAMPVYHMHESLDHLERVIKEFPRIAIGSSGQWPNPGTASWWTRMEQIMEVCCINGKPRVKLHGLRMLDPEIFGRLPLASADSTNAVMNSKSNTRFGMYKPPTAAQSACIIADRIECHNSAATWKPSTQMQLWT
DpdA/TGT_1	KPL28535.1		cellular_organisms__Bacteria__Proteobacteria__Acidithiobacillia__Acidithiobacillales__unclassified_Acidithiobacillales__Acidithiobacillales_bacterium_SM1_46	RVCVGSTADYAVILSPAWVARMDRLWNEITKRHARTPNVHMLRGMQLSAREWPFASVDSTDVAQNHNRPQNTARAMADRWDAANCPACWVERHPQTDMFDQEIT
DpdA/TGT_1	WP_087139096.1		cellular_organisms__Bacteria__Proteobacteria__Alphaproteobacteria__Caulobacterales__Caulobacteraceae__Brevundimonas__Brevundimonas_diminuta	MSGLAKAAYHGTPITPNTVLQALGFRDYCVSYYRPDQVEWIDANARSWFADNGIFSAWMKGTEFSDAYWHDYYDFCRRWCLDGNCAWAVIPDPIGTGTQELDYFIREWPADLRDYGVPVYHLDEPIHRAVSLLERFGRLCVGATGEYRVILSVAFCERMDELFNAIHAAFGSIPPVHFFRGLQLLKPDCDWPITSADSTDIARNHNRLKSISPLERSRRRIGDQAAEVATLLEEMFGNRPEGSEHHLWAVQQAAGRWDAMAARRGTAWPPARLSQRQLFGAAA
DpdA/TGT_1	WP_128719345.1		cellular_organisms__Bacteria__Proteobacteria__Alphaproteobacteria__Caulobacterales__Caulobacteraceae__Brevundimonas__Brevundimonas_diminuta	MSALAKAAYHGTPITPNAVLQALGFRDYCVSYYRPDQVEWIDANARSWFADNGIFSAWMKGTEFSDAYWQTYYDFCRRWCLDGNCSWAVIPDPIGTGTQELDYFIREWPADLRDYGVPVYHLDEPIHRAVNLLERFGRLCVGATGEYREILSAPFCERMDELFNTIHADFGTIPPIHFFRGLQLLKPGCDWPITSADSTDIARNHNRLKRLGERHLWAVQQAAGRWDAMAARRDTIWPPERLSQRQLFGASA
DpdA/TGT_1	WP_165117777.1		cellular_organisms__Bacteria__Proteobacteria__Alphaproteobacteria__Caulobacterales__Caulobacteraceae__Brevundimonas__unclassified_Brevundimonas__Brevundimonas_sp__scallop	MTIHRHAGPITGADVFATVAGRNFLASYETSARSWADSAEQVAQTLWFDPGAYTIYRRLQETIRKRRAAGEVVSADEEHELLHAPRDWRGYYDWLDARLDRPTTLAIIPDVIDGASQLQDSLIKEWPYGKKGVPVFHIHHSAERMLRLLDEWEWVAFGSAGEYWEILSPEWEERMHFLWNEIAKRHQRTPQVHMLRGMQLCLKPNPFPFASLDSSDVGQNHNRPQNTALDMINRWDAAQCPARYTPRAHQLSLLDIAA
DpdA/TGT_1	WP_172268869.1		cellular_organisms__Bacteria__Proteobacteria__Alphaproteobacteria__Caulobacterales__Caulobacteraceae__Caulobacter__unclassified_Caulobacter__Caulobacter_sp__RHG1	MTDIHHVTPITPNAALIDVCTGRDLLVSMYRPDQLATVLEIGRLIITDHGNFSTWIAAMKAAREWSEENVPSATYFKWLEPFIWRPNVKAIMPDIPGAPSQINDGQLLDWPFPVEKGMPVYHMDGPIARFGRLLEKYPRVCMGWIGDPKKEPVGCDAYWRRVEEIERELGLDVWQQTHMLRGVAVAFDRPFRRSRRQQPRPKRPSLRQPHGRVARRQVARASFLRRQAGEKA
DpdA/TGT_1	PZQ59251.1		cellular_organisms__Bacteria__Proteobacteria__Alphaproteobacteria__Caulobacterales__Caulobacteraceae__Phenylobacterium__Phenylobacterium_zucineum	MAGAFHGTPISPNELIEHLGRRRYCVSYFRPDQITLLVTLALVLMIDNGAFSAWKKGLVLDAAYWRAFYDFVIRWLPQADPRSWFVIPDVIDAGTQEQDALIRECPAELLNRGAPVWHMDEPISRLLRLIEAHPRVCIGSTAEFAVVGSPAWRARMDEVWDEIIRTFGAVPIIHMLRGMQCFLPTFDYPFDSGDSTDIGRNHNRLKRYGERHMWAVARKADRWDELAARCPTTWTPRSERSFKLGWVA
DpdA/TGT_1	NBW14534.1		cellular_organisms__Bacteria__Proteobacteria__Alphaproteobacteria__Caulobacterales__Caulobacteraceae__unclassified_Caulobacteraceae__Caulobacteraceae_bacterium	CLMTIHYHGTPITPHATGINTLAGKFFCVSHARPDQVVIAHKIGQGVMLDNGAFSAWKRGHVVDWDAYYLWTEKWMSAFPTTWAVIPDEVGGGTQLQISLIKSWPHGHRGAPVWHLDEPIDHLLHLADNWPRICFGSTAEYANVGSLDWMRRVDEAFTALTHRHKFLPWVHMLRGLQCCDISKGFYFPFSSLDSTDVAQNFKVRGPARAMADKWDAQQCPGGPYVPQPVQLLLEAV
DpdA/TGT_1	NBW21797.1		cellular_organisms__Bacteria__Proteobacteria__Alphaproteobacteria__Caulobacterales__Caulobacteraceae__unclassified_Caulobacteraceae__Caulobacteraceae_bacterium	MIHYHGTPIGGKRDDVARFLRGRHALIPFGHTEDIGTASEVCQTFVIDNGAFSAWRSGTPIEDWSEYYQFVDEWRRHPAFVWAIIPDVIDGDEQQNNDLLAEWPYEECGVPVWHLHESLQRLEMLTSAYQIVALGSSGEYRTPGTESWWTRMQEAFECCTDDNGQPRAKLHGLRMLDPELFQYMPLASADSTNAAQNGSRTARRCGCNTLTGTTIIADRIESFQSAAKWTTRERQEVLWR
DpdA/TGT_1	NBW22558.1		cellular_organisms__Bacteria__Proteobacteria__Alphaproteobacteria__Caulobacterales__Caulobacteraceae__unclassified_Caulobacteraceae__Caulobacteraceae_bacterium	GGPITPRSVAIQAWVRRHACVSFANPEQIGLAAEVCQSFMLDNGAYPLFTAGDGDIDVPAYYDFVGAWALHPGFDWCLIPDKIDGDATQNDALIETWQLPRHMSVPVFHMHEPLERMAALVRDWPRVAIGSSGDYWEIGCAKWWGRMHEVMMVSCDEQGRPLCKLHGLRMLDPTIFSHLPLSSADSTNVARNVGLDVRWTGPYQPKSKETRALILIDRIEAHASASIYTGSAGTQMNWELIG
DpdA/TGT_1	NBW23271.1		cellular_organisms__Bacteria__Proteobacteria__Alphaproteobacteria__Caulobacterales__Caulobacteraceae__unclassified_Caulobacteraceae__Caulobacteraceae_bacterium	MLDNGAFSAFTRGLKFDRDGFYEWVEPLLAHPHWAVVPDVIDGTVEQQKEMVKTWPFRKEFGIPVWHLFGI
DpdA/TGT_1	WP_089177230.1		cellular_organisms__Bacteria__Proteobacteria__Alphaproteobacteria__Hyphomicrobiales__Bradyrhizobiaceae__Bosea__unclassified_Bosea__Bosea_sp__AS-1	MTIHYHGTPLTPRIDLMKMAGKHFCVSFANPGDAEWCLQHGQSVMWDNGAFTFFRGGKEPDWARFFSWLESRLGHPHWAVVPDVIDGTAEQQRDLVKQWPFPKHLGAPVWHMGLEFDYLLELADAWPRICFGSSGAYWQVGSPAWERRADEAFNHLERRGLRPWVHMLRGLAMCGDRWPFASADSVNVARNFKDTSSCPERMARRIDAVQCPVKWSLRASNDNEGDLFNAIAG
DpdA/TGT_1	WP_131857407.1		cellular_organisms__Bacteria__Proteobacteria__Alphaproteobacteria__Hyphomicrobiales__Bradyrhizobiaceae__Bosea__unclassified_Bosea__Bosea_sp__BK604	MMTVHYHGTPITPVSALYELAGRHFCVSHARPEDVQRAHQIGQSVMLDNGAFSKWKRGAETDWPAFYDWCERWLSYPTSWAVIPDVIDGGSQLQDALLKEWPFGHRGAPVWHMDEPIDRLLRLVEEWPRVCIGSTAEYAAVLSPAWQRRMDECWNEMTSGRRFLPNIHMLRGMQCAGRQWPFASLDSTDIAQNHNRPQNTPRGMADRWDAMQCPGVWSVRPEQMELSA
DpdA/TGT_1	WP_050400414.1		cellular_organisms__Bacteria__Proteobacteria__Alphaproteobacteria__Hyphomicrobiales__Bradyrhizobiaceae__Bradyrhizobium__Bradyrhizobium_embrapense	MTIHYHGTPLSPRAELLKMAGKCFCVPYSDARDADTCLTIGQAVMFDNGAFSAFTQKKQFDRAGYIRFLEPRLAPPHWAIPPDVIDGSVDEQRAGLADWPYPGALSAPVWHMALPIDWLLELADAWPRICFGSTSQYWQVGSDLWCRRADQAFNELAKRHQHLPWIHMLRGMSLSGDRWPFASVDSVNVARNFKDFNLDPERMARRLDAVQCNGVWTVQPEQQDMFA
DpdA/TGT_1	WP_173642670.1		cellular_organisms__Bacteria__Proteobacteria__Alphaproteobacteria__Hyphomicrobiales__Bradyrhizobiaceae__Bradyrhizobium__unclassified_Bradyrhizobium__Bradyrhizobium_sp__41S5	MTIHYHGTPLSPRSELMKMAGKCFCVPFSDARDAETCVAIGQAVMFDNGKFGAHTRGATIDTAKLYAWLDRFLGHPHWAVVEDEIDGTVEEQRAMTARWPFPRQLSAPVWHMALPIEYLLELADGWPRICFGSTSQYWQVGSDLWCRRADEAFNELSKRHRHLPWVHMLRGMSLAGDRWPFASVDSVNVARNFKDFNHCPERMARRLDAVQCGGVWVVQPQQQDMFA
DpdA/TGT_1	WP_027578447.1		cellular_organisms__Bacteria__Proteobacteria__Alphaproteobacteria__Hyphomicrobiales__Bradyrhizobiaceae__Bradyrhizobium__unclassified_Bradyrhizobium__Bradyrhizobium_sp__Ai1a-2	MTIHYHGTPLSPRSELMKMAGKCFCVPFSDARDAETCVSLGQSVMFDNGKFAAHTRGAVIDTAKLYAWLERFLAHPHWAVVEDEIDGTVEQQRAMTARWPFPRALSAPVWHMALPIDYLLELADEWPRVCFGSTMQYWQVGSGAWCRRADEAFNALAKRHRYLPWIHMLRGMSLAGDRWPFASVDSVNVARNFKDFNLDPERMARRLDAVQCNGVWIVQPEQQDMFT
DpdA/TGT_1	ODT82452.1		cellular_organisms__Bacteria__Proteobacteria__Alphaproteobacteria__Hyphomicrobiales__Hyphomicrobiaceae__Pelagibacterium__unclassified_Pelagibacterium__Pelagibacterium_sp__SCN_64-44	MFDNGAFTIHQQGGELDADAYYCWLRPMLRHPHWAVVPDAIGGGVEDQRAMVATWPFAKALGAPVWHLGLSIDYLIELATTWPRICFGSSEDYWQVGSLAWRGRMHEAFGALHDAGLHPHVHGLRMMDQAGKWPLASVDSVNVARNYKDREDMPGRMADRLDRVNAPLNFQIERRLFDAA
DpdA/TGT_1	WP_147028018.1		cellular_organisms__Bacteria__Proteobacteria__Alphaproteobacteria__Hyphomicrobiales__Methylobacteriaceae__Methylobacterium__Methylobacterium_oxalidis	MMVHYHGTPITPLTALYQLAGRCFCVSHARPDDVARVHQIGQSVMLDNGAFSKWKRGAETDWPAYYDWCDRWLDFPTTWAVIPDVIDGGSQLQDALIRESPHGQKGAPVWHMDEPLHRLLRLCQEWPRVCIGSTAEYAVVLSDPWRRRMNECFNALAAEHRRLPMIHMLRGMQCSGREWPFASVDSTDIAQNHNRPQNTARGMADRWDAMQTPGRWERRPEQMELVA
DpdA/TGT_1	KQP99683.1		cellular_organisms__Bacteria__Proteobacteria__Alphaproteobacteria__Hyphomicrobiales__Methylobacteriaceae__Methylobacterium__unclassified_Methylobacterium__Methylobacterium_sp__Leaf121	MIHYHGTPITPIAALYQIAGRHFCVSHARPEQVARAHEIGQSVMLDNGAFSKWKRGAETDWPAFYAWCERWLGFPTTWAVIPDVIDGGSQLQDALVREWPFGHRGAPVWHMDEPLHRLLRLCEEWPRVCIGSTAEFRVVLSDPWRRRMDECWNALAREHRLLPWIHMLRGMQCAGREWPFASVDSTDIAQNHSRPQNTPRGMADRWDAMQTPGAWEPRPEQMELVA
DpdA/TGT_1	WP_196271971.1		cellular_organisms__Bacteria__Proteobacteria__Alphaproteobacteria__Hyphomicrobiales__Methylobacteriaceae__Microvirga__unclassified_Microvirga__Microvirga_sp__BT350	MLHYHGTPLTPRAELLKMAGKHFCVPFSDPRDADICQQIGQSIMFDNGQFTAFTQGKSFDENAFYAWVEPRLGHPHWAVVPDVIDGAVEQQRDLVAQWPFPRALGGVVWHMALPIDYLLELAGEWPRICFGSSGQYWQVGSPSWARRADEAFNALARRHRHLPHIHMLRGLNLAGDRWPFASADSVNVARNFKDTGTCPERMARNIDSRQCGVRWQPIPVYSQLDLIA
DpdA/TGT_1	WP_134188191.1		cellular_organisms__Bacteria__Proteobacteria__Alphaproteobacteria__Hyphomicrobiales__Methylocystaceae	MTIHYHGTPITPSRVYAELGGRHFCVSFANPRDVERVHRIGQSVMLDNGAYSLWRSGRATKWPEYYAWADSWLDYPTTWAVIPDVIGTGAEEQDALLREWPFGEKGAPVWHMDEPIDRLVKLTDTWPRVCIGSSGVYAVVLSDRWTRRMDSAWEAMSARHRRTPVIHMLRGMQCSGRRWPFASVDSTDVARNHNCPHNSARRMMDRWDPSQCRPLWTPPDRQIELDICEAGGGL
DpdA/TGT_1	RWN51365.1		cellular_organisms__Bacteria__Proteobacteria__Alphaproteobacteria__Hyphomicrobiales__Phyllobacteriaceae__Mesorhizobium__unclassified_Mesorhizobium__Mesorhizobium_sp_	MKLAGKHFCVSFADARDGDWCLANGQSVMWDNGRFSAFTQGKMVDDAKLYAWLEPRLGHPHWAVIPDVIDGTVEQQRELVSQWPFPRHLGAPVWHLGLPFEYLIELAEAWPRICFGSSGTYWQVGSPSWERRVDQAFNELERRGLRPWVHMLRGLAMCGDRWPFASADSVNVARNYKDTSICPERMARRIDAVQCPVKWVMRAVNDNEKDLFSAAA
DpdA/TGT_1	WP_135908515.1		cellular_organisms__Bacteria__Proteobacteria__Alphaproteobacteria__Hyphomicrobiales__Phyllobacteriaceae__Mesorhizobium__unclassified_Mesorhizobium__Mesorhizobium_sp__M4B_F_Ca_ET_143_01_1_1	MIHFHGTPISPRSELMKMAGKHFCVSFADARDGDWCLQNAQSVMWDNGRFTAFTQGKAVDDAKLYAWLEPRLGHPHWAVIPDVIDGSVEDQRRLVAEWPFDLWLGAPVWHMGLPIDYLLELADQWPRMCFGSSGRYWQVGSSDWERRADEAFNALAKRGPLPWIHMLRGLALAGDRWPFASADSTNVARNFKNVGSEVDPERMARRIDSVQCPINWATRPEQQDMFAA
DpdA/TGT_1	WP_019170725.1		cellular_organisms__Bacteria__Proteobacteria__Alphaproteobacteria__Hyphomicrobiales__Phyllobacteriaceae__Pseudaminobacter__Pseudaminobacter_salicylatoxidans	MTIHYHGLPLTPEIMLLDLAGRHVCISFATKRDAQVQTSLRLMQSIMFDNGAFTIHQQGGELDVAAYYDWLKPMLRHPHWAVVPDHIGGDENAQRVMVETWPFPKAFGAPVWHLGLSLDYLIELASEWPRICFGSSEDYWKVGSPSWRGRMHDAFAALEAAGQYPHIHGLRMMNEAGKWPLASVDSVNVSRNYKDREDMPGRMADRLDRVNAPLNFQIERRLFDAA
DpdA/TGT_1	QCM10258.1		cellular_organisms__Bacteria__Proteobacteria__Alphaproteobacteria__Hyphomicrobiales__Rhizobiaceae__Rhizobium_Agrobacterium_group__Agrobacterium__Agrobacterium_tumefaciens_complex__Agrobacterium_tumefaciens	MTIHYHGTPLTPRSELLKMAGKHFCVSFANPGDAEWCLQHGQSVMWDNGEYVFFKKRVALEALGRVSLPPTDWKKLYIWLEPRLGHPHWAVVPDVINGTVEQQRELVAQWPFPKELSAPVWHTGLPFDYLLELADNWPRICFGSSGAYWQVGSHDWERRTDEAFNHLERRGLRPWVHMLRGLAMCGDRWPFASADSTNVARNFKDTPICPERMARRIDAVQCPVKWTLKPANDNVGDLFHDIAR
DpdA/TGT_1	WP_155414842.1		cellular_organisms__Bacteria__Proteobacteria__Alphaproteobacteria__Hyphomicrobiales__Rhizobiaceae__Rhizobium_Agrobacterium_group__Neorhizobium__Neorhizobium_galegae	MTIHYHGLPLTPEVMLYDLAGRHVCISYATKRAAQVAIALRIMQSCMFDNGQYTLYQQGGKEDVYGFYDWIDPMLGHPHWAVVPDRINGDVDQQRALVKTWPFPRELGAPVWHLHLPIDYLLELIDEWPRVCLGSSKQYWQVGAPIWRRRMDEVTEAVYKRRRQAPWIHGLRMMAQLGKGWCLASGDSVNTARNYKDREEMPHVMAERIDRVNNQTVAPMLSVLTNDKDVFA
DpdA/TGT_1	WP_128755534.1		cellular_organisms__Bacteria__Proteobacteria__Alphaproteobacteria__Hyphomicrobiales__Rhizobiaceae__Rhizobium_Agrobacterium_group__Rhizobium__Rhizobium_album	MLLDLAGRHVCISFATKRDPQVEMSLRMMQSIMFDCGEFTHFQQGGTVDREAYYNWLRPMLRPPHWAVVPDRIDGTVEEQRALVATWPFPKSRGAPVWHLGLPISYLIELARQWTRICFGSSQQYWKVGSPVWKGRMHEAFAALEDAGLQPEIHGLRMMNEAGNWPFASVDSVNIARNYKDREDMPGRMADRLDRVNPPKIFVPQRRLITDVA
DpdA/TGT_1	WP_077986180.1		cellular_organisms__Bacteria__Proteobacteria__Alphaproteobacteria__Hyphomicrobiales__Rhizobiaceae__Rhizobium_Agrobacterium_group__Rhizobium__Rhizobium_pusense	MTIHYHGTPLTPRSELLKMAGKHFCVSYANPGDAEWCLQNGQSVMWDNGAFTFYRGGKKTDWTKYYSWLESKLGHPHWAVVPDVIDGTVEEQRELVAQWPFPKTLSAPVWHTGLSIDYLLELAENWPRICFGSSGAYWQVGSAAWERRTDEAFNALEKRGIRPWVHMLRGLAMCGDRWPFASADSVNVARNFKDTPICPERMARRIDAVQCPFKWTLKTTTNHHRGDLFNDIAC
DpdA/TGT_1	WP_097141604.1		cellular_organisms__Bacteria__Proteobacteria__Alphaproteobacteria__Hyphomicrobiales__Rhizobiaceae__Rhizobium_Agrobacterium_group__Rhizobium__Rhizobium_subbaraonis	MIHYHGTPLTPRSELAKLAGRHFCVSFAAAQDADWCLAHGQSVMWDSGAFSAFTRGHSVEWDSYYRWLEPRIGGENWAVIPDVIDGTVEAQRELVQQWPYPQVAGAPVWHMALPVDYLLELADGWPRICFGSSGLYWQVGSEAWRRRADEAFNALARGGHIPWLKVHMLRGLRLAGERWPFASADSANVARNFKNIGAEACPERMVRRIDAEQCPIAWTERTIRREPFHGP
DpdA/TGT_1	WP_099060471.1		cellular_organisms__Bacteria__Proteobacteria__Alphaproteobacteria__Hyphomicrobiales__Rhizobiaceae__Rhizobium_Agrobacterium_group__Rhizobium__unclassified_Rhizobium__Rhizobium_sp__ACO-34A	MLHYHGTPLTPRPELEKLAGKHFCVSFAAPQDADWCLAHGQSVMWDNGAFSAFTREHEVQWEQYYRWLEPRLGGENWAVIPDVIDGTIEDQRALVGEWPYPKVAGAPVWHMALPTDYLLEIADRWPRICFGSSGRYWQVGSDSWRRRADEAFNTLSRHGHLPWLKVHMLRGLRLAGDRWPFASVDSANVARNFKNIGSETCPERMARRIDAVQSPVTWTERTIQGDLFHAA
DpdA/TGT_1	WP_081161520.1		cellular_organisms__Bacteria__Proteobacteria__Alphaproteobacteria__Hyphomicrobiales__Rhizobiaceae__Sinorhizobium_Ensifer_group__Ensifer__Ensifer_aridi	MIHYHGTPLTPRTELMKMAGKNFCVSFADARDADWCLMHGQSVMWNNGRYTAFTQGKSVDDIKLYAWLEARLGHPHWAVVPDVIDGPLERQRELVAQWPFPKHLGAPVWHMAFRSTTCLN
DpdA/TGT_1	WP_085033104.1		cellular_organisms__Bacteria__Proteobacteria__Alphaproteobacteria__Hyphomicrobiales__Rhizobiaceae__Sinorhizobium_Ensifer_group__Ensifer__Ensifer_aridi	MIKLHLPYPPSGWDLYNGWGKTRRLSSTRDADWCLMHGQSVMWNNGRYTAFTQGKSVDDIKLCVARGSPWPPTLGGRSGRYRRPARAAARAGGAVAIPETLRRTGVAHGLPIDYLLELIDEWPRVCFGSSGVHWQVGSPAWERRADEVFNELAKRGPLPWIHMLRGLALSGDRWPFASADGVNVARNFKDGNTARRIDVIQCPIRWAVRPEQRNMFDAA
DpdA/TGT_1	WP_085035185.1		cellular_organisms__Bacteria__Proteobacteria__Alphaproteobacteria__Hyphomicrobiales__Rhizobiaceae__Sinorhizobium_Ensifer_group__Ensifer__Ensifer_aridi	MIDGDADQQRALVAQWPFDRWSAAPVWHMALPIDYLLELVDECPRVCFGSSGIYWQVGSPAWERRADEAFIELARRGRLPWVHMLRGLALSGDRWPFANADSVNVARNFKDGSTCPERMARRIDAIQCPIRWAVRPEQRNMFDAT
DpdA/TGT_1	WP_139015854.1		cellular_organisms__Bacteria__Proteobacteria__Alphaproteobacteria__Hyphomicrobiales__Rhizobiaceae__Sinorhizobium_Ensifer_group__Ensifer__Ensifer_aridi	MVIPETLRRTGVAHGLPIDYLLELIDEWPRVCFGSSGVHWQVGSPAWERRADEVFNELAKRGPLPWIHMLRGLALSGDRWPFASADGVNVARNFKDGNTCPERMARRIDVIQCPITWAVRPEQRNMFDAA
DpdA/TGT_1	WP_071024444.1		cellular_organisms__Bacteria__Proteobacteria__Alphaproteobacteria__Hyphomicrobiales__Rhizobiaceae__Sinorhizobium_Ensifer_group__Ensifer__unclassified_Ensifer__Ensifer_sp__LCM_4579	MIHYHGTPLTPRAELLKMAGKNFCVSFANPSDADWCLANGQSVMWDSGAFTAFTKGKPVDWTKYYAWLDPRLGHPHWAVIPDVIDGTLEEQRALVATWPFPELLGAPVWHMALPTSYLLELCERWPRICFGSSGRYWQVGSDDWCRRADQAFNELEKAGLRPWVHMLRGLALSGDRWPFASADSVNVARNFKDSSACPERMARRIDAIQCPVRWMVRAEQKELFA
DpdA/TGT_1	WP_127581484.1		cellular_organisms__Bacteria__Proteobacteria__Alphaproteobacteria__Hyphomicrobiales__Rhizobiaceae__Sinorhizobium_Ensifer_group__Sinorhizobium__Sinorhizobium_medicae	MIHYHGTPISPVAALLELAGRHFCVSFARPDDVVRCHQIGQSVMLDNGAFSAWRNAVVIDWTAYYRWCERWLASPSTWAVIPDEIDAGALRQDELLAQWPFGDKGAPVWHMDEPIDRLLYLVDVWPHVCIGSTKQYATILSTAWQRRMDEIWNALGKHRRFLPSLHMLRGMQLVGHRWPFASADSSDIGRNHNRPQNAPRAMADRWDRCQVPLAWEPRPEQVEIAL
DpdA/TGT_1	WP_101793071.1		cellular_organisms__Bacteria__Proteobacteria__Alphaproteobacteria__Hyphomicrobiales__Rhizobiaceae__Sinorhizobium_Ensifer_group__Sinorhizobium__Sinorhizobium_meliloti	MIHYHGTPISPVAALLELAGRHFCVSFARPDDVVRCHQIGQSRYRAIGNAWPLNVADWIASRITEWEVRHG
DpdA/TGT_1	WP_127634105.1		cellular_organisms__Bacteria__Proteobacteria__Alphaproteobacteria__Hyphomicrobiales__Rhizobiaceae__Sinorhizobium_Ensifer_group__Sinorhizobium__Sinorhizobium_meliloti	MAGKHFCVPFADARDADWCLAHGQSVMWDNGAFSVWKSGAVIDWNKLYAWLEARLGQPHWAVVPDVINGSIEQNLELIRQWPFHKNVSAVVWHLNEGIDHLFRLIDLGFSKVCFGSTEEYEPVGGPAWERLMYTVFNELDRRGLIGVIWLHALRGLWLAGDIFPFSSGDSTNVARNFKNTNRYVCPERMARRIDAIQCPITWSARPEQRDMFDAA
DpdA/TGT_1	PDT79934.1		cellular_organisms__Bacteria__Proteobacteria__Alphaproteobacteria__Hyphomicrobiales__Rhizobiaceae__Sinorhizobium_Ensifer_group__Sinorhizobium__unclassified_Sinorhizobium__Sinorhizobium_sp__BJ1	MAGKHFCVSFANPGDADWCLQHGQSVMWDNGAFTLRKRGEANWPKYYAWLESRLGHPHWAVIPDVIDGEVEQQRELVAQWPYPKHLGAPVWHMALPTDYLLELAENWPRVCFGSSKQYWQVGSPDWERRADEAFNELERRGLRPWVHMLRGLAMCGDRWPFASADSVNVARNFKDSSTCPERMARRIDAVQCPPRWVIKPANDNIGDLFNDIAC
DpdA/TGT_1	WP_052728228.1		cellular_organisms__Bacteria__Proteobacteria__Alphaproteobacteria__Hyphomicrobiales__Rhizobiaceae__Sinorhizobium_Ensifer_group__Sinorhizobium__unclassified_Sinorhizobium__Sinorhizobium_sp__PC2	MIHYHGTPLTPRTELMKMAGKNFCVSFADARDADWCLMHGQSVMWDNGRFTAFTQGKSVDDIKLYAWLEARLGHPHWAVVPDVIDGPVEQQRELVAQWPFPKHLGAPVWHMALPIDYLLELVDEWPRVCFGSSGVYWQVGSPAWERRADEAFNELAKRGPLPWIHMLRGLALSGDRWPFASADSVNVARNFKDGNTCPERMARRIDAIQCPIKWAVRPEQRNMFDAA
DpdA/TGT_1	WP_113889483.1		cellular_organisms__Bacteria__Proteobacteria__Alphaproteobacteria__Hyphomicrobiales__Roseiarcaceae__Roseiarcus__Roseiarcus_fermentans	MTTMLDYERAMPIWHMHESIDTLIHLCESPFNYLGFGSSGEFWKVGTGKWARRIDEAFAAIDRWECESEGAYIRPRIHMMRAQSKAHLFPFDSSDSCNVAINHNRYRGEGGDWLRRRALFVDERVQGSAGPEAEHQVKRPLLEHLETARWRASFWEGVRSGRDF
DpdA/TGT_1	MBF0399658.1		cellular_organisms__Bacteria__Proteobacteria__Alphaproteobacteria__Magnetococcales__unclassified_Magnetococcales__Magnetococcales_bacterium	MIHYHGIPLSGGNEVTIRVMAGRHVFATFADPAPLAAVADMCSTFALDNGAFSHWKRGQPVDWEKYYLWVGECRAAPGFDWAVIPDVINGTEQENDDLLGAWPFPRHEGVPVWHLHESLDRLRRLASEWPRIALGSSGSWSTVGNADWWGRINSAMSAICADGRPICKIHGLRMLSPAVFTHIPFSSADSTNVARTLGFDSRWKGTYQPGTKVGKGVVLAERIESHQSPSCWRRRDVHIQNVLF
DpdA/TGT_1	NBT51572.1		cellular_organisms__Bacteria__Proteobacteria__Alphaproteobacteria__Rhodobacterales__Rhodobacteraceae__Marivivens__unclassified_Marivivens__Marivivens_sp_	MAVAFASATCTPSRAVIPDVIGGSEEDNLMLIAKCIRGNKLRYPERAMAIWHMNESFEQLDKLCMMFNFVGWGSCGEFDIARAKEGSPWHLRAKTALARIDWLEMQTGRERPWVHMMRGLGQYQNWGWDSADSCNLAINQCYSKNKYVNHVQQFNDRIQAKVNRQELAPLPLFEMAA
DpdA/TGT_1	WP_146887531.1		cellular_organisms__Bacteria__Proteobacteria__Alphaproteobacteria__Rhodospirillales__Acetobacteraceae__Acetobacter__Acetobacter_oeni	MLDNGAFSVWRSGKKINWPKFYDWCDEWLHCPTTWAVPPDVIDAGTQEQDALLREWPHGKNQSAPVWHMDEPVGRLLQLVDSGWSRVCIGSTAEYSRVMSKDWQERMDECWNALLKMFGRAPKIHMLRGMQCSGHRWPFYSLDSTDIGQNHRRPTNGAAYMAARWDGMQCALRWNPTNNSQKEIAL
DpdA/TGT_1	MAM41700.1		cellular_organisms__Bacteria__Proteobacteria__Alphaproteobacteria__Sphingomonadales__Erythrobacteraceae__Erythrobacter_Porphyrobacter_group__Erythrobacter__unclassified_Erythrobacter__Erythrobacter_sp_	MKALRAGREWDEFDRLAWWLAYYQWLEPLICQPGRWAIMPDSPGAPSQFNDGLLNDWPFGPSRGAPVWHMDGSINRLARLCDRFPRVCIGWIGDPKRHPVGCWDYRRVMDKVAGLMGNRWHPLHMLRGTAVAFDYPFISADSTSLAQNGHRYRVNMDQRDIWGAYPTDPWAGRRAYADKLEGRHRENRATFHVRTAA
DpdA/TGT_1	WP_156318126.1		cellular_organisms__Bacteria__Proteobacteria__Alphaproteobacteria__Sphingomonadales__Sphingomonadaceae__Blastomonas__unclassified_Blastomonas__Blastomonas_sp__AAP25	MLDNGAFSEWQAAMKRGDEWFVRDDWSPYYRWLEPRLHGNRWAIIPDAPGAPSQLNDALLTDWPFGPERAAPVWHMDAPVERLLRLCDRFPRVCMAWTGMGADKAVGCQAWFERMFEIAPRLEGRWQQIHHLRGVLIAREFPFASADASSGAQNGWRYDTAFDFGDRWRGRADYLARLEQGSFPRAVRNRLQANRAAAERRCSAPGARYAGYEPAVQLGLW
DpdA/TGT_1	WP_157973049.1		cellular_organisms__Bacteria__Proteobacteria__Alphaproteobacteria__Sphingomonadales__Sphingomonadaceae__Blastomonas__unclassified_Blastomonas__Blastomonas_sp__UPD001	MLERSCFDNGAFSEWQAAMKRGDEWFLRDDWSPYYRWLEPRLHGDRWAIIPDAPGAPSQLNDALLTDWPFPPEVSAPVWHMDAPLSRLLRLCDQWPRVCIAWTGTGADKAVGCQAWFERMLDIAPQLTGRWQQLHHLRGVLVAREFPFASADASSGAQNGWRYDTALDFGDRWRGRADYLDRLERGDFPRAVRNRLRANRAAAEGARSAQGARPAGDRAVVQLGLF
DpdA/TGT_1	WP_069707921.1		cellular_organisms__Bacteria__Proteobacteria__Alphaproteobacteria__Sphingomonadales__Sphingomonadaceae__Novosphingobium__Novosphingobium_resinovorum	MIHFHGGPITPDPCAIKAWKGRHAFISYAHSSQIGLAAEICQTFALDNGAFSFWKAKKAVDWPGYYRWVSNWRRHPGFDFAVVPDVIEGSEADNDLLANEWPFERHEAAVVWHINESVDRLIRLANEWPRVAIGSSGEFDVSRPRAFLARMRAVLPTIIDADGYPICKLHGLRMLNPALFSLLPLASADSTNVARNIGIDSAWRGTYQPQSKETRAAVLVERIEAMNSIGALPDLVEDFERLLG
DpdA/TGT_1	CDO34007.1		cellular_organisms__Bacteria__Proteobacteria__Alphaproteobacteria__Sphingomonadales__Sphingomonadaceae__Novosphingobium__unclassified_Novosphingobium__Novosphingobium_sp__KN65_2	MREDWTPYFEWLESRLFMPGRWAVIPDAPGAPSQLNDSLLPQWPFGPAKGAPLWHMDGPIDRLLRLCDIYPRVCLGWTGTGEDAAVGCEAWFRRMDEIAPYLGNRPPVLHHMRGVLVAREYDFIDSADATSGAQNGWRYDTSLDFGDRWAGRRAYLDRLAAGHFPKRVRSRLSRNRDAARSRGVASALGSPRDRTLVQFGLW
DpdA/TGT_1	WP_197162379.1		cellular_organisms__Bacteria__Proteobacteria__Alphaproteobacteria__Sphingomonadales__Sphingomonadaceae__Novosphingobium__unclassified_Novosphingobium__Novosphingobium_sp__YJ-S2-02	MPYYRWLDARLWHPGRWAIIPDAPGAPSQLNDGYLNDWPFGQKGAPVWHMDGPIERLLRLCERWDRVCLGWTGPKVGAHDYRARMDEVGTALGNRWPVLHMLRGTAVAFDYPFASADSTSLAQNGWRYDTSLDFGDPWAGRRAYADRLEGKRRREELSA
DpdA/TGT_1	WP_184476435.1		cellular_organisms__Bacteria__Proteobacteria__Alphaproteobacteria__Sphingomonadales__Sphingomonadaceae__Rhizorhapis__Rhizorhapis_suberifaciens	MPGAPSQLNDALLNDWPFGQKGAPLWHMDGSIDRLGRLCERYGRVCLGWVGETKADQAVGCDAFRKRMDEVAAFLGNRWPVIHMMRGTAVVQDYPFHSADSTSLAQNGWRYDSPMDEAFGDRWRGRRAYADRLEGKRGEISPARNVRAKVKAHHGAKAQPSRPEEMLRFPIWE
DpdA/TGT_1	WP_125998167.1		cellular_organisms__Bacteria__Proteobacteria__Alphaproteobacteria__Sphingomonadales__Sphingomonadaceae__Sphingobium__Sphingobium_yanoikuyae	MAALRAGKEWDEAERGEWWQAYYRWLEPIIYHPGRWAIMPDSPAAPSQLNDGLLNDWPFGPSHGAPVWHMDGSVDRLGRLCERYPRVCIGWIGDPKKEPVGCSAYRRKMDEVAVLMGNTWHPLHMLRGTAVAFDYPFISADSTSLAQNGHRYDSPMEAVWGGQWAGRQAYADRLEKPAPRHVRRAA
DpdA/TGT_1	WP_066858698.1		cellular_organisms__Bacteria__Proteobacteria__Alphaproteobacteria__Sphingomonadales__Sphingomonadaceae__Sphingobium__unclassified_Sphingobium__Sphingobium_sp__TCM1	MRALKAGREWDEFDRLAWWLCYYQWLEPIIYQPGRWAIMPDSPGAPSQLNDGLLNDWPFGPCRGAPVWHMDGSIERLARLCERYGRVCIGWIGDPKKEPVGCDAYRWKMDEVAKLMGNVWHPLHMLRGTAVAFQYPFISADSTSLAQNGHRYDWQDDQWCMVSGPPRKWKGRACYADRLEGQRHEGGSQGYVPIAA
DpdA/TGT_1	WP_184116395.1		cellular_organisms__Bacteria__Proteobacteria__Alphaproteobacteria__Sphingomonadales__Sphingomonadaceae__Sphingomonas__Sphingomonas_abaci	MMALVYHGTPLTPRAALMAVSGRAFCVSYFRPDSVQDVEAISPFIMFDNGAFSFWMQSLRAGVDPMDAGRSEWSVYFEWLEARLFEPGRWAVIPDKPAAPSQMNDGLVNEWPFGPARGAPVWHMDGPIDRLGRLCDRFDRVCLGWIGDPKREPVGCDAFRRRMDEVDALFGNRWPVTHMLRGVLVGGDYPFASCDSTSLAQNHHRYRQPLFAGLPDEWSGVRAYAEKLERMAA
DpdA/TGT_1	WP_183984419.1		cellular_organisms__Bacteria__Proteobacteria__Alphaproteobacteria__Sphingomonadales__Sphingomonadaceae__Sphingomonas__Sphingomonas_jinjuensis	MMALVYHGTPLTPRAALIAAGARAFCVSYYRPDSTADVEAQAPFVMYDNGAFSFWMEALRQGADPMDAGRGDWSSYYDWLDSRLWHPGRWAVVPDKPAAPSQMNDGLVNEWPFGRSRGAPVWHMDGPLDRLARLCERFDRVCLGWIGDPKREPVGCDAYRARMDEVAALMGNRWHPLHMLRGVLVGGDYPFVSCDSTSLAQNHHRYRLPLFGGSTDEWGGLRAYADRLEELAA
DpdA/TGT_1	WP_066794993.1		cellular_organisms__Bacteria__Proteobacteria__Alphaproteobacteria__Sphingomonadales__Sphingomonadaceae__Sphingomonas__Sphingomonas_soli	MMALVYHGTPLSPREALIAAGARAYCVSFFRPDSVNDVEAIAPFIMYDNGAFSYWMQAVRAGVDPMDAGRLDWTPYYEWLADRLFRPGRWAVVPDRPAAPSQINDGLLNEWPFGTSRGAPVWHMDGPLDRLARLCERFDRVCLGWIGDTKREPVGCDAYRRRMDEVAALMGNSWHPLHMLRGVAVGGDYPFLSCDSTSLAQNHHRYRLRLFAGTADEWSGVRAYADKLERLAA
DpdA/TGT_1	WP_192070271.1		cellular_organisms__Bacteria__Proteobacteria__Alphaproteobacteria__Sphingomonadales__Sphingomonadaceae__Sphingomonas__unclassified_Sphingomonas	MATVYHGTPVTPAPALDAVSGRSFCVSYYRPDSVEAVEAMAPHIMYDNGAFSFWMQAVRAGIDPIEAGRSDWTPYYNWLAGRLYEAGRWAVIPDRPAAPSQINDGLLNDWPYGRSRGAPVWHMDGPLDRLARLCERYDRVCLGWIGDPKREPVGCDAYRRRMDEVAALLGNYWHPLHMLRGVAVGGDYPFVSCDSTSLAQNHHRYRLRLFAGTPDEWSGVRAYADKLERMAA
DpdA/TGT_1	WP_156347856.1		cellular_organisms__Bacteria__Proteobacteria__Alphaproteobacteria__Sphingomonadales__Sphingomonadaceae__Sphingomonas__unclassified_Sphingomonas__Sphingomonas_sp__Leaf231	MTPRGALMAVAGRAFCVSYFRADNVHDVEAISPFVMYDNGAFSYWMQAVRAGADPMNAGRLDWTSYYEWLEDRLFVPGRWAVIPDKPAAPSQMNDGLLNEWPFGRSLGAPVWHMDGPLDRLAKLCERFDRVCLGWIGDPKKEPVGCDAYRRRMDEVATLFGNHWPVAHMLRGVLVGGDYPFASCDSTSLAQNHRRYRQPLFAGLPDEWGGVRAYAERLERTAA
DpdA/TGT_1	WP_063684980.1		cellular_organisms__Bacteria__Proteobacteria__Alphaproteobacteria__Sphingomonadales__Sphingomonadaceae__Sphingomonas__unclassified_Sphingomonas__Sphingomonas_sp__NIC1	MALVYHGTPLTPREALTAAGARAFCVSYFRPDSVDAVEGQAPFVMYDNGAFSYWMQAVRAGADPMDAGRLDWSSYYEWLADRLFVPGRWAVIPDKPAAPSQLNDGLLNEWPYGRSRGAPVWHMDGPLDRLARLCDRYDRVCLGWIGDPKREPVGCDAYCARMDEVAALMGNRWHPLHMLRGVAVGGDYPFVSCDSTSLAQNHHRYRLRLFAGTPDEWSGVRAYAEHLERLAA
DpdA/TGT_1	ODU22796.1		cellular_organisms__Bacteria__Proteobacteria__Alphaproteobacteria__Sphingomonadales__Sphingomonadaceae__Sphingomonas__unclassified_Sphingomonas__Sphingomonas_sp__SCN_67-18	MAADRETLIARADRVEAGEGPDIYHVTPITPEAALVDVCTGRNLMVSFFRPDQVNVVDRIAAKRLYDNGKYSSWQAALKNGMEWDDSDWDSKLYFDWLEARLYSPGALAIIPDAPGAPSQLNDGLLNDWPFGTELGMPVWHMNGPIARLGRLCEKYTRVCIAWIGEFDPELKRIKPEQKAVGCEAYRRRMDDVCKLFGNQWPETHMLRGVAVAHDYPFRRSRQQRPWSKRSSSRLARQSTGHVQRTDGRKMVRPTMVRKSVGSFSAQSLRPRRQAMAEDITVSADMSPIDWRASGMMTPDRFSAECRRIITDHQGHEAHRMLDLLTNEVLSSLGYGEGIAIFEAAVREWHRSDRPYPNPTGAAEGGE
DpdA/TGT_1	WP_156029877.1		cellular_organisms__Bacteria__Proteobacteria__Alphaproteobacteria__Sphingomonadales__Sphingomonadaceae__Sphingomonas__unclassified_Sphingomonas__Sphingomonas_sp__URHD0057	MTLHYHMGPVTPEGALRQLAGEMLGVSFAYPSQVETIHEIAQSVMLDNGAFTAFKQGRPITDWTAYYEWCARWLDYPSTWAVIPDVIAEGSQAQDPLVDQWPHGDRGAPVWHTGEPIARLLRLCEKWPLVCIGSTDDHWQVGGPLWTVRMHETFEEIERAFKRTPRLHMLRGMAQCGGPWPFYSVDSSSVAQNHWRRRAPLFAGEGDAEFCSGPYARRFNVVQCPPRWQPPRVEVAA
DpdA/TGT_1	AJA07492.1		cellular_organisms__Bacteria__Proteobacteria__Alphaproteobacteria__Sphingomonadales__Sphingomonadaceae__Sphingopyxis__Sphingopyxis_fribergensis	MANNTGHAGHLLSTPVIYHGTPLTPRAALNAVLPGRAACVSFYRPDDLEALLAICPQIMFRSRSVQLLDGCDARREGMGRGRPASLVASILRLVGTYPVHTGAMGDHARQPSGAVPAQRWASERLALRGSGSAGLAYGRLDRALGPTVRPILARLPWLDRRPETGAGGMRRLSSQDGRSGSVDGQHLASAAHAAGHAGRSAIPIRVGRQHISSAERSSL
DpdA/TGT_1	WP_052207751.1		cellular_organisms__Bacteria__Proteobacteria__Alphaproteobacteria__Sphingomonadales__Sphingomonadaceae__Sphingopyxis__Sphingopyxis_fribergensis	MAAMRAGKEWDEADRQVWWRAYYDWLERILFTPGRWAIMPDSPAAPSQLNDGLLNDWPFGDRGAPVWHMDGSIERLARLCDRYSRVCLGWIGDPKREPVGCDAYHRKMDEVAALMGNTWHPLHMLRGTLVARQYPFASADSTSLAQNGHRYDYQDGQHDAFTISGKWSGRNRYADRLELGLFGGRVQSEVRTNRTAALRPQSASRTGPVDHRTPVQLGLL
DpdA/TGT_1	WP_152682344.1		cellular_organisms__Bacteria__Proteobacteria__Alphaproteobacteria__Sphingomonadales__Sphingomonadaceae__Sphingopyxis__unclassified_Sphingopyxis__Sphingopyxis_sp__C-1	MRAGREWDEADRHLWWNAYYDWLERMLFAPGRWAIMPDSPAAPSQLNDGLLNDWPFGDRGAPVWHMDGSIERLARLCERHPRVCVGWIGDPKKEPVGCEAYFRKMDEVAALMGNTWHPLHMLRGILVARQYPFVSVDSTSLAQNGHRYDQRDQQVDILDYEQGSDGIWRWRGRNAYADRLEQGHFTSGIIGKMRANRATARRGRDTSPVRLAVERGPLQLGLL
DpdA/TGT_1	RYG85070.1		cellular_organisms__Bacteria__Proteobacteria__Alphaproteobacteria__unclassified_Alphaproteobacteria__Alphaproteobacteria_bacterium	MRAGKEWDEADRHLWWNSYYDWLEPNLFHPGRWAIMPDSPAAPSQLNDGLMNDWPFGERGAPVWHMDGPIERLARLCEKYPRVCVGWIGDPTLQPVGCPAYHRKMAEVAALMGNTWHPLHMLRGILVAREYPFVSVDATSLAQNGHRYDRDDDSIKWSGRNAYADRLERGHFSNGILRKMRRDRAAAPWAPDAPP
DpdA/TGT_1	WP_128827833.1		cellular_organisms__Bacteria__Proteobacteria__Betaproteobacteria__Burkholderiales__Alcaligenaceae__Achromobacter	MIHYHGLPITPDTAAVAAVAGGHAFVSFAHAGQLGVAAKVCQSFALDNGAFSAWKRGEPVRDWAPFYEWAAAGQRIPACDFAVIPDVIDGDEAANDSLLAEWPLPRWFGAPVWHMHESLTRLERLASAWPRVCIGSSGEFATIGTATWWGQMARAMRVVCDDDGRPMCKLHGLRMLDPEIFGRLPFASADSTNIGRNIGIDQAWRGTYTPPTKEARAAVMRQRIESNNAPARWSFDVPDVLPPQQGALI
DpdA/TGT_1	WP_161133361.1		cellular_organisms__Bacteria__Proteobacteria__Betaproteobacteria__Burkholderiales__Alcaligenaceae__Achromobacter__Achromobacter_aestuarii	MIHYHGLPITPDTAAVAAAGGGHAFVSFAHPGQLGIAAQVCQSFAIDNGAFSAWKKGEPVKDWAPYYDWARLAKLIPSCDFAVIPDVIDGDEIANDALLADWPLPKWFGAPVWHMHESLTRLERLATAWPRVCIGSSGEYSSIGTREWWGQMARAMRVVCDDEGRPMCKLHGLRMLNPEIFSRLPFSSADSTNIGRNIGIDLKWRGTYSPPTKEARAQVMRHRIEAFNAPTCWSFLVPDNPTPVQGALL
DpdA/TGT_1	MAK56862.1		cellular_organisms__Bacteria__Proteobacteria__Betaproteobacteria__Burkholderiales__Alcaligenaceae__Pusillimonas__unclassified_Pusillimonas__Pusillimonas_sp_	MKRLVHGTPITPKRLLPQLKGKSFCVSYMHPEQLAECIELVGENEILILDNGAFTAWKKGITLDAAWWDGFYAWANAAMDKCPNAVCVIPDVINGDEASNLQLIADAIKGGKIKYPERAMAIWHMNESFDQLEKLFRIFNFVGFGSCGEVDIAKNKPGSAYIAKIKQAWAFMDYWQKKYGIDKPWIHMMRGLGVLHKIGFDSADSCNIAMNHWRNKNNVVHHVAQFADRLEAKVNNQELNELPLFNVAA
DpdA/TGT_1	WP_034193054.1		cellular_organisms__Bacteria__Proteobacteria__Betaproteobacteria__Burkholderiales__Burkholderiaceae__Burkholderia	MIHYHGTPITPATAAARALSGGHAFVSFQHPEQLGLALDVAQTFAVDNGAFSAWRSGSPVSDWKPYYAWVGELNRYPSFDFAVIPDVIDGDEQANDALHSEWPWRETAPWVGAPVWHLHESLERLERLAFAWPRVCLGSSGEYATVGTSAWYRRMAEAMDVLCDKHGRPICKIHGLRMLNPDVFTRFPFASADSTNIGQNVGIDSKWRGTYTPPTKEARALVLRERIESHQSPTFWVREHAGIQADLELTT
DpdA/TGT_1	WP_175785478.1		cellular_organisms__Bacteria__Proteobacteria__Betaproteobacteria__Burkholderiales__Burkholderiaceae__Burkholderia__Burkholderia_cepacia_complex__Burkholderia_ambifaria	MIHYHGTPIAPATAAARAISSGHAFVSFQHPEQLGLALEVAQTFAVDNGAFSAWRSGSPVTDWKPYYAWVGELNRYPSFDFAVIPDMIDGDEHANDALLAEWPWREAAPWVGAPVWHLHESLERLERLAFAWPRVCLGSSGEYATVGTPLWYRRMAEAMDALCDKHGRPICKIHGLRMLNPDVFTRFPFASADSTNIGQNVGIDSKWRGPYTPATKEARAQVMRERIEAHQAPTFWVRKIAPIQAEFVLEGESHVE
DpdA/TGT_1	WP_081082905.1		cellular_organisms__Bacteria__Proteobacteria__Betaproteobacteria__Burkholderiales__Burkholderiaceae__Burkholderia__Burkholderia_cepacia_complex__Burkholderia_cepacia	MIHYHGTPITPATAAVRALAGGHAFVSFQHPEQLGLVLDVAQSFAVDNGAFSAWRGGSPVTDWHPYYEWIGELNRYPSFDFAVIPDVIDGDEHANDVLVAEWSKTTRGGRQYDLLADAEPATACASAYGLCE
DpdA/TGT_1	WP_046548206.1		cellular_organisms__Bacteria__Proteobacteria__Betaproteobacteria__Burkholderiales__Burkholderiaceae__Burkholderia__Burkholderia_cepacia_complex__Burkholderia_contaminans	MIHYHGTPITPATAAARALTGGHAFVSFQHPEQLSLVLDIAQSFAVDNGAFSAWRAGSPVADWRPYYAWIGELNRYPSFDFAVIPDVIDGDEHANDALLAEWPWRESAPWVGAPVWHLHESLERLERLTFGWPRVCLGSSGEYAAVGTQVWYRRMAEAMDVLCDKHGRPICKIHGLRMLNPDVFTRFPFASADSTNIARNIGMDGAWRGPYTPPTKESRAQVMRDRIEAHQSLTLWVRKHAPIQQTLGLEVA
DpdA/TGT_1	WP_186194436.1		cellular_organisms__Bacteria__Proteobacteria__Betaproteobacteria__Burkholderiales__Burkholderiaceae__Burkholderia__Burkholderia_gladioli	MIHYHGTPITPATAAVRALAGGHAFVSFQHPEQLGLAIEAAQSFAVDNGAFSAWRSGTPVRDWRPFYEWIGMLHRYPSFDFAVIPDVVDGDEAANDALLAEWPWRLTAPWIGAPVWHLHESLARLERLALAWPRVCLGSSGEFASVGTPIWYRRMAQAMDVVCDRDGRPMCKLHGLRMLNPDVFTRFPFASADSTNIGQNVGIDSKWRGTYTPPTKEARALILREQTESHQSPTFWVREHAGIQGDLELNI
DpdA/TGT_1	WP_061146730.1		cellular_organisms__Bacteria__Proteobacteria__Betaproteobacteria__Burkholderiales__Burkholderiaceae__Caballeronia__Caballeronia_arvi	MIHYHGTPVGGTRQDAARFLLGRHALVPFLRQDDIGVVAEACQSFVFDNSAFSAWKRGAVLDFPAYIRWCEEWHRHPGFDWALIPDVIEGNEADNDALLADWPAHVAGVPVWHLHESLGRLDRLVSEWRTVALGSSGQWATPGTSDWWVRMTDAMAVACDEQGRPRARLHGLRMLNPKVFTRLPLSSADSTNATMNCGAKDRFGMYVPPTAAQRAAVIAERIELNNSAAFWPVPGLDLI
DpdA/TGT_1	WP_042886314.1		cellular_organisms__Bacteria__Proteobacteria__Betaproteobacteria__Burkholderiales__Burkholderiaceae__Cupriavidus__Cupriavidus_necator	MIHYHGTPITPTTAAAKAVFAGHAFVSFHRPDQLGIVLEVAQSFAVDNGAFSAWRSGKPITDWNPFYEWVAELHRYPSFDFAVIPDVIDGDEEANDALLAEWPWRERAPWVGAPVWHLHESLERLERLAMAWPRVCLGSSGDYAQVGTAAWWTRMSEAMDVVCDKHGRPVCKLHGLRMLDPEVFSRFPFASADSTNIAQNVGIDSKWKGAYTPASKESRAQVMRERIESRQSLVFWDRRANPIQTSMFMGAAA
DpdA/TGT_1	WP_153948368.1		cellular_organisms__Bacteria__Proteobacteria__Betaproteobacteria__Burkholderiales__Burkholderiaceae__Cupriavidus__Cupriavidus_necator	MIHYHGMPITPTTAAAKAVFSGHAFVSFRYPEQLGIVLDVAQSFAVDNGAFSAWRSGAPVTDWSEYYAWVAELHRYPAFDFAVIPDVIDGDEAANDVLVAEWPWRERAPWVGAPVWHLHESLERLERLSLAWPRVCLGSSGEFAQIGTLRWWTRMAEAMDAVCDRDGRPVCKLHGLRMLDPEVFSRFPFASADSTNIAQNVGIDSAWRGTYTPASKESRAAVMRERIESRQSLTFWERMAAPIQRGLFGEAA
DpdA/TGT_1	WP_116328102.1		cellular_organisms__Bacteria__Proteobacteria__Betaproteobacteria__Burkholderiales__Burkholderiaceae__Cupriavidus__Cupriavidus_taiwanensis	MIHYHGTPITPATAAARAIQSGHAFISFRHPEQLGLALEVAQSFAVDNGAFSAWKSGKPITDWQPYYEWVAELHRYPSYDFAVIPDVIDGDEAANDALLAEWPWRERAPWVGAPVWHLHESLERLERMALNWPRICIGSSGEYAQVGTPAWWTRMSEAMDVVCDKHGRPVCKLHGLRMLDPEVFSRFPFASADSTNIGQNVGIDSKWRGTYTPPTKESRAQVMRERIEAHQSMTFWERVAAPIQQGLFGEAA
DpdA/TGT_1	WP_013094157.1		cellular_organisms__Bacteria__Proteobacteria__Betaproteobacteria__Burkholderiales__Burkholderiaceae__Paraburkholderia__Paraburkholderia_atlantica	MIHYHGLPITPNSAALRAVAGGHAFVSFEYPEQLGLALEVVQSFATDNGTFSAWCAGRPITDWSRYYEWVAELHRYPPFDFAVIPDVIDGDEAANDALIAEWPWRERAPWVGAPVWHLHESLERLERLAAEFPRVCLGSSGEFATIGTPQWWTRMAEGMEVICDREGRPVCKLHGLRMLDPRISGCFPFASGDSTNIGRNVGIDSKWRGPYTPASKDTRAQVLRERIESQQSPIFWQREHAPIQTAFSLEVA
DpdA/TGT_1	WP_134046471.1		cellular_organisms__Bacteria__Proteobacteria__Betaproteobacteria__Burkholderiales__Burkholderiaceae__Paraburkholderia__Paraburkholderia_caballeronis	MIHYHGLPITPATAAARAVNCGHAFVSFQHPEQLSLAIDVCQTFAVDNGAFSAWREGKPVSDWNPFYEWVAELHRYPSFDFAVIPDVIDGDEAANDALIDEWPWRERAPWVGAPVWHLHESLGRLERLALAWPRVCLGSSGEFANVGTPTWYQRMAEAMDVVCDRDGRPVCKLHGLRMLNPDVFTRFPFASADSTNIGQNIGIDSKWRGPYTPPTKEARAQVMRERIEAHQAPTFWQREHAPIQTGLFAA
DpdA/TGT_1	WP_036018346.1		cellular_organisms__Bacteria__Proteobacteria__Betaproteobacteria__Burkholderiales__Burkholderiaceae__Paraburkholderia__Paraburkholderia_mimosarum	MIHYHGLRITPETAAVRAIGGGHAFVSFRDVKQFTLVLDVCQSFAVDNGAYSAWRAGEPVGDWSPFYEWVGELHRYPSFDFAVIPDVINGTEAQNDALLDAWPWRERAPWIGAPVWHLHESLDRLERLAFSWPRVCLGSSGAYAKVGSALWWTRMAEAMNVVCDRDGRPLCKLHGLRMLNPDVFTRFPFASADSTNIGRTIGMDNAWGGPYKPATKEARAQVLRERIEAYQSPVWWAREHAPIQETLL
DpdA/TGT_1	WP_090804412.1		cellular_organisms__Bacteria__Proteobacteria__Betaproteobacteria__Burkholderiales__Burkholderiaceae__Paraburkholderia__Paraburkholderia_tuberum	MTPYHGTPITPNTAAVRAISGGHAFVSFAYPEQLGLVLEVCQSFAGDNGAYPAWRSGRPITDWNRYYAWVAELHRYPTCDFFVIPDVIDGDEAENDALLDEWPWRHRAPWIGAPVWHLHESLERLERLASTWPRVCLGSSGQFATIGTDAWYTRMSEAMNVVCDRDGRPICKLHGLRMLNPDVFTRFPFASADATTIGRNIGLDSKWKGTIRPPTKESRAQVMRDRIEIYQSPTFWERSTAPIQQAFALEVA
DpdA/TGT_1	WP_172172084.1		cellular_organisms__Bacteria__Proteobacteria__Betaproteobacteria__Burkholderiales__Burkholderiaceae__Paraburkholderia__unclassified_Paraburkholderia__Paraburkholderia_sp__5N	MIPYHGLPITPATAAARAIFGGHAFISARYPDQLALALEIAQSIAVDHGGFSAWKSGEPITDWSFYYEWIAMLHRYPPFDFAVIPDVIDGSEAENDALLEEWPWRTNAPWVGAPVWHLNESLERLERLAFAWPRICLGSSGEFATVGTEAWYIRMAEAMDVLCDRDGRPICKIHGLRMLNPDVFTRFPFASADSTNIGQNIGIDSAWRGTYTPATKESRAMVMRERIEKEQSPIFWDRKSAPIQIGFSLEAA
DpdA/TGT_1	WP_121308508.1		cellular_organisms__Bacteria__Proteobacteria__Betaproteobacteria__Burkholderiales__Burkholderiaceae__Paraburkholderia__unclassified_Paraburkholderia__Paraburkholderia_sp__BL17N1	MIHYHGTPITPATAAARAVASGHAFVSFQHPEQLGLVIDVAQSFAVDNGAFSAWRSGAPVTDWSRYYAWVSELHRYPSFDFAVIPDVIDGDEAANDALLAEWPWRERAAWVGAPVWHLHESLDRLERLALAWPRVCLGSSGEFATVGTPIWYTRMAEAMDVVCDRDGRPVCKLHGLRMLNPDVFTRFPFASADSTNIARNIGMDGAWRGPYTPPTKESRAQVMRDRIEANQSQTFWVREHAPIQTDLLLESA
DpdA/TGT_1	WP_165186411.1		cellular_organisms__Bacteria__Proteobacteria__Betaproteobacteria__Burkholderiales__Burkholderiaceae__Paraburkholderia__unclassified_Paraburkholderia__Paraburkholderia_sp__Msb3	MIPYHGTPITPSTAAVRAVNGGHAFVSFEHPEQLALVISVAQSFALDNGAYTAWRVGRPVSDWSQYYAWVAEVHRYPSFDFAVIPDVIDGDEAANDALLKEWPWRERAPWVGAPVWHLHENLERLERLAFAWPRVCLGSSREFATVGTWSWYTRMAEAMDVLCDRDGRPICKIHGLRMLNPDVFTRFPFASADSTNIGQNIGIDSKWRGPYTPPTKEARAMVMRERIEMQQSTTFWDREAAPIQQALSLEVV
DpdA/TGT_1	WP_163455597.1		cellular_organisms__Bacteria__Proteobacteria__Betaproteobacteria__Burkholderiales__Burkholderiales_genera_incertae_sedis__Ideonella__unclassified_Ideonella__Ideonella_sp__TBM-1	MIHYHGTPLTPRAQLLKMGGKCFCVSAAEPRDLDVCLRIGQSVMLDNGAFSVHTRGIPFDLPGFYEWIEPHLAHPHWAVVPDAIDGTVEQQRAMVKTWPFRRSLGLPVWHMGLPVDYLLELCDEWERVCFGSTAQFWQIGTDAWCRRMDEAFNALAKRGPLPWVHGLRMLGQSSGPWPLASADSVNVARNFKDYGKCADCMAHRIDSTNPPTLWTERPIQEALC
DpdA/TGT_1	WP_099862874.1		cellular_organisms__Bacteria__Proteobacteria__Betaproteobacteria__Burkholderiales__Burkholderiales_genera_incertae_sedis__Mitsuaria__unclassified_Mitsuaria__Mitsuaria_sp__HWN-4	MIPYFGLPITPAAVAAAAVQGGHAFVSFAHPEQLDLAIDVCQSLALDNGAFSAWVSGKPITDWNAYYEWVAALHRLPCFDFAVIPDVIDGDEDANDALIEQWPWRSHAPWIGAPVWHLHESLERLERLALSFPRICLGSSGQFARIGTPAWWNRMAEAFNVICDKHGRPICKVHGLRMLDPEVFTRFPLASVDSTNIGQNVGIDSKWRGTYMPPNKEWRARVMRARIEAHASPAYWDRQPTTQSLLEVA
DpdA/TGT_1	WP_088449859.1		cellular_organisms__Bacteria__Proteobacteria__Betaproteobacteria__Burkholderiales__Burkholderiales_genera_incertae_sedis__Roseateles__Roseateles_terrae	MIHYHGTPIGGSRQDAARFLIGRHALVPWPRRDDMAIVAEACQSFCFDNGAFSVWKRGEKLDVDGYVRWTDEWHKHPGFDWALIPDVIEASEAENDALLRDWPMHLPGVPVWHMHESVERLARLCADYRTVALGSSGRWAAPGTSEWWQRMTVAMDAICDDGGRPAARLHGLRMLDPAIFTQLPLSSADSTNAAVNCGSLDRFGMYPAPTASQRAAVIAERIEHHSSAAVWRRAPIQDDIFAEAA
DpdA/TGT_1	EER60453.1		cellular_organisms__Bacteria__Proteobacteria__Betaproteobacteria__Burkholderiales__Comamonadaceae__Acidovorax__Acidovorax_delafieldii__Acidovorax_delafieldii_2AN	MHESLDRLERLASAWPRVCIGSSGKFASIGTAAWWGQMARAMRVVCDDDGRPMCKLHGLRMLDPAIFTALPFASADSTNIGRNVGIDQAWRGTYTPPTKEARAQVMRARIESQNAPARWSFAIPDEAPAIQGSLL
DpdA/TGT_1	EER60454.1		cellular_organisms__Bacteria__Proteobacteria__Betaproteobacteria__Burkholderiales__Comamonadaceae__Acidovorax__Acidovorax_delafieldii__Acidovorax_delafieldii_2AN	MIHYHGLPITPETAAAVVLQGGHGFVSFAEPRNLGLAAAVCQSFAVDNGAFTAWKQGRPVQDWRPFYEWAGEAKLIPACDFAVVPDVIDGDEAANDALLA
DpdA/TGT_1	WP_124510935.1		cellular_organisms__Bacteria__Proteobacteria__Betaproteobacteria__Burkholderiales__Comamonadaceae__Acidovorax__unclassified_Acidovorax__Acidovorax_sp__FJL06	MIHYHGLPITPETAAAVVLQGGHGFVSFAEPRNLGLAAAVCQSFAIDNGAFTAWKQGRPVQDWRPFYEWAAQAKLIPACDFAVVPDVIDGDEAANDALLAEWPLPRWFGAPVWHMHESMERLERLASAWPRVCIGSSGEFSSIGTAAWWGQMARAMLVVCDDDGRPMCKLHGLRMLDPAIFTALPFASADSTNIGRNVGIDQAWRGTYTPPTKEARAQVMRARIESQNAPARWSFAIPDEEPIIQGSLL
DpdA/TGT_1	WP_182342694.1		cellular_organisms__Bacteria__Proteobacteria__Betaproteobacteria__Burkholderiales__Comamonadaceae__Comamonas__Comamonas_koreensis	MIHYHGLPITPETAAAQVLQAGHGFVSFAEPRNLGLAASVCQSFAVDNGAFTAWKQGRPVADWRGFYDWAADAKKIPSCDFAVIPDVIEGGEADNDALLNEWPLGRFFGAPVWHMHESLQRLERLASDWPRVCIGSSGEFATVGNALWWGRIGKAMSVVCDEQGRPGVKLHGLRMLNPLVFKHLPFASADSTNIGRNIGIDQAWRGSYSPPTKEARAVVMRARIESQNAPTRWICAPAEPAIEQGTLL
DpdA/TGT_1	WP_167009313.1		cellular_organisms__Bacteria__Proteobacteria__Betaproteobacteria__Burkholderiales__Comamonadaceae__Comamonas__unclassified_Comamonas__Comamonas_sp__Tr-654	MIHYHGLPITPETAAAQVLQAGHGFVSFSEPRNLALAISVCQSFAIDNGAFTAWKQGQPVSDWSDFYGWAADAQMVPACDFAVVPDVIDGSEADNDALLTDWPLGRFFGAPVWHMHESLDRLERMASDWPRLCIGSSGEFATVGSAAWWGRIAQAMAVVCDDQGRPGVRMHGLRMLNPEVFSRLPFASADSTNIGRNIGIDQAWRGTYTPPTKEARAAVMRARIESQNAPATWAPLPAEPEVEQGMLL
DpdA/TGT_1	KAF1071999.1		cellular_organisms__Bacteria__Proteobacteria__Betaproteobacteria__Burkholderiales__Comamonadaceae__Variovorax__unclassified_Variovorax__Variovorax_sp_	MIDGDEAANDALLAEWPLPRWFGAPVWHMHESLGRLERLAAGWPRVCIGSSGEFATVGTVAWWGQMARALRVVCDDEGRPLCKLHGLRMLNPEVFTRLPFASADSTNIGQNIGIDQKWRGTYTPPTKEARAQVMRSRIESQNAPARWTFMVPEQQPIAPGELF
DpdA/TGT_1	WP_126023146.1		cellular_organisms__Bacteria__Proteobacteria__Betaproteobacteria__Burkholderiales__Comamonadaceae__Variovorax__Variovorax_guangxiensis	MIHYHGLPITPETAAACVLSAGHGFVSFAEPRNLALAAEVCQSFAIDNGAFTAWKQGKPVQNWAPFYDWAAQCKLIPACDFAVVPDVIDGDEAANDALLAEWPLPKWFGAPVWHMHESLDRLERLAASWPRVCIGSSGEFATIGTAAWWGQMARALRVVCDDEGRPLCKLHGLRMLNPEVFSRLPFASADSTNIGRNIGIDQAWRGTYSPPTKEARAQVMRSRIESQNAPARWTFMVPEQQPLAPGELF
DpdA/TGT_1	WP_199539634.1		cellular_organisms__Bacteria__Proteobacteria__Betaproteobacteria__Burkholderiales__Oxalobacteraceae__Duganella__unclassified_Duganella__Duganella_sp__BJB476	MIHYHGLPITPATAAVRAVSSGHAFVSFRHPEQLTIALEVAQSFALDNGAFSAWRSGAPVLDWSEYYEWIAELHRYPNFDFAVIPDVIDGDEAANDALLDEWPWRESAPHVGAPVWHLHESLERLDRLVAGWPRICLGSSGEYAKIGTSAWWTRMAEAMDVICDRAGRPGAKIHGLRMPSGTVRQRQSKASSS
DpdA/TGT_1	WP_099764139.1		cellular_organisms__Bacteria__Proteobacteria__Betaproteobacteria__Burkholderiales__Oxalobacteraceae__Janthinobacterium__unclassified_Janthinobacterium__Janthinobacterium_sp__35	MIHYHGLPITPATAAVRAVSGGHAFVSFRHPDQLTIALEVAQSFAVDNGAFSAWRSGQPITDWSLFYEWVGELHRYPNFDFAVIPDVIDGSEVDNDALLAEWPWRTSAPHVGAPVWHLHESLGRLDCLVNEWPRICLGSSGEFAQIGTTAWWTRMAQAMDVICDKAGRPACKLHGLRMLDPAIFSRFPFASADSTNIGQNVGIDSAWRGTYTPPTKEARAAIMRERIESHQALTFWSRKAAPIQESLFMEALHGSN
DpdA/TGT_1	WP_143452497.1		cellular_organisms__Bacteria__Proteobacteria__Betaproteobacteria__Burkholderiales__Oxalobacteraceae__Janthinobacterium__unclassified_Janthinobacterium__Janthinobacterium_sp__61	MDRLKRLCDEWERVCIGSSAQFHVVGAQNWHLRIVLEHDGIKSELAKVIERIHARPHRPRTTFIVALPNGCQVKKWHLRLRFDSARKAAADLALKAGDEELTAASRHSSSAISGRALPATLPTWAPPAPCWDIVKKSSRKRSIGALARLSALPASGELRKPFPRIGAKLKLMFYIRDFAVDSTKKISP
DpdA/TGT_1	PHV16314.1		cellular_organisms__Bacteria__Proteobacteria__Betaproteobacteria__Burkholderiales__Oxalobacteraceae__Janthinobacterium__unclassified_Janthinobacterium__Janthinobacterium_sp__BJB303	MLDNSAFSIWTENMKRKARGEPIVEMDAAFWQGFYAWAERWLTYKTTWAVIPDAIMGDVTANDALIAQWPHGQRGAPVWHMHEPLDRLKRLCDEWERVCIGSSAQFRVVGAQNWHHRMTEAMNAICQTGRVPNWLHMLRGMNAARWGYPFASVDSTDIARNHNRKNNPREMAEIWDGIQCSPFWDRKYVQADLLCAA
DpdA/TGT_1	WP_176652019.1		cellular_organisms__Bacteria__Proteobacteria__Betaproteobacteria__Burkholderiales__Oxalobacteraceae__Rugamonas__unclassified_Rugamonas__Rugamonas_sp__SG757	MIYYRRLPITTATASVCAVSGGHAFVSFRYPDQLTIALEGPQLFALNNGAFSAWSSSPVLDWSEYYD
DpdA/TGT_1	MBD8725748.1		cellular_organisms__Bacteria__Proteobacteria__Betaproteobacteria__Burkholderiales__Oxalobacteraceae__unclassified_Oxalobacteraceae__Oxalobacteraceae_sp__CFBP_13708	MTIHYHGTPITPRTVIVQLAGRCFCVSFARPDDVEWCHRFGQSVMLDNGAFTAWNKGGEPNWQAFYAWCERWLEYRTTWAVIPDVIMGDAEANNELVREWPHGQRGAPVWHMHEPIDRLKRLCDEWERVCIGSSAQFRQVGSDIWHSRMALAMNAICKTGRVPAWLHMLRGMNAARWGYPFASVDSTDIARNHNRKKQPPRNGRDMGCDPVLADVEAEVRSGRFAGGGMKNPPPQRNAAGTRWRWLQA
DpdA/TGT_1	WP_162040572.1		cellular_organisms__Bacteria__Proteobacteria__Betaproteobacteria__Burkholderiales__Oxalobacteraceae__Undibacterium__unclassified_Undibacterium__Undibacterium_sp__YM2	MIHYHGLPITPATAAVRAISGGHAFVSFRHADQLTIAIEAAQSFAVDNGAFSAWVSGTPVTDWTSFYAWVNDIHKYPNFDFACIPDVIDGDEDANDALLNDWPWRLSAPHIGAPVWHLHESLDRLERLAANWPRICLGSSGEFTKIGTARWWNRMAEAMDIICNESGQPNTKIHGLRMLNPEVFTRFPFSSADSTNIAQNIGIDSAWKGTYTPPTKEARAAIMRERIESQQSSPLWIRSLSPIQLSIDLVGEML
DpdA/TGT_1	WP_097067597.1		cellular_organisms__Bacteria__Proteobacteria__Betaproteobacteria__Nitrosomonadales__Nitrosomonadaceae	MIHYHGLPITNQGATAAVAAINAGHAFISFRSPEQLSLALEICQSFAVDNGAFSAWKSGKPVTDWSRYYAWVGGLHRVPTFDFAVIPDVIDGDEAANDELLEEWPWRTTAPWIGAPVWHMHESIERLVRLANTFPRVCIGSSGEFAAVGNARWWDRMAEAMNAICDRSGLPICKLHGLRMLNPDVFSRLPFASADSTNIAQNIGIDSAWRGTYAPPSKEARAWVMRQRIESVQSMTFWRKQEIQESLLRDLLSPKEKCAL
DpdA/TGT_1	WP_011239890.1		cellular_organisms__Bacteria__Proteobacteria__Betaproteobacteria__Rhodocyclales__Rhodocyclaceae__Aromatoleum__Aromatoleum_aromaticum	MKKYHGTPMGGTRQDSARFLIGRDALVPFTRPDDMGIVADVCRSFIFDNGAFSVWKRGAVLDVPGYLAWVRDWCKHPGFEWALIPDEIEGDEQANDALISKFEDADLGRYGVPVWHLHESIDRLTRLCDKWSTVALGSSGQWATPGTARWWARMSEAMDAICDERGRPAARLHGLRMLDPEIFTRLPLASADSTNAAVNCGSLSRFGSYLPPTAAQRAAVIAERIESQNSAPAWLRQERQVALVW
DpdA/TGT_1	NBS75387.1		cellular_organisms__Bacteria__Proteobacteria__Betaproteobacteria__unclassified_Betaproteobacteria__Betaproteobacteria_bacterium	MIHYHGTPISPIKAIQTMAGKNFCISYARPDDLQRCLKIGQSLMLDNGAFSAKTRGLEFDLHGFYQWVEPLLAHPHWAVVPDVIDGTVDQQKEMTKTWPFRKEFGIPVWHLGLPISYLIELCDQWGRVCFGSAGEYWQIGTSKWCGRMDEAFNALVQAYGRQIPWVHGMRMLGQSAGPWPLASADSTNVAVNHSGNLECAGCMAKRIDSTNPPTFWKSNPLQETLC
DpdA/TGT_1	OQW98348.1		cellular_organisms__Bacteria__Proteobacteria__delta_epsilon_subdivisions__Deltaproteobacteria__Desulfobacterales__Desulfobacteraceae__unclassified_Desulfobacteraceae__Desulfobacteraceae_bacterium_A6	MIHYHGGPIWPESAAAKIWRNRHAFVSFARPEQIGVAAEVAGTFSLDNGAFSFWRSGKETDWNGYYEFVEKWHKHPGFDWALIPDVIVGDVQQNMDLMEKWPFPRNIGVPVWHLHEPLHWLVFLCEGYPRVAIGSSGEYAKIGTPKWWNRMAEAMNKVTDGDGRPICKLHGLRMLDPGVFTAFPFASCDSTNVAQNCKDSKRWTVYNPPNNETRGLVLAERIESQNSAQLWKHKPTQMGLYTEAI
DpdA/TGT_1	TXH53274.1		cellular_organisms__Bacteria__Proteobacteria__delta_epsilon_subdivisions__Deltaproteobacteria__Desulfurellales__unclassified_Desulfurellales__Desulfurellales_bacterium	MIHYHGLPITPATAALSAIKGGHAFVSFNRTDQLGLVLDVCQSFAVDNGAFSAWKSGNPVTDWKRYYAWIAELHRYPSFDFAVIPDVIDGDEDANDALVAEWPWRDAVSRWVGAPVWHMHESISRLKRLSLEWQRVCLGSSGQYATVGDARWWNRMAEAMNAVCDRNGNPFCKLHGLRMLNTDVFSKLPFASADSTNIGQNIGIDSAWRGTYNPPTKECRAAIMRERIEMVQAMTFWDREMVQQELIA
DpdA/TGT_1	TXH53344.1		cellular_organisms__Bacteria__Proteobacteria__delta_epsilon_subdivisions__Deltaproteobacteria__Desulfurellales__unclassified_Desulfurellales__Desulfurellales_bacterium	MIHYHGTPCGATREDVAKFLKGRHALIPWVRPEDIATAAEVCQSFCLDNGAFSAWKSGQSIRDWSGYYEWVEEWHRHPGFDWAIIPDVIDGTEEENDALLDEWPSHLEGVPVWHFHESLERLDRLCAWPRLALGSSGEYAMIDSDKWWRRTEEAMDVICVNGRPRVKLHGLRMLDPEVFTRLPLASADSTNAVRNSSNMSRFGMYAAPNASTRMAIIAERSEAHQSAPVWIPDRQQLLFA
DpdA/TGT_1	TXH56930.1		cellular_organisms__Bacteria__Proteobacteria__delta_epsilon_subdivisions__Deltaproteobacteria__Desulfurellales__unclassified_Desulfurellales__Desulfurellales_bacterium	MTIAYHGTPITPAAQLARMQGEHFCVSFYRPDNADVCEAIGASVMWDNGAFSAHTKGVQIDERALCEWLEPRLYHPHRAVVLDAIDQPVDVQREYVKRWPFPRDLSWPVWHLDKPLDYLSEICDGGWAGLCLGSAGQYWQIASPSWERRMAEVYDHLARRGRLPWLHGLRMLGQVSAWPLASADSTNVAQNHGRDTGCAYCKARQIKAASSARQPKPLTADMFTVAAE
DpdA/TGT_1	WP_085011449.1		cellular_organisms__Bacteria__Proteobacteria__delta_epsilon_subdivisions__Deltaproteobacteria__Desulfuromonadales__Geobacteraceae__Geothermobacter__unclassified_Geothermobacter__Geothermobacter_sp__EPR-M	MRHYHRLPLAEKGQNIARFLHQRHALLPFSCPEEAPLAFEVRRSVILDHGCAERSQHGAALNPEEYIRWCEEWHRHPGFDWALIPDAGDEADNDALLRAWPKKICGVPIYHLHEDPQRLLRLAEQYPLVALGSNARAWSTPGTSGWWSRMAAILDIICDQDGRPPCKLHGTGMMAPDIFTALPLASVDGSCAMQNQQPTARFGSYRALEPSQRAQVIADRIEAHNSAPVWQRPRKQLMYPGPQKMAL
DpdA/TGT_1	RYF05666.1		cellular_organisms__Bacteria__Proteobacteria__delta_epsilon_subdivisions__Deltaproteobacteria__unclassified_Deltaproteobacteria__Deltaproteobacteria_bacterium	VARLDRLCRQFRTVALGSSGEWATPGSSGWWGRMSEAMNSICPDGRPLARLHGLRMLDPAIFSKLPLASADSTNAAVNCGSLDRFGMYLPPTAAQRAAVGAFVADPAQLLGEFVEVITVTLSRLVVSSTRSSSGTRLSGGVVTSAFKYCTICCTMMKAPLRSWERIFNVAFLRALKRSEFSWCCLGTLMLRKVPPISKGLVGARR
DpdA/TGT_1	RLA77506.1		cellular_organisms__Bacteria__Proteobacteria__delta_epsilon_subdivisions__Epsilonproteobacteria__unclassified_Epsilonproteobacteria__Epsilonproteobacteria_bacterium	MIKYYGTPLTPLSIFNEALNGRNTLIPFPRPESLKLALKICSKIIIDNGAFTLWRKGGTIDWNDFYIWLEPIKKDIEFYFIPDVIDGTELENDKLIEDYKQRKENKGVPIWHINESFERLKRLMKDFNYIAIGSAGEFRDLGTPKWHKRMNEAMEVLCEPDGTPKVKIHMLRCLNYKIFTMYPFYSGDSTSLAQNHKRDTWQKIVNKVESFNSPKRYRELGGLFAS
DpdA/TGT_1	WP_182954205.1		cellular_organisms__Bacteria__Proteobacteria__Gammaproteobacteria__Aeromonadales__Aeromonadaceae__Aeromonas__Aeromonas_caviae	MIHYHGGPITPDTCAIKAWKGRHAFISYANHHQLALASEITQSFALDNGAFTFWKTGRPIDWAGYYQFVEKWKRHPRFDFAIIPDVIDGGEKWNDELLAAWPHGKIVGVPVWHMNESDERFIRLCRHYPRVAIGSCGEYDIKYPKKCVQRLKDVIRHVVDAEGYPTAKLHMLRGLNQAVFKHLPFASADSTNVARNIGLDSAWKGTYKPQSKETRAAILVERIESINSASKLVYDPVFDKVSVQLAMEI
DpdA/TGT_1	WP_132928035.1		cellular_organisms__Bacteria__Proteobacteria__Gammaproteobacteria__Enterobacterales__Bruguierivoracaceae__Sodalis__unclassified_Sodalis__Sodalis_sp__159R	MIHYHGGPITPDTCAIKAWRARHAFISFVNAGQLGLAAEICQSFAIDNGAFSAWKRAGKNKIEWADYYAFVERWKNHPGFDFAIIPDVIDGGAVENDALLEEWPHGKFFGVPVWHMNESDDRFIRLCHEYPRVAIGSCGEYDVRRPMLAVTRMKDIIRHIVDVHGQPITKLHGLRMLNPEIFTKLPLSSADSTNVAQNIGKDCNWKGTYQPQSKETRASILVERIESANSTGALIYCEQRDRFSIQLPLEV
DpdA/TGT_1	AIR65055.1		cellular_organisms__Bacteria__Proteobacteria__Gammaproteobacteria__Enterobacterales__Enterobacteriaceae__Cedecea__Cedecea_neteri	MTGVLRQVHHYHGTPVWGASGDVHRIAVSGAGAFVSYARPDQITASIRYALGVGIDNGAFSAWMRGLVIDWRSFYQWLLQYYHHEKVIFFVIPDVVEGGEKDNDELIKQVPSMFKGKAAPVWHLHESLDRLVELCREWPRVCFGSSGKYAVVRTQAWHRRMFEAFDIIYGRYGFDTKIHGLRMLDGRVLGNYPLDSADSTNLACNIPKFETKYPELTRSIREADYSKGLSEKEVKALILKGRCAVLKSTIEKVIPPHRSTWPCGFAHTFQLSLELV
DpdA/TGT_1	HAT2260404.1		cellular_organisms__Bacteria__Proteobacteria__Gammaproteobacteria__Enterobacterales__Enterobacteriaceae__Citrobacter__Citrobacter_freundii_complex__Citrobacter_freundii	MITHFHGTPIWGDSGSVHRIAVTGAGAFVSYARPDQLAASINHAVEVGIDNGAFSAWKRGLVIDWVQFYQWLINWYHHPKVKFFVIPDVVEGGEEDNDTLIKQVPSMFKDKAVPVWHLHESIDRLVELCRNWPRVCFGSSGQFAVIRTRQWHARMTEAFEAIYCRHNFRTLIHGLRMLDGRVLGNYPLTTADSTNLACNVPKFDKKYPELTRAIREADYSKGLSEKEVKALVLRGRCAIMKNTIESVLPPTPELWASSYREAA
DpdA/TGT_1	WP_191225711.1		cellular_organisms__Bacteria__Proteobacteria__Gammaproteobacteria__Enterobacterales__Enterobacteriaceae__Citrobacter__Citrobacter_freundii_complex__Citrobacter_freundii	MLNPKIFTELPLASADSTNIAQNIGKDVNWKNGNYPPASKETRAWVMAERIESHNSTGTLQYDPIADKLCPQLSLEV
DpdA/TGT_1	MBJ9139267.1		cellular_organisms__Bacteria__Proteobacteria__Gammaproteobacteria__Enterobacterales__Enterobacteriaceae__Citrobacter__Citrobacter_koseri	MIHYHGGPITPDTCALKAWKGRHAFISFANSGQLALASEVTQSFALDNGAFSLKDKEGKSHRNWHDYYAFVGRWMNHPRFAFSVIPDVIGGSSEENDALITEWPYGNIIGAPVWHMNEPDERFIRLCNEFPRVCIGSMGEYDSRRPRRCVARLRDLIRHVVDENGYPVCKLHGLRMLNADIFRHIPLSSADSTNVARNIGIDKSWQKSAYAPASKETRAAVLVERIESFNSASSLQYDAERDRFTPQLAFEI
DpdA/TGT_1	ROW48689.1		cellular_organisms__Bacteria__Proteobacteria__Gammaproteobacteria__Enterobacterales__Enterobacteriaceae__Cronobacter__Cronobacter_malonaticus	YYEFVSRWKNHPGFDFAIIPDVIDGGESENEALLDEWPHGDFFGVPVWHMNESDDRFIRLCNEYPRVAIGSCGEYDVKRPNIAVARMKDLIRHVTDDYGQPIAKLHGLRMLNPIIFTKLPLASAD
DpdA/TGT_1	WP_076734966.1		cellular_organisms__Bacteria__Proteobacteria__Gammaproteobacteria__Enterobacterales__Enterobacteriaceae__Cronobacter__Cronobacter_sakazakii	MIHYHGGPITPDTCAIRAWKGRHAFVSFAHPGQINLVSEYCQSFALDNGAFTAWKAAGRNKIDWRDYYEFVARWKNHPGFDFAIIPDVIDGGEAENEALLNEWPHGAFFGVPVWHMNESDDRFIRLCKHYPRVAIGSCGEYDVKRPNLAVARIKDLIRHITDDFGQPVTKLHGLRMLNPLIFTKLPLASADSTNVARNIGIDKAWSGAYAPASKETRAAVLVERIESFNSPGSLSYCEQRDKLVMQLQLAV
DpdA/TGT_1	WP_128350739.1		cellular_organisms__Bacteria__Proteobacteria__Gammaproteobacteria__Enterobacterales__Enterobacteriaceae__Enterobacter__Enterobacter_cloacae_complex__Enterobacter_cloacae	MLNKDIFTHIPLSSADSTNVARNIGIDKAWDKSAYAPASKETRAAVLVERIEAFNSASALKYDAVRDRFTPQLALEI
DpdA/TGT_1	EIM34060.1		cellular_organisms__Bacteria__Proteobacteria__Gammaproteobacteria__Enterobacterales__Enterobacteriaceae__Enterobacter__Enterobacter_cloacae_complex__Enterobacter_cloacae__Enterobacter_cloacae_subsp__cloacae__Enterobacter_cloacae_subsp__cloacae_GS1	MAALVYVLAICAANYLVFVFGPWWSIINSFVLIGLDFILRDVLHERIGFIKVNGAFSAWDKSKKKKIAVDWGRRSEKFYDFVGKWFSRIEWFLIPDVIEGSEEENDEQLELVPHWLASKAVPVWHSDESIERLVRLSDRYEWVAIGCCGPHRHIRSKWWEHRMNEVFTELYINRNSEVKLHGLRMLDVRVLGMYPFASADSTNVAINVPKTEKRFPEITDKLARTAVLRAAIENVHPPSIPEWVERKAKEPAQAGFLFEFTDAA
DpdA/TGT_1	CDL33155.1		cellular_organisms__Bacteria__Proteobacteria__Gammaproteobacteria__Enterobacterales__Enterobacteriaceae__Enterobacter__Enterobacter_cloacae_complex__Enterobacter_hormaechei	MYPFASADSTNVAINVPKTEKRFPEITDKLARTAVLRGSHRKCPPSINTGVGRKKGKRTGSGRFFI
DpdA/TGT_1	MXR82637.1		cellular_organisms__Bacteria__Proteobacteria__Gammaproteobacteria__Enterobacterales__Enterobacteriaceae__Enterobacter__Enterobacter_cloacae_complex__Enterobacter_hormaechei	MIHFHGGPITPDTCALKAWKGRHAFISFANPGQLALASEVTQSFALDNGAFSFWTKKRVVNWNDYY
DpdA/TGT_1	PZA23410.1		cellular_organisms__Bacteria__Proteobacteria__Gammaproteobacteria__Enterobacterales__Enterobacteriaceae__Enterobacter__Enterobacter_cloacae_complex__Enterobacter_hormaechei	HGKFVGAPVWHMSEPDERFIRLCHEFPRVCIGSMGEYDAKRPRACRAKLRDLIRHVVDSNGYPITKLHGLRMLNKDIFTHIPLS
DpdA/TGT_1	PZA23443.1		cellular_organisms__Bacteria__Proteobacteria__Gammaproteobacteria__Enterobacterales__Enterobacteriaceae__Enterobacter__Enterobacter_cloacae_complex__Enterobacter_hormaechei	KAWKGRHAFISFANPGQLKLASEVTQSFALDNGAFSFWDKGQPVNWYDYYELVKEWMNHPRFAFAVIPDVIGGTSEENDALIAEWPHGKFVGAPVWHMSEPDERFIRLCHEFPRVCIGSMGEYDAKRP
DpdA/TGT_1	WP_090279278.1		cellular_organisms__Bacteria__Proteobacteria__Gammaproteobacteria__Enterobacterales__Enterobacteriaceae__Enterobacter__Enterobacter_cloacae_complex__Enterobacter_hormaechei	MTVFARTVHHFHGTPVWGSAGDVHRIAVSGAGAFVSYARPDQIDASIKFASLVAIDNGAFSAWKRGLVIDWSKFYQWLLSFYHHPKVSFYVIPDVVEGGEKDNDALIRQVPAILRDKAVPVWHLHESIHRLVELCREWPRVCFGSSGEYATIRTDRWHRRMQDAFETIYCKFNFRTQIHGLRMLDGRVLGNYPLSTADSTNLACNVPKFNTKYPELTRAIREAEYSRGLSEKELIATILKNRCAILKGAIEAVQPQSITEWISKGLQPFQLELEIA
DpdA/TGT_1	WP_120783724.1		cellular_organisms__Bacteria__Proteobacteria__Gammaproteobacteria__Enterobacterales__Enterobacteriaceae__Enterobacter__Enterobacter_cloacae_complex__Enterobacter_hormaechei	MIHFHGGPITPDTCAMKAWKGRHAFISFANPGQLALASEVTQSFALDNGAFSFWTKKRVVNWNDYYAFVGRWMNHPRFAFAVIPDVIGGTSEENDALIAEWPHGKVVGAPVWHMNEPDERFFRLCREFPRTCIASMGRFQLEFEPLSKAQAERIAEEIETADHLKKLRAQRAA
DpdA/TGT_1	WP_126499349.1		cellular_organisms__Bacteria__Proteobacteria__Gammaproteobacteria__Enterobacterales__Enterobacteriaceae__Enterobacter__Enterobacter_cloacae_complex__Enterobacter_hormaechei	MLNADIFRHIPLSSADSTNVARNIGIDKAWDKSAYAPASKETRAAVLVERIEAFNSASSLNYDAERDLFTPQLAFEV
DpdA/TGT_1	WP_180259194.1		cellular_organisms__Bacteria__Proteobacteria__Gammaproteobacteria__Enterobacterales__Enterobacteriaceae__Enterobacter__Enterobacter_cloacae_complex__Enterobacter_kobei	MVGDVTNVIHYHGTPVWGDAGNVHRIAVNGAGAFVSYARADQLAASLKFANSVAIDNGAFSAWKRGLVIDWQKFYQWLIPHYHHPKLRFFVIPDVVEGGEADNDALILTMPRLFRNKAVPVWHLHESLNRLVELCRSWPRVCFGSSGQYATIRTQLWHRRMTEAFETIYCKHNFTTQVHGLRMLDGRVLGNYPLATADSTNLACNVPKFEVKYPELTKAIREADYAKNLSEVELKAVILKRRCAILKNTIEAVSPPSIADWQSKGLTPLQLELAIA
DpdA/TGT_1	OUF10685.1		cellular_organisms__Bacteria__Proteobacteria__Gammaproteobacteria__Enterobacterales__Enterobacteriaceae__Enterobacter__Enterobacter_cloacae_complex__Enterobacter_roggenkampii	MNEPDERFFSLCREFPRVCIGSMGEYDAKRPRSCRAKLRDLIRHVVDINGYPITKLHGLRMLNADIFRHIPLSSADSTNVARNIGIDKAWDKSAYAPASKETRAAVLVERIEAFNSASSLNYDAERDWFTPQLAFEV
DpdA/TGT_1	RDT46420.1		cellular_organisms__Bacteria__Proteobacteria__Gammaproteobacteria__Enterobacterales__Enterobacteriaceae__Enterobacter__Enterobacter_cloacae_complex__Enterobacter_roggenkampii	FISFARPEQMKKVAMFPCDIRLDNGAFSAWDKSKKKKIAVDWGRRSEKFYDFVGKWFSRIEWFLIPDVIEGSE
DpdA/TGT_1	SAA25901.1		cellular_organisms__Bacteria__Proteobacteria__Gammaproteobacteria__Enterobacterales__Enterobacteriaceae__Enterobacter__Enterobacter_cloacae_complex__Enterobacter_roggenkampii	MMTDSIIHYHGTPVWGDAGNVHRVAVNGAGAFVSFARPDQLAASIKYACAVAIDNGAFSAWKRGLVINWQEFYRWLLPHYHHPKVSFFVIPDVVEGGEADNDALIDSMPRCFRDKAAPVWHLHESLDRLVELCNEWPRVCFGSSGEYASIRTERWHRRMREAFDAIYLKHSFKTKIHGLRMLDGRVLGNYPLATADSTNLACNIPKFTSKYPEITRFIQEADYNQKLSERELKAAILIGRCAILKNAIESVTPPAIQCWSEMPKHPQQLELLVA
DpdA/TGT_1	WP_196351822.1		cellular_organisms__Bacteria__Proteobacteria__Gammaproteobacteria__Enterobacterales__Enterobacteriaceae__Enterobacter__Enterobacter_cloacae_complex__Enterobacter_roggenkampii	MIHYHGGPITPDTCALKAWKGRHAFISFAHSGQINLASEYCQSFALDNGAFTAWKAAGRNKIDWSDYYEFVGLWKNHPGFDFAIIPDVIDGGETENDALLLEWPHGKFFGVPVWHMNEPDERFIRLCNEYPRVAIGSCGEYDVKRPKEAIARLRDLIRHVVNDLGQPVAKLHGLRMLRPQIFTSIPLASADSTNVARNIGIDKAWKGSYAPASKETRAALMVERIESHNSPGSLNYCAEKDKFNMQLQLAV
DpdA/TGT_1	WP_125913342.1		cellular_organisms__Bacteria__Proteobacteria__Gammaproteobacteria__Enterobacterales__Enterobacteriaceae__Enterobacter__Enterobacter_huaxiensis	MIHFHGGPITPDTCALKAWKGRHAFISFANPGQLALASEVTQSFALDNGAFSFWTKNRVVNWNDYYAFVGRWMNHPRFAFAVIPDVIGGTSEENDALIAEWPHGKVVGAPVWHMNEPDERFFRLCHEFPRVCIGSMGEYDAKRPRSCRAKLRDLIRHVVDINGYPITKLHGLRMLNADIFRHIPLSSADSTNVARNIGIDKAWAKSAYAPASKETRAAVLVERIEAFNSASSLNYDAERDRFTPQLAFEV
DpdA/TGT_1	WP_134707227.1		cellular_organisms__Bacteria__Proteobacteria__Gammaproteobacteria__Enterobacterales__Enterobacteriaceae__Enterobacter__unclassified_Enterobacter	MLNKDLFMQVPLSSADSTNVARNIGINKSWDKSAYAPASKETRAAVLVERIESFNSASSLNYDAERDRFTPQLAFEV
DpdA/TGT_1	EET4912015.1		cellular_organisms__Bacteria__Proteobacteria__Gammaproteobacteria__Enterobacterales__Enterobacteriaceae__Escherichia__Escherichia_coli	GSCGDYDVKRPTLAVARMKDLIRHIVDGHGQPVTKLHGLRMLNPLIFTKLPLASADSTNVARNIGIDKAWSGAYAPASKETRAALMVERIEAHNSPGSLAYCEQRDRFEMQLQLAL
DpdA/TGT_1	EEW6172056.1		cellular_organisms__Bacteria__Proteobacteria__Gammaproteobacteria__Enterobacterales__Enterobacteriaceae__Escherichia__Escherichia_coli	MIHYHGGPITPDTCAMRAWKGRHAFISFAHSGQINLAAEYCQSFALDNGAFTAWKAAGKNKIDWSDYYEFVARWKNHPGFDFAIIPDVIDGGEEENDALLNEWPHGKLAGVPVWHVNESDERFIHLC
DpdA/TGT_1	EFA6118197.1		cellular_organisms__Bacteria__Proteobacteria__Gammaproteobacteria__Enterobacterales__Enterobacteriaceae__Escherichia__Escherichia_coli	MHHEIHHFHGTPVWGSAGDVHRIAVSGAGAFVSYVRPDQIAASIQHAQVVGIDNGAFSAWVRGLKINWSDFYKWLLNYYHHPKVAFFVIPDVVDG
DpdA/TGT_1	EFD9165429.1		cellular_organisms__Bacteria__Proteobacteria__Gammaproteobacteria__Enterobacterales__Enterobacteriaceae__Escherichia__Escherichia_coli	AGKNKIDWSDYYEFVARWKNHPGFDFAIIPDVIDGGEEENDALLNEWPHGKLVGVPVWHMNESDERFIHLCNEFPRVAIGSCGDYDVKRPTLAVARMKDLIRHIVDEHGQPVTKLHGLRMLNPLIFTKLPLASADSTNVARNIGIDKAWSGAYAPASKETRAALMVERIEAHNSPGSLAYCEQRDRFEMQLQLAV
DpdA/TGT_1	EFG6156461.1		cellular_organisms__Bacteria__Proteobacteria__Gammaproteobacteria__Enterobacterales__Enterobacteriaceae__Escherichia__Escherichia_coli	ALDNGAFTAWKAAGKNKIDWSDYYEFVARWKNHPGFDFAIIPDVIDGGEEENDALLNEWPHGKLAGVPVWHMNESDERFIHLCNEFPRVAIGSCGDYDVKRPTLAVARMKDLIRHIVDEHGQPVTKLHGLRMLNPLIFTKLPLASADSTNVARNIGIDKAWSGAYA
DpdA/TGT_1	EFJ7396770.1		cellular_organisms__Bacteria__Proteobacteria__Gammaproteobacteria__Enterobacterales__Enterobacteriaceae__Escherichia__Escherichia_coli	MTVHFRGSPIWGDKDAPTDMLIKALYRDGGAFISFARPEQMKKVAMIPCDIRLDNGAFSAWDKAKKKKKTVDWGKRSERFYDFVGKWFSRIEWFLIPDVIEGTEEENDEQLALVPHWLASKAVPVWHSDESIDRLVRLSERYEWVAIGCCGPHRHIRSKWWEQRMDEVFTELYINRKSPVKLHGLRMLDVRVLGMYPFASADSTNVAVNVPKTEKRFPEITDKLARTAVLRAAIEKVHPPSISAWVDRKMREPAQAGFLFEFTDAA
DpdA/TGT_1	EFN7430620.1		cellular_organisms__Bacteria__Proteobacteria__Gammaproteobacteria__Enterobacterales__Enterobacteriaceae__Escherichia__Escherichia_coli	MIHFHGGPITPDTCALKAWKGRHAFISFANPAQIDLASEVTQSFALDNGAFTFWTKNKAVDWNEYYRFVERWGNHPRFSFAVIPDVIGGTSEENDALIAAWPHGKFIGAPVWHMNEPDERFIRLCHEFPRVCIGSMGEYDAKRPRACRAKLRDLIRHVVDQYGYPITKIHGLRMLNKDIFTHVPLSSADSTNVARNIGIDKSWVGSPYAPASKETHTQVLVERIESFNSASSLNYNAERDVFTPQLAFEV
DpdA/TGT_1	HAL6966037.1		cellular_organisms__Bacteria__Proteobacteria__Gammaproteobacteria__Enterobacterales__Enterobacteriaceae__Escherichia__Escherichia_coli	MTIHFHGSPIWGDEHAPTDMLIKALYRDGGAFVSFARPEQMKKIAMFPCDIRLDNGAFSDWMKALKKGTPVDWSKRRAKFYDFVGKWFSRIEWFLIPDVIEGTEAENDEQIECVPDWLKSKAVPVWHTDESIERLLRLSGKFEWVAIGCCGPHRHIRSKWWEQRMDEVFTELYINRNLKVKIHGLRMLDVR
DpdA/TGT_1	MXE85671.1		cellular_organisms__Bacteria__Proteobacteria__Gammaproteobacteria__Enterobacterales__Enterobacteriaceae__Escherichia__Escherichia_coli	GAGAFVSYVRPDQIAASIQHAQVVGIDNGAFSAWVRSLKIHWSDFYKGLLNYSHLPKVAFFVFPDVVDGGERDNDALINEVPKMFYGKATPVWHL
DpdA/TGT_1	SPW40204.1		cellular_organisms__Bacteria__Proteobacteria__Gammaproteobacteria__Enterobacterales__Enterobacteriaceae__Escherichia__Escherichia_coli	MLLDNGAFTFWTKNKAVDWNEYYRFVERWGNHPRFSFAVIPDVIGGTSEENDALIAAWPHGKFIGAPVWHMNEPDERFIRLCHEFPRVCIGSMGEYDAKRTESVSG
DpdA/TGT_1	SRY29871.1		cellular_organisms__Bacteria__Proteobacteria__Gammaproteobacteria__Enterobacterales__Enterobacteriaceae__Escherichia__Escherichia_coli	MIHFHGGPITPDTCALKAWKGRHAFISFANPAQIDLASEVTQSFALDNGAFTFWTKNKAVDWNEYYNLLNAGAITLVSHSRLSRMLSAEPVKRMTP
DpdA/TGT_1	STI28116.1		cellular_organisms__Bacteria__Proteobacteria__Gammaproteobacteria__Enterobacterales__Enterobacteriaceae__Escherichia__Escherichia_coli	MTIHFHGSPIWGDEHAPTDMLIKALYRDGGAFVSFARPEQMKKIAMFPCDIRLDNGAFSDWMKALKKGTPVDWSKRRAKFYDFVGKWFSRIEWFLIPDVIEGTEAENDEQIELVPDWLKSKAVPVWHTDESIERLLRLSSKFEWVAIGCCGPHRHIRSKWWEQRMDEVFTELYINRNLKVKIHGLRMLDVRVLGMYPFASADSTNVAVNVPKTEKRFPEITDKLARTAVLRAAIEKVHPPSISTWVDRKMREPAQAGFLFEFTDGRLMLISFI
DpdA/TGT_1	STI86883.1		cellular_organisms__Bacteria__Proteobacteria__Gammaproteobacteria__Enterobacterales__Enterobacteriaceae__Escherichia__Escherichia_coli	MIHFHGGPITPDTCALKAWKGRHAFISFANPAQIDLASEVTQSFALDNGAFTFWTKNKAVDWE
DpdA/TGT_1	WP_085447299.1		cellular_organisms__Bacteria__Proteobacteria__Gammaproteobacteria__Enterobacterales__Enterobacteriaceae__Escherichia__Escherichia_coli	MIHFHGGPITPDTCAIKAWKGRHAFISYANAGQINLASEITQSFALDNGAFSFWKSNNPVDWENYYAFVERWGNHPRFAFAIIPDVIGGSSEENDALIAKWPLGRGVGVPVWHMNEPDERFIRLCNEFPRVAIGSMGEYDAKRPRTCRAKLRDLIKHVVDKNGYPISKLHGLRMLNKDIFMHIPLSSADSTNIARNINIDKYWEKTPYRTSSKETRAWVLAERIESNNSASSLRYDPERDRFTPQLAFEI
DpdA/TGT_1	WP_085460061.1		cellular_organisms__Bacteria__Proteobacteria__Gammaproteobacteria__Enterobacterales__Enterobacteriaceae__Escherichia__Escherichia_coli	MSRGQVVNNVVHYHGTPVWGDAGNVHRIAVSGAGAFVSYARPDQLAASFKHAKSVAIDNGAFSAWKSGLVIDWQKFYQWIAPHYYHPKLAFFVIPDVVDGDEADNDALVKALPRCFREKATPVWHLHESLQRLVELCREWPRVCFGSSGDYATVRTALWHSRMQDAFETIYLKYGFSTRIHGLRMLDGRILGNYPLHTADSTNLACNVPKYLIKYPELTRAISEADYTQKLSEKELKAFILKGRCAILKNSVESVFPPSIAEWASNSLAPSQMELAFA
DpdA/TGT_1	WP_087897274.1		cellular_organisms__Bacteria__Proteobacteria__Gammaproteobacteria__Enterobacterales__Enterobacteriaceae__Escherichia__Escherichia_coli	MHHGIHHFHGTPVWGSAGDVHRIAVSGAGAFVSYVRPDQIAASIQHAQVVGIDNGAFSAWVRGLKINWSDFYKWLLNYYHHPKVAFFVIPDVVDGGERDNDALINEVPKMFYGKATPVWHLHESIDRLIELCREWPRVCFGSSGEYAAIRTAHWHRRMQDAFEAIYCRHNFKTAVHGLRMLDGRVL
DpdA/TGT_1	WP_097491203.1		cellular_organisms__Bacteria__Proteobacteria__Gammaproteobacteria__Enterobacterales__Enterobacteriaceae__Escherichia__Escherichia_coli	MTIHYHGLPIWGDGVAKIAVRGAGAFVSFIRPDQIRLALKHADNVAIDNGAFSAWRRGVTIKWSDFYKWLEEYYYYDNVSFFVIPDVIDGDEFDNDALIRQVPHDFKLKSVPTWHLHEPIVRLLRLCDKFPKVCFGSSGIYHAPRSKLWAQRMNAALTEIYVKRELKTKIHGLRMLDGRIIGNYPLDSADSTNLACNVPKYKKVHKEITRQIVCADYCSGLSEKELKTTILRNRCSILKHAIESVVPPTIEE
DpdA/TGT_1	WP_107131247.1		cellular_organisms__Bacteria__Proteobacteria__Gammaproteobacteria__Enterobacterales__Enterobacteriaceae__Escherichia__Escherichia_coli	MHVPLSSADSTNVARNIGIDKSWVGSPYAPASKETRTQVLVERIESFNSASSLNYNAERDVFTPQLAFEV
DpdA/TGT_1	WP_141222387.1		cellular_organisms__Bacteria__Proteobacteria__Gammaproteobacteria__Enterobacterales__Enterobacteriaceae__Escherichia__Escherichia_coli	MTIHYHGSPIWGDGGEVCKIAVRVAGSFISFVRPDQIKLSLETAERVAIDNGAYSYWGKEKTDRADWTGFYSWLMKYYHHEKIEFFCIPDVITGGESENDKLIRELPTMFRAKAAPVWHLHESIDRLVALCEQWPRVCFGSSGQYAVIRTAAWHARMIEAFAEIYIKRQFRTKIHGLRMLDGRVLGNYPLATADSTNIACNVPKYENKYPELTRAIRSADYAQGLTTDELKRLILCRRCAILKNSIEAVTPPTIEKWINRQSAVAGV
DpdA/TGT_1	EHX84796.1		cellular_organisms__Bacteria__Proteobacteria__Gammaproteobacteria__Enterobacterales__Enterobacteriaceae__Escherichia__Escherichia_coli__Escherichia_coli_DEC14B	MKEMHHGIHHFHGTPVWGSAGDVHRIAVSGAGAFVSYVRPDQIAASIQHAQVVGIDNGAFSAWVRGLKINWNDFYKWLLNYYHHPKVAFFVIPDVVDGGERDNDALINEVPKMFYGKATPVWHLHESIDRLIELCREWPRVCFGSSGEYAAIRTAHWHRRMQDAFEAIYCRHNFKTAVHGLRMLDGRVLGNYPLATADSTNLACNVPKFNSKYPELTRAIQEAEYSRNLTEKELKAVILKNRCAILKGAIEAVRPPSVSDWLSNGLQPSQLELEIA
DpdA/TGT_1	EHX92570.1		cellular_organisms__Bacteria__Proteobacteria__Gammaproteobacteria__Enterobacterales__Enterobacteriaceae__Escherichia__Escherichia_coli__Escherichia_coli_DEC14C	MSGAGAFVSYVRPDQIAASIQHAQVVGIDNGAFSAWVRGLKINWNDFYKWLLNYYHHPKVAFLSFLMLWTEVNVTMMP
DpdA/TGT_1	ELD36390.1		cellular_organisms__Bacteria__Proteobacteria__Gammaproteobacteria__Enterobacterales__Enterobacteriaceae__Escherichia__Escherichia_coli__Escherichia_coli_KTE213	MTIHFHGSPIWGDEHAPTDMLIKALYRDSGAFVSFARPEQMKKIAMFPCDIRLDNGAFSDWMKALKKGTPVDWSKRRAKFYDFVGKWFSRIEWFLIPDVIEGTEAENDEQIELVPDWLKSKAVPVWHTTNQLNVFYAFLENLNGWRLDAAAHTGTYALNGGNREWMKFLLRFISIVI
DpdA/TGT_1	EFO2123975.1		cellular_organisms__Bacteria__Proteobacteria__Gammaproteobacteria__Enterobacterales__Enterobacteriaceae__Escherichia__Escherichia_coli__Escherichia_coli_O106	MKQMSLIEMDGFLKGKCFPRDLKVNETNAEYLVRKFAEAEAKISALYEDHQKAIESIKQADSAVKLAHEKFSALAAENAGLKAEHPQPFGHEMMKALDAYEKHQDEVPETGMLNAFFILRDSIRVDTPATDAFLAEVRAHGKLAGVPVWHMNESDERFIHLCNEFPRVAIGSCGDYDVKRPTLAVARMKDLIRHIVDGHGQPVTKLHGLRMLNPLIFTKLPLASADSTNVARNIGIDKAWSGAYAPASKETRAALMVERIEAHNSPGSLAYCEQRDRFEMQLQLAV
DpdA/TGT_1	WP_181591571.1		cellular_organisms__Bacteria__Proteobacteria__Gammaproteobacteria__Enterobacterales__Enterobacteriaceae__Escherichia__Escherichia_fergusonii	MVIHYHGSPIWGDCGEVCKIAVNSAGSFVSFARPDQLELSLRNADCVAIDNGAFSAWKRGLQIDWTDFYSWLMRFYHHHKLSFFVIPDVVEGGEDDNDKLIRELPTMFRAKAAPVWHLHESIDRLVALCEQWPRVCFGSSGEYAVIRTKAWHQRMIEAFTEIYAKRGLRTKIHGLRMLDGRVLGNYPLATADSTNLACNVPKFEVKYPELTRTIRDADYAQGLTPDELKRLILRRRCAILKGAIEQVRPPTIDEWINNPLRRVYL
DpdA/TGT_1	WP_040177114.1		cellular_organisms__Bacteria__Proteobacteria__Gammaproteobacteria__Enterobacterales__Enterobacteriaceae__Klebsiella	MIHYHGGPITPDTCALKAWKGRHAFISFANSGQLPLASEVTQSFALDNGALRTAGIKVEDE
DpdA/TGT_1	WP_032708518.1		cellular_organisms__Bacteria__Proteobacteria__Gammaproteobacteria__Enterobacterales__Enterobacteriaceae__Klebsiella__Klebsiella_aerogenes	MIHFHGGPITPDTCALKAWKGRHAFISFANAGQLALASEVTQSFALDNGAFSFWTKKRVVDWNEYYAFVAKWMNHPRFSFAVIPDVIGGTSEENDALIAEWPHGKIIGAPVYHFNEPDERFIRLCHEFPRVAIGSMGEYDAKRPRRCVARLRDLIRHVVDENGYPICKLHGLRMLNADIFRHVPLSSADSTNVARNIGIDKSWQKSAYAPASKETRAAVLVERIESMNSASALNYNAERDRFMPQLAFEI
DpdA/TGT_1	WP_154919623.1		cellular_organisms__Bacteria__Proteobacteria__Gammaproteobacteria__Enterobacterales__Enterobacteriaceae__Klebsiella__Klebsiella_michiganensis	MIHFHGGPITPDTCALKAWKGRHAFISFANAGQLALASEVTQSFALDNGAFSFWTKKRVVDWKEYYRFVERWANHPRFAFAVIPDVIGGSSEENDALIGEWPHGKFIGTPVWHMNEPDERFIRLCHEFPRVCIGSMGEYDAKRPRACRAKLRDLIRHVVDKNGYPITKLHGLRMLNKDIFMHIPLSSADSTNIARNINIDKYWEKTPYRTSSKETRAWVLAERIESNNSASALNYNAERDRFMPQLAFEI
DpdA/TGT_1	WP_133497633.1		cellular_organisms__Bacteria__Proteobacteria__Gammaproteobacteria__Enterobacterales__Enterobacteriaceae__Klebsiella__Klebsiella_oxytoca	MPQHVDHVVHYHGTPVWGDAGNVHRIAINGAGAFVSYARPDQLAASIKYALFVAIDNGAFSAWKRGLTIDWKQFYQWLIPHYHHPKLSFFVIPDVVEGGETDNDDLIAKLPRCYRDKAVPVWHLHESLHRLVELCREWPRVCFGSSGEYATIRTQLWHRRMADAFETIYCKHNFATKIHGLRMLDGRVLGNYPLATADSTNLACNVPKFEVKYPELTKAIREADYAKNLSEEELKAVILKRRCAILKNTIEAVLPLSISDWQSKGLTPRQLELAIA
DpdA/TGT_1	MBK0604664.1		cellular_organisms__Bacteria__Proteobacteria__Gammaproteobacteria__Enterobacterales__Enterobacteriaceae__Klebsiella__Klebsiella_pneumoniae	ANHPRFAFAIIPDVIGGSSEENDALIAEWPHGKFIGAPVWHMNEPDERFIQLCNEFPRVAIGSMGEYDAKRPRRCVARLRDLIRHVVD
DpdA/TGT_1	RDT57458.1		cellular_organisms__Bacteria__Proteobacteria__Gammaproteobacteria__Enterobacterales__Enterobacteriaceae__Klebsiella__Klebsiella_pneumoniae	DKSKKKKIAVDWGRRSEKFYDFVGKWFSRIEWFLIPDVIEGSEEENDEQLELVPHWLASKAVPVWHSDESIERLVRPVSYTHLRA
DpdA/TGT_1	SWB11454.1		cellular_organisms__Bacteria__Proteobacteria__Gammaproteobacteria__Enterobacterales__Enterobacteriaceae__Klebsiella__Klebsiella_pneumoniae	MDWNEYYRFVERWANHPRFSFAIIPDVIGGSSEENDALIAEWPHGKFIGAPVWHMNEPDERFIQLCNEFPRVAIGSMGEYDAKRPRRCVARLRDLIRHVVDENGYPICKLHGLRMLNADIFRHIPLSSADSTNVARNIGIDKSWQKSAYAPASKETRAAVLVERIESMNSASALNYNAERDRFMPQLAFEI
DpdA/TGT_1	SWL28870.1		cellular_organisms__Bacteria__Proteobacteria__Gammaproteobacteria__Enterobacterales__Enterobacteriaceae__Klebsiella__Klebsiella_pneumoniae	MKAWKARHAFISFAHSGQINLASEYCQSFALDNGAFTAWKAAGKNKIDWSDYYEFVARWKNHPGFDFAIIPDEVVNKNWPPR
DpdA/TGT_1	TDA89584.1		cellular_organisms__Bacteria__Proteobacteria__Gammaproteobacteria__Enterobacterales__Enterobacteriaceae__Klebsiella__Klebsiella_pneumoniae	MIHFHGGPITPDTCALKAWKGRHAFISFANAGQLALASEVTQSFALDNGAFSFWTKKRVVDWNEYYRFVERWANHPRFSFAIIPDVIGGSSEENDALIAEWPHGKFIGAPVWHMNEPDERFIQLCNEFPRG
DpdA/TGT_1	VTT26659.1		cellular_organisms__Bacteria__Proteobacteria__Gammaproteobacteria__Enterobacterales__Enterobacteriaceae__Klebsiella__Klebsiella_pneumoniae	MNPTQHYVHHFHGTPIWGGGGEVHRIAVAGAGAFVSDYRPDQLAVSLEHAITVGLDNGAYSAWKKEIHLDWGDFYYRLDEIYDNPKLGFFVIPDVIVGGERENDALIKAMPLRFSEKAAPTWHLHESINRLIELCRNWPRVCFGSSGQYAVIRTKHWHARMKEAFTAIYVENNFQTKIHGLRMLDGRVLGNYPLDSADSTNLACNIPKFDCKYPEITRTVREADYSEKLSAEDLKALILKTRCAILKNTVEKVTPPSISEWVSKGLQPYQLELAIA
DpdA/TGT_1	WP_087791661.1		cellular_organisms__Bacteria__Proteobacteria__Gammaproteobacteria__Enterobacterales__Enterobacteriaceae__Klebsiella__Klebsiella_pneumoniae	MRGFFYGVWMITHFHGLPVWGDKGAVCKIAVSGAGAFVSYARPEQLGLALQYAKCVAIDNAAFSAWKRGLVINWADFYKWLMRWYHHERLKFFVIPDIVEGDEDDNDRLIRALPAMFREKAVPVWHLHESLDRLVALCESWPRVCFGSSGQYATIRTTAWHQRMHAAFTEIYVKRQLRTKIHGLRMLDGRIIGNYPLATADSTNLACNVPKFEVKYPELTRTIREADYAQRLNADELKRLILRRRCAILKGAIEQVKPPTINEWIKKQPASAGFFMGKI
DpdA/TGT_1	WP_130243606.1		cellular_organisms__Bacteria__Proteobacteria__Gammaproteobacteria__Enterobacterales__Enterobacteriaceae__Klebsiella__Klebsiella_pneumoniae	MTVHYHGGPIWGDKDCPTDWLIKALYRDSGALVSFARMDQLKKIVNIPCKLVLDNGAFSKWKKAKSTGKVVCWDVEWKKYYDVVGQWYSRIEWFIIPDVIEGTEEENDRLIEQVPTWLMDKAVPVWHSVESLERLLTLCKKFDRVAIGCCGPHGSIRSKAWKARMDEVFDFLLIQNYVEVKLHGLRMLDGRVLSMYPFDSADSTNVATNVPKTKVRFPEITDKLARTACLKACIEKVKPPSIHDWLMNKIFSP
DpdA/TGT_1	WP_149362658.1		cellular_organisms__Bacteria__Proteobacteria__Gammaproteobacteria__Enterobacterales__Enterobacteriaceae__Klebsiella__Klebsiella_pneumoniae	MLNADIFRHIPLSSADSTNVARNIGIDKSWQKSAYAPASKETRAAVLVERIEPMNSASALNYNAERDRFMPQLAFEI
DpdA/TGT_1	SBA10862.1		cellular_organisms__Bacteria__Proteobacteria__Gammaproteobacteria__Enterobacterales__Enterobacteriaceae__Klebsiella__Klebsiella_quasipneumoniae__Klebsiella_quasipneumoniae_subsp__similipneumoniae	MAIGSMGEYDAKRPRRCVARLRDLIRHVVDENGYPICKLHGLRMLNADIFRHIPLSSADSTNVARNIGIDKSWQKSAYAPASKETRAAVLVERIESMNSASALNYNAERDRFMPQLAFEI
DpdA/TGT_1	WP_186945070.1		cellular_organisms__Bacteria__Proteobacteria__Gammaproteobacteria__Enterobacterales__Enterobacteriaceae__Klebsiella__Klebsiella_variicola	MKAWKGRHAFISFANAGQLALASEVTQSFALDNGAFSFWTKKRVVDWNEYYRFVERWANHPRFSFAIIPDVIGGSSEENDALIAEWPHGKFIGAPVWHMNEPDERFIQLCNEFPRVAIGSMGEYDAKRPRRCVARLRDLIRHVVDENGYPICKLHGLRMLNADIFRHIPLSSADSTNVARNIGIDKSWQKSAYA
DpdA/TGT_1	WP_160183637.1		cellular_organisms__Bacteria__Proteobacteria__Gammaproteobacteria__Enterobacterales__Enterobacteriaceae__Klebsiella__unclassified_Klebsiella__Klebsiella_sp__MPUS7	MADIHYHGTPIWGGRGSVHRIAVSGAGAFVSYARPDQLRESIRYAMHVGIDNAAFSAWRRGLVVNWNDFYQWLLPHYHHPKVKFFVIPDVVEGGEHDNDQLIKQLPKNLKEKAAPVWHLHESIDRLVELCRSWPRVCFGSSGQYASIRTEAWHGRMQEAFEAIYSRHSFKTKIHGLRMLDGRVLGNYPLSSADSTNLACNIPKFNAKYPDLTKNVIEADYSKGLSEEALNLLIKQSRCAVLKGAIEKVIPPSVQEWAARPAMPKQFTLEGI
DpdA/TGT_1	WP_144136014.1		cellular_organisms__Bacteria__Proteobacteria__Gammaproteobacteria__Enterobacterales__Enterobacteriaceae__Kosakonia__Kosakonia_radicincitans	MIHFHGGPITPDTCALKAWKSRHAFISFANPGQISLASEITQSFALDNGAFSFWTKKRIVDWNKYYEFVARWANHPRFAFAVIPDVIGGNSEENDVLIAEWPHGKFLGAPVWHMNEPDERFIRLCKEFPRVCIGSMGEYDAKRPRRCVAKLRDLIRHVVDDNGYPICKLHGLRMLNADIFRHIPLSSADSTNVARNIGIDKAWQKSAYAPASKETRAAVLVERIESLNSASSLNYSADRDCFTPQLTFEI
DpdA/TGT_1	WP_131487231.1		cellular_organisms__Bacteria__Proteobacteria__Gammaproteobacteria__Enterobacterales__Enterobacteriaceae__Lelliottia__Lelliottia_amnigena	MIHFHGGPITPDTCALKAWKGRHAFISFANPGQINLASEVTQSFALDNGAFSFWTKKSIVNWSEYYEFVARWGNHPRFAFAVIPDVIGGTSEENDALIAEWPHGKFVGAPVWHMNEPDERFIRLCSEFPRVCIGSMGEYDAKSPLKCAARLRDLIQHVVDENGYQITKLHGLRMLNKDLFQRVPLSSADSTNVARNIGINKSWDKSAYSPASKETRASVLVERIESFNSASSLNYDPVKDKFIPQLAFEI
DpdA/TGT_1	WP_098939090.1		cellular_organisms__Bacteria__Proteobacteria__Gammaproteobacteria__Enterobacterales__Enterobacteriaceae__Pluralibacter__Pluralibacter_gergoviae	MEGACVKGAQLGAHHFHGTPVWGSAGDVHRIAVSGAGAFVSYVRPDQIAASLNFAAAVGIDNGAFSAWMRGLVINWCEFYEWLLGYYHHPKVAFFVIPDVVEGGESDNDALIRQVPRMFRDKAAPVWHLHESIDRLVELCREWPRVCFGSSGEYAVIRTERWHRRMQEAFETIYCKYTFQTRVHGLRMLDGRVMGNYPLATADSTNLACNVPKFNSKYPELTRAIREAEYSRGLSEKELKAVILKNRCAILKGAIEAVRPPSISEWTSKGLQPFQLELEIA
DpdA/TGT_1	EAN0852637.1		cellular_organisms__Bacteria__Proteobacteria__Gammaproteobacteria__Enterobacterales__Enterobacteriaceae__Salmonella__Salmonella_enterica	MTVAHFHGTPIWGGKGEVHRIAVARGGAFVSFIRPDQMTASLLWADLVGVDCGAFSAWKRGITINWLDYYRWLERYYNHNKLDFFVIPDVVEGGEADNDKLIEQLPQEFRGKAVPVWHLHESIDRLVALCCEWSRVAFGSSGEFATIRTKAWHRRMCQAFDAIYCQHDFKTRVHGLRMLDGRVLGAYPLDTADSTNLACNVPKFNVKYPELTRQIREADYCKGLNEEEIKALVLKGRCAILKNAIESVQPLTREAWIGRLGLVA
DpdA/TGT_1	EAS8631469.1		cellular_organisms__Bacteria__Proteobacteria__Gammaproteobacteria__Enterobacterales__Enterobacteriaceae__Salmonella__Salmonella_enterica	MIRHFHGTPVWGDAGSVHRIAVTGAGACVSHYRPDQLKASLEYASEVMLDNGAFSFWKNGEKPDWYKFYQDLDDVYDNPKLGFFIIPDVVEGGEEDNDFLIRRMPQAFQDKATPVWHLHESIDRLLNLCRDWPRVCFGSSGEFATIRTARWHARMTEAFLAIANVGLQPDIHGLRMLDGRVLGNYPLTTADSTNLACNVPKFKVKYPELTRQILEADYSRGLTEKEKKALVLRNRCAVLKGAIEAVKPPTMEEWLNKKAP
DpdA/TGT_1	EAX4635513.1		cellular_organisms__Bacteria__Proteobacteria__Gammaproteobacteria__Enterobacterales__Enterobacteriaceae__Salmonella__Salmonella_enterica	KDVFTHIPLSSADSTNVARNISIDKAWKGAYSPASKETRAFTLVERIESHNSASSLNYDADKDRFTPQLAFEV
DpdA/TGT_1	EAX4635889.1		cellular_organisms__Bacteria__Proteobacteria__Gammaproteobacteria__Enterobacterales__Enterobacteriaceae__Salmonella__Salmonella_enterica	MIHFHGGPITPDTCALRAWKGRHAFISFANPQQIGLASEVSQSFALDNGAYTFWTKGRAVDWREYYAFVDEWKNHPRFAFACIPDVIGGTSVENDALLAEWPHGKFVGCPVWHMSEPDERFIRLCHEYPRVAIGSMGEYDAKKPRACRAKLRDLISNVVDKNGYPIAKLHGLR
DpdA/TGT_1	EAX8436887.1		cellular_organisms__Bacteria__Proteobacteria__Gammaproteobacteria__Enterobacterales__Enterobacteriaceae__Salmonella__Salmonella_enterica	MIHYHGGPITPDTCAMKAWKGRHAFISFAHSGQINLAAEYCQSFALDNGAFTAWKAAGKNKIDWSDYYEFVARWKNHPGFDFAIIPDVIDGGEDDIKTLLKALLAKLEGTATGDNADTPDDKDKKDPTGDGEDNEEETTITGDSAYRAEVIIPGIDLSRKVKPTAFKRDVLAAADKTLVRQVVGDADIRKLPKQSVDMAFNAVSEIAKGRNTRSTTGDAQRPGMGMTSIASLNKQNADFWSNRKG
DpdA/TGT_1	ECK2808592.1		cellular_organisms__Bacteria__Proteobacteria__Gammaproteobacteria__Enterobacterales__Enterobacteriaceae__Salmonella__Salmonella_enterica	MTELQPGVHHFHGTPVWGSAGDVHRIAVNGAGAFVSYVRPDQIAASIKYASAVGIDNGAFSAWMRGLVIDWRNFYKWLINYYHHPKVAFFVIPDVVEGGESDNDALIRLVPRMFHDKAVPVWHLHESLDRLVELCREWPRVCFGSSGEFAVIRTARWHRRMQDAFETIYCKYNFQTSIHGLRMLDGRVLGNYPLATADSTNLACNVPKFNSKYPELTRAIREAEYSRGLSAKELKATILKNRCAILKGAIEAVEPLSISEWVSKGLQPFQLELEIA
DpdA/TGT_1	ECP3330446.1		cellular_organisms__Bacteria__Proteobacteria__Gammaproteobacteria__Enterobacterales__Enterobacteriaceae__Salmonella__Salmonella_enterica	MIHYHGGPITPDTCAMKAWKGRHAFISFAHSGQINLAAEYCQSFALDNGAFTTWKAAGKNKIDWSDYYEFVARWKNHPGFDFAIIPDVIDGGEDENEALLDEWLISLASADSTNVARNIGIDKAWSGAYAPASKETRAALMVERIESYNSPGSLAYCEKRDRFNMQLQLAV
DpdA/TGT_1	EDS8042716.1		cellular_organisms__Bacteria__Proteobacteria__Gammaproteobacteria__Enterobacterales__Enterobacteriaceae__Salmonella__Salmonella_enterica	MIHFHGGPITPDTCALRAWKGRHAFISFANPQQIGLASEVCQSFALDNGAYSFWTKRRVVNWREYYAFVEQWKNHPRFAFACIPDVIGGTSAENDALLAEWTHGKFVGCPVWHMSEPDERFIRLCHEYPRVAIGSMGEYDAKKPRACRAKLRDLISKVVDKNGYPIAKLHGLRMLNKDVFTHIPLSSADSTNVARNISIDKAWKGAYSPASKETRAFTLVERIESHNSASSLNYDAEKDRFTPQLTFEL
DpdA/TGT_1	EDW2791983.1		cellular_organisms__Bacteria__Proteobacteria__Gammaproteobacteria__Enterobacterales__Enterobacteriaceae__Salmonella__Salmonella_enterica	MTSTHFHGSPIWGMRGEVHRIAVTGSGAFVSFIRPDQMDASLKWADLVGVDCGAFSAWRRKITINWLDYYHWLERYYEHDKLAFFVIPDVVEGGEVDNDKLIGQLPQEFRAKAVPVWHLHESIERLIALCYEWPRVAFGSSGEFSTIRTKAWHSRMIQAFDAIYCQRDLKTRIHGLRMLDGRVLGAYPLDTADSTNLACNVPKYEVKYPELTRQIREADYCKGLTEEEIKALVLKGRCAILKNAIESVTPPLRSDWVSIRMQVAA
DpdA/TGT_1	EDW9825592.1		cellular_organisms__Bacteria__Proteobacteria__Gammaproteobacteria__Enterobacterales__Enterobacteriaceae__Salmonella__Salmonella_enterica	MVIHFHGLPIWGDKGAVCKIAVTGAGAFVSYARPEQLRLALQYADEVAIDNAAFSAWKRGLIINWVDFYRWLMPHYHHERLKFFVIPDVVDGGEDDNDKLIRELPSMFRDKAAPVWHLHESLDRLVALCEVWPRVCFGSSGQYATIRTAAWHRRMNEAFTEIYIRRQLRTKIHGLRMLDGRIVGNYPLATADSTNLACNVPKFEVKYPELTRAIRGADYAQGLTPDELKRLILRRRCAILKGAIEQVRPPTVEEWIEQRPAAAGFFMG
DpdA/TGT_1	EEC2251764.1		cellular_organisms__Bacteria__Proteobacteria__Gammaproteobacteria__Enterobacterales__Enterobacteriaceae__Salmonella__Salmonella_enterica	MRYTKYAPLGSRLRSRDVHYHGGPITPDTCAMKAWKGRHAFISFAHSGQINLAAEYCQSFALDNGAFTAWKAAGKNKIDWSNYYEFVARWKNHPGFDFAIIPDVIDGGEDENEALLDEWPHGEFYGVPVWHMNESDERFIRLCNEYPRVAIGSCGDYDVKRPNLAVARMKDLIRHVIDEHGQPVTKLHGLRMLNPLIFTKLPLASADSTNVARNIGIDKAWSGTYAPASKETRAALMVERIESYNSPGSLAYCEQRDRFNMQLQLAV
DpdA/TGT_1	EGX6617184.1		cellular_organisms__Bacteria__Proteobacteria__Gammaproteobacteria__Enterobacterales__Enterobacteriaceae__Salmonella__Salmonella_enterica	MTTHFHGLPIWGDKGAVCKIAIAGAGAFVSYARPEQLGLALQNADEVAIDNAAFSAWKRGLVIDWVKFYQWLMRWYHHDRLKFFVIPDVVNGGEEDNDKLIRELPSMFRVKAVPVWHLHESLDRLVALCEEWPRVCFGSSGQYATIRTIAWHRRMNEAFTEIYIKRDFRTKIHGLRMLDGRIVGNYPLDTADSTNLACNVPKFEVKYPELTRAIREADYAQGLTPDELKRLILRRRCAILKGAIEQVKPPTIDEWIEQRPATAGFLWGKS
DpdA/TGT_1	SUF38212.1		cellular_organisms__Bacteria__Proteobacteria__Gammaproteobacteria__Enterobacterales__Enterobacteriaceae__Salmonella__Salmonella_enterica	MRFYHHEKTEFFVIPDVIEGGEEENDRLIRELPSIFRDKAAPVWHLHESLERLVRLCEEWLRVCFGSSGQYAAIRTARWHRRMNEAFTEIYIRCQLRTKIHGLRMLDGRVLGNYPLDTADSTNLACNVPKTEQKYPELTLQLRALGCSEQQVLEGRCAVLKHAIESVTPPTIEQWINSAAKAA
DpdA/TGT_1	EAA4852319.1		cellular_organisms__Bacteria__Proteobacteria__Gammaproteobacteria__Enterobacterales__Enterobacteriaceae__Salmonella__Salmonella_enterica__Salmonella_enterica_subsp__enterica	MTIHFHGGPIWGDKETPTDMLIKALYRDGGSFVSFSRPEQMKKIAVFPNVIRLDNGAFADWNKARKKKKVVQWSKRREKFYDFVGKWFSRIEWFLIPDVIEGTESENDEQLELVPSWLKSKAVPVWHSDESIDRLVRLSEHYEWVAIGCCGPHRHIRSKWWEKRMDEVFTELYINRNSQVKLHGLRMLDVRVLGMYPFASADSTNVAVNVPKTEKRFPQITDKLARTAVLRAAIENVHPPSIADWVERKLKEPAQAGFLFEFKNDERAA
DpdA/TGT_1	ECE5859414.1		cellular_organisms__Bacteria__Proteobacteria__Gammaproteobacteria__Enterobacterales__Enterobacteriaceae__Salmonella__Salmonella_enterica__Salmonella_enterica_subsp__enterica	MTKKINHYHGSPIWGGAGSVCKIAVEGSGSFVSFLRPDQIELSLNYADRVAIDNGAFPAWRRGLKINWTHFYAWLMRFYHHENLEFFVIPDVVEGGEGDNDRLIRELPSMFRDKAAPVWHLHESLERLVALCETWPRVCFGSSGQYATIRTAAWHRRMNKAFTEIYIRRQLRTKIHGLR
DpdA/TGT_1	ECE5861375.1		cellular_organisms__Bacteria__Proteobacteria__Gammaproteobacteria__Enterobacterales__Enterobacteriaceae__Salmonella__Salmonella_enterica__Salmonella_enterica_subsp__enterica	MIHHYHGSPIWGGAGSVCKIAVTGAGSFISFERPDQINLSLEAAIKIAIDNGAFSHWRKNNTERSDWTGFYQWLMRFYHHEKTEFFVIPDVIEGGEEENDRLIRELPSIFREKAAPVWHLHESLERLVRLCEEWSRVCFGSSGQYAAIRTARWHRRMSEAFTEIYIKRQLRTKIHGLR
DpdA/TGT_1	EDU8875917.1		cellular_organisms__Bacteria__Proteobacteria__Gammaproteobacteria__Enterobacterales__Enterobacteriaceae__Salmonella__Salmonella_enterica__Salmonella_enterica_subsp__enterica	MTTHFHGLPIWGDKGAVCKIAIAGAGAFVSYARPEQLGLALQNADEVAIDNAAFSAWKRGLVIDWVKFFYGEKSWPINLAVEVNHTWLESMLI
DpdA/TGT_1	EBU8206325.1		cellular_organisms__Bacteria__Proteobacteria__Gammaproteobacteria__Enterobacterales__Enterobacteriaceae__Salmonella__Salmonella_enterica__Salmonella_enterica_subsp__enterica__Salmonella_enterica_subsp__enterica_serovar_Cardoner	RWHRRMSEAFTEIYIKRQFRTKIHGLRMLDGRVLGNYPLDTADSTNLACNVPKTEQKYPELTLQLRALGCSELQVKEGRCAVLKHAIESVTPPTIEQWINSAAQAA
DpdA/TGT_1	ECN8428739.1		cellular_organisms__Bacteria__Proteobacteria__Gammaproteobacteria__Enterobacterales__Enterobacteriaceae__Salmonella__Salmonella_enterica__Salmonella_enterica_subsp__enterica__Salmonella_enterica_subsp__enterica_serovar_Infantis	TDESIERLLRLSGKFEWVAIGCCGPHRHIRSKWWQQRMDEVFAELYINRNLKVKIHGLRMLDVRVLGMYPFASADSTNVAVNVPKTERRFPEITDKLARTAVLRAAIEKVHPPSISAWVDRKMREPAQAGFLFEFTDAA
DpdA/TGT_1	ECB1778538.1		cellular_organisms__Bacteria__Proteobacteria__Gammaproteobacteria__Enterobacterales__Enterobacteriaceae__Salmonella__Salmonella_enterica__Salmonella_enterica_subsp__enterica__Salmonella_enterica_subsp__enterica_serovar_Kibi	MAVHFHGLPIWGDKGAVCKIAATNAGAFVSYARPEQLGLALQYADEVAIDNAAFSAWKRGLVINWVEFYKWLMPRYHHERLKFFVIPDVVDGGEDDNDKLIRELPSMFREKAVPVWHLHESLERLIRLCSEWPRVCFGSSGQYATIRTTAWHQRMSEAFTEIYIKRQLRTKIHGLRMLDGRVLGNYPLATADSTNLACNVPKFEVKYPELTRAIREADYAQGLSPDELKRLILRRRCAILKGAIEQVRPPTIEQWINNQPAQAGFFMGNNHE
DpdA/TGT_1	SQJ25221.1		cellular_organisms__Bacteria__Proteobacteria__Gammaproteobacteria__Enterobacterales__Enterobacteriaceae__Salmonella__Salmonella_enterica__Salmonella_enterica_subsp__enterica__Salmonella_enterica_subsp__enterica_serovar_Menston	MCKIAVEDSGSFVSFLRPDQIELSLNYAGRVAIDNGAFPAWRRGLKINWTHFYAWLMRFYHHENLEFFVIPDVVEGGEGDNDRLIRELPSMFRDKAAPVWHLHESLERLVALCETWPRVCFGSSGQYATIRTAAWHQRMTQAFTEIYVKRQFETQIHGLRMLDGRVLGRYPLATADSTNLACNVPKTEQKYRELTLQLRALGCTETQVKEGRCAILKHTIEQVTPPTPEQWAGMVQAA
DpdA/TGT_1	EBX5661535.1		cellular_organisms__Bacteria__Proteobacteria__Gammaproteobacteria__Enterobacterales__Enterobacteriaceae__Salmonella__Salmonella_enterica__Salmonella_enterica_subsp__enterica__Salmonella_enterica_subsp__enterica_serovar_Montevideo	MTKLQPGVHHFHGTPVWGSAGDVHRIAVNGAGAFVSYVRPDQIAASIKYASAVGIDNGAFSAWMRGLVIDWRNFYKWLINYYHHPKVAFFVIPDVVEGGESDNDALIRLVPRMFHDKAVPVWHLHESLDRLVELCREWPRVCFGSSGEFAVIRTARWHRRMQDAFETIYCKYNFQTSIHGLRMLDGRVLGNYPL
DpdA/TGT_1	ECD6883491.1		cellular_organisms__Bacteria__Proteobacteria__Gammaproteobacteria__Enterobacterales__Enterobacteriaceae__Salmonella__Salmonella_enterica__Salmonella_enterica_subsp__enterica__Salmonella_enterica_subsp__enterica_serovar_Montevideo	MTIHFHGSPIWGDEHAPTDMLIKALYRDGGAFVSFARPEQMKKIAMFPCDIRLDNGAFSDWMKAFKKGTPVDWSKRRAKFYDFVGKWFSRIEWFLIPDVIEGTEAENDEQIEL
DpdA/TGT_1	EHL56226.1		cellular_organisms__Bacteria__Proteobacteria__Gammaproteobacteria__Enterobacterales__Enterobacteriaceae__Salmonella__Salmonella_enterica__Salmonella_enterica_subsp__enterica__Salmonella_enterica_subsp__enterica_serovar_Montevideo__Salmonella_enterica_subsp__enterica_serovar_Montevideo_str__4441_H	MRGLVIDWRNFYKWLINYYHHPKVAFFVIPDVVEGGESDNDALIRLVPRMFHDKAVPVWHLHESLDRLVELCREWPRVCFGSSGEFAVIRTARWHRRMQDAFETIYCKYNFQTSIHGLRMLDGRVLGNYPLATADSTNLACNVPKFNSKYPELTRAIREAEYSRGLSAKELKATILKNRCAILKGAIEAVEPPSISEWVSKGLQPFQLELEIA
DpdA/TGT_1	ECB6729358.1		cellular_organisms__Bacteria__Proteobacteria__Gammaproteobacteria__Enterobacterales__Enterobacteriaceae__Salmonella__Salmonella_enterica__Salmonella_enterica_subsp__enterica__Salmonella_enterica_subsp__enterica_serovar_Napoli	MTKQQPAVHHFHGTPVWGSAGDVHRIAVNRAGAFVSYARPDQIDASIKFADLVGIDNGAFSAWKRGLVIDWAKFYQWLLAYYHHPKVGFYVIPDVVEGGEKDNDALIRQVPAMLRGKAVPVWHLHESIDRLVELCREWPRVCFGSSGEFAAIRTPHWHRRMQDAFETIYCKFSFQTQIHGLRMLDGRVMGNYPLATADSTNLACNVPKFNTKYPELTRAIREAEYARGLSEKELTATILKNRCAILKSAIEAVQPPTVPEWIAKGLQPFQLELEIA
DpdA/TGT_1	ECJ6460203.1		cellular_organisms__Bacteria__Proteobacteria__Gammaproteobacteria__Enterobacterales__Enterobacteriaceae__Salmonella__Salmonella_enterica__Salmonella_enterica_subsp__enterica__Salmonella_enterica_subsp__enterica_serovar_Newport	MIHYHGGPITPDTCAMKAWKGRHAFTGAWKDAVDWVLKEACKAVSMLESSREHEVISQQEKA
DpdA/TGT_1	EAB5655722.1		cellular_organisms__Bacteria__Proteobacteria__Gammaproteobacteria__Enterobacterales__Enterobacteriaceae__Salmonella__Salmonella_enterica__Salmonella_enterica_subsp__enterica__Salmonella_enterica_subsp__enterica_serovar_Oranienburg	MIHFHGGPITPDTCALTAWRARHAFISFANPGQLALASEVCQSFALDNGAFTFKSKGQPVDWRDYYAFVERWKNHPRFSFACIPDVIGGTGEDNDRLLAEWPHGQFVGVPVWHMNESDERFVRLCNEYPRVAIGTMGEYDAKKPRACVARLRDLIRHVVDANGYPICKLHGLRMLNKAIFAHIPLSSADSTNVARNIGIDKAWRGAYSPASKETRAAVLVQRIESMNSASALNYDADRDRFMPQLAFEL
DpdA/TGT_1	ECB3864219.1		cellular_organisms__Bacteria__Proteobacteria__Gammaproteobacteria__Enterobacterales__Enterobacteriaceae__Salmonella__Salmonella_enterica__Salmonella_enterica_subsp__enterica__Salmonella_enterica_subsp__enterica_serovar_Oranienburg	MIHHYHGSPIWGGAGSVCKIAVAGAGSFISFERPDQINLSLKAAIKIAIDNGAFSHWRKNNADRSDWTGFYQWLMRFYHHEKTEFFVIPDVIEGGEEENDRLIRELPSIFRDKAAPVWHLHESLERLVALCETWPRVCFGSSGQYAAIRTARWHRRMSAAFTEIYIKRQLRTKIHGLRMLDGRVLGNYPLDTADSTNLACNVPKTEQKYPELTLQLRALGCSELQVKEGRCAVLKHAIESVTPPTIEQWINRAAQAA
DpdA/TGT_1	HCC75134.1		cellular_organisms__Bacteria__Proteobacteria__Gammaproteobacteria__Enterobacterales__Enterobacteriaceae__Shigella__unclassified_Shigella__Shigella_sp_	MTVHYHGSPIWGDKNAPTDMLIKALYRDGGAFISFARPEQMKKVAMFPCDIRLDNGAYSAWDQAKKKKITVDWGKRSEKFYDFVGKWFSRIEWFLIPDVIEGSETENDEQLELVPEWLKSKSVPVWHSDESIDRLIRLSERYEWVAIGCCGFHRHIRSKPWEIRMDEVFTELYIKRNSTVKLHGLRMLDVRVLGMYPFASADSTNVAVNVPKTEKRFRAITDKLARTAVLRAAIENVHPPSISQWVERKSKEPAQAGFLFEFAAA
DpdA/TGT_1	WP_130098936.1		cellular_organisms__Bacteria__Proteobacteria__Gammaproteobacteria__Enterobacterales__Enterobacteriaceae__Siccibacter__Siccibacter_turicensis	MIHYHGGPITPDTCAIKAWRGRHAFISFAHAGQMNLAAEICQSFAIDNGAFTAWKAAGRKNLIDWSGYYSFIEKWKNHPGFDFAIIPDVIDGGENENDELLNNWPHGKVIGVPVWHMNESDDRFIRLCREYPRVALGSCGEYDVKTPTKAVLRLKDLIRHVTDKFGQPTAKLHGLRMLNPLIFTRLPLASADSTNVARNIGIDKAWSGAYAPASKETRAALLVERIESYNSPGSLNYCAVKDKFDMQLQLAV
DpdA/TGT_1	WP_130100452.1		cellular_organisms__Bacteria__Proteobacteria__Gammaproteobacteria__Enterobacterales__Enterobacteriaceae__Siccibacter__Siccibacter_turicensis	MAGGGNVVHYHGTPVWGDAGEVHRIAVSGAGAFVSYARPDQLLASIKYAHSVAIDNGAFSAWKRGLLIDWQKFYQWLIPHYHHPKVAFFVIPDVVEGGESDNDALIKKMPRCFRSKAVPVWHLHESLDRLAELCREWPRICFGSSGQYAVIRTQLWHRRMEDAFELIYGKHNFNTLVHGLRMLDGRVLGNYPLSTADSTNLACNVPKFNAKYPELTHAIRNADYAKNLSVEEVNKVILKARCAILKNSIESVLPPSKNDWIARGLSPYQMELAIV
DpdA/TGT_1	MRS19840.1		cellular_organisms__Bacteria__Proteobacteria__Gammaproteobacteria__Enterobacterales__Enterobacteriaceae__unclassified_Enterobacteriaceae__Enterobacteriaceae_bacterium_RIT692	MIHFHGGPITPDTCAMKAWKGRHAFISYANMSQLHLASEICQSFALDCGAFSFWTEKKAVDWLGYYSKIQQIKNHPRFAFSIIPDVIGGTAADNDALLAEWPHGPFVGVPVWHMNEPDERFIRLCHEYPRVAIGSLGEYDAKRPRACRARLRDLISNIVDESGYPICKLHGLRMLNKDIFMHLPLSSADSTNIARNIGIDKYWEKTPYRTSSKETRAWVLAERIESNNSASALNYDAERDRFTPQLAFEI
DpdA/TGT_1	MRT13660.1		cellular_organisms__Bacteria__Proteobacteria__Gammaproteobacteria__Enterobacterales__Enterobacteriaceae__unclassified_Enterobacteriaceae__Enterobacteriaceae_bacterium_RIT711	MIHYHGGPITPDTCAIRAWKARHAFISFAHPGQINLASEFCQSFALDNGAFTAWKAAGRNKIDWSDYYEFVARWKNHPGFDFAIIPDVIDGGETENDALLLEWPHGKFFGVPVWHMNESDDRFIRLCNNFPRVAIGSCGDYDVKRPNLAVARMKDLIRHVTDDFGQPISKLHGLRMLNPLIFTKLPLASADSTNVARNIGIDKAWKGAYAPASKETRAALMVERIESHNSPGSLDYCEEKDRFNMQLQLAV
DpdA/TGT_1	RAP73003.1		cellular_organisms__Bacteria__Proteobacteria__Gammaproteobacteria__Enterobacterales__Erwiniaceae__Erwinia__Candidatus_Erwinia_dacicola	MARWKNHPGFDFAIIPDVIDGGEVENEALIDEWPHGDFYGVPVWHMNESDDRFIRLCNEYPRVAIGSCGEYDVKRPNIAVARMKDLIRHVTDDYGQPIAKLHGLRMLNPLIFTKLPLASADSTNVARNIGIDKAWKGAYAPASKETRAALMVERIESHNSPGSLEYCEIRDRFNMQLQLAV
DpdA/TGT_1	WP_013201113.1		cellular_organisms__Bacteria__Proteobacteria__Gammaproteobacteria__Enterobacterales__Erwiniaceae__Erwinia__Erwinia_billingiae	MIHYHGGPITPDTCALKAWKGRHAFISFANASQLPLASEICQSFALDNGAFSFWTKKRVVSWSVYYKFVARWANHPRFSFAIIPDVIGGSSEENDALIAEWPHGKVIGVPVWHMNEPDERFIRLCHEFPRVAVGSMGEYDARRPKDCAARLRDLIRHVVDENGYPIAKLHGLRMLNKSLFTQIPLSSADSTNVARNIGIDKAWNKSAYAPASKETRASVLVERIESMNSASSLNYDAVKDIFTPQLAFEI
DpdA/TGT_1	WP_062748913.1		cellular_organisms__Bacteria__Proteobacteria__Gammaproteobacteria__Enterobacterales__Erwiniaceae__Erwinia__Erwinia_persicina	MIHYHGGPIYPEQCAVRAWSARHAFISYARPEQIELASELSQSFSLDNGAFSTWKKAGKNCIDWSGYYEFVDKWKNHPGMDFAIIPDVIDGGEAENDFLLHQWPHGKFCGVPVWHMNESEDRFIRLCNEYPRVAIGSCGEYDVKKPRMAVARLKDIMRHVLDAYGRPICKLHGLRMLNPDIFTKIPLASADSTNIAQNVGKDNNWAKGNYLPATKETRAYVMAERIESNNSTGTLQYDPVKDRVSIQLAMEI
DpdA/TGT_1	WP_034898520.1		cellular_organisms__Bacteria__Proteobacteria__Gammaproteobacteria__Enterobacterales__Erwiniaceae__Erwinia__Erwinia_typographi	MIHYHGGPITPDTCALRAWRGRHAFISFAHPAQINLASEVCQSFALDNGAFTAWKAAGRNKIDWRDYYDFVARWKNHPGFDFAIIPDVIDGGEAENEALLDEWPHGDFYGVPVWHMNESDDRFIRLCHEYPRVAIGSCGEYDVKRPNLAVTRMKDLIRHVTDGHGQPVTKFHGLRMLNPLIFTQLPLASADSTNVARNIGIDKAWSGAYAPASKETRAAVLVERIESHNSPGTLNYCEKRDRISLQLPLEV
DpdA/TGT_1	WP_056236762.1		cellular_organisms__Bacteria__Proteobacteria__Gammaproteobacteria__Enterobacterales__Erwiniaceae__Erwinia__unclassified_Erwinia__Erwinia_sp__Leaf53	MIHYHGGPITPDTAALKAWRGRHAFISFAHPGQLPLASEFCQSFALDNGAFTVWKAAGKNKIDWSDYYAFVRRWMNHPGFDFAIIPDVIDGGEAENEALLDEWPHGEFFGAPVWHMNESDERFVRLCNEYPRVAIGSCGEYDVRRPSLAVSRMKDLIRHVTDEYGQPVCKLHGLRMLNPLIFTKLPLASADSTNVARNIGIDSKWRGTYSPQSKDTRAALLVERIEAHNSAGALIYCEQRDKLHVQYSLEV
DpdA/TGT_1	WP_039332485.1		cellular_organisms__Bacteria__Proteobacteria__Gammaproteobacteria__Enterobacterales__Erwiniaceae__Pantoea	MIHYHGGPITPDTCAIRAWKARHAFISFAHASQINLAAENCQSFALDNGAFTAWKAAGRNKIDWADYYDFVACWKNHPGFDFAIIPDVIDGGEAENEALLDEWPHGDFYGVPVWHMNESDDRFIRLCNEYPRVAIGSCGEYDVKTPTRAVTRMKDLIRHVTDSNGQPIAKLHGLRMLNPEIFTKLPLASADSTNVARNIGIDKAWKGAYAPASKETRAALMVERIESHNSPGSLDYCEQRDRFSIQLPLAV
DpdA/TGT_1	WP_040113259.1		cellular_organisms__Bacteria__Proteobacteria__Gammaproteobacteria__Enterobacterales__Erwiniaceae__Pantoea	MTAVAHYHGTPVWGCAGEIHQLAVAGAGAFVSFARMDQLKASFEHADSVGFDNGAFSAWKSGLQINWSDFYRRVETFYADPKLKFFVIPDVIEGGEADNDQLIAEMPLHLRDKAAPVWHLHESIERLVELCSEWPRVCFGSSGQYAVIRTKLWHARMKEAFEAIYVKRRFTTKVHGLRMLDGRVLGNYPLDTADSTNLACNIPKSREKYPDITAAIESADYCRGLSEQEIKRLVLRGRCSILKAAIEKVTPPSVSEWINSNYSTVEAFA
DpdA/TGT_1	WP_143788991.1		cellular_organisms__Bacteria__Proteobacteria__Gammaproteobacteria__Enterobacterales__Erwiniaceae__Pantoea__Pantoea_agglomerans_group__Pantoea_agglomerans	MIHYHGGPITPDTCAIRAWKGRHACISFANPGQINLAAEYCQSFFLDNGAYPEWNRAAKGKSTFKGWGPYYEWAKKWLNHPGCDFAIIPDVINGGESENDALIEEWPHGKFHGVPVWHMNESDDRFIRLCNEYPRVAIGSCGEYDVKRPNLAVARMKDLIRHVTDEFGQPIAKLHGLHMLNPLIFTKLPLASADSTNVARNIGIDKAWSGAYAPASKETRAALMVERIESHNSPGSLHYCEQRDRFNMQLQLAV
DpdA/TGT_1	WP_163640397.1		cellular_organisms__Bacteria__Proteobacteria__Gammaproteobacteria__Enterobacterales__Erwiniaceae__Pantoea__Pantoea_agglomerans_group__Pantoea_agglomerans	MIHFHGGPITPDTCALKAWKGRHAFISFANPGQLMLASEVCQSFALDNGAFSFWTKKRVVSWDSYYEFVARWKNHPRFAFAVIPDVIGGSGDENDELIAEWPHGKITGVPVWHMNESDNRFIRLCHEFPRVALGSMGEYDASRPKECAARLRDLIRHVVDGSGYPITKLHGLRMLNKDLFKRVPLSSADSTNVARNIGIDKAWNKSAYAPASKETRAAVLVERIESMNSASSLNYDADRDLFTPQLAFEI
DpdA/TGT_1	WP_105595595.1		cellular_organisms__Bacteria__Proteobacteria__Gammaproteobacteria__Enterobacterales__Erwiniaceae__Pantoea__Pantoea_coffeiphila	MTTRHHIHHYHGTPIWGGAGEVHRIAVKGSGAFVSNYRPDQLKASLNYASAVALDNGAYSAWENEVEIDWQEFYRNLENVYDNPKLVFFVIPDVITGGEAENDALIKSMPSVFADKAAPTWHLHESIDRLVELCRNWPRVCFGSSGQYAAIRTRHWHVRMNEAFSAIYIENNFKTKIHGLRMLDGRVLGNYPLNTADSTNLACNIPKYESKYPELTRAVREADYSIGLSAKELKANILKARCAVLKNAIEMVKPPSISEWISIRQPYQLGFAFV
DpdA/TGT_1	WP_073001341.1		cellular_organisms__Bacteria__Proteobacteria__Gammaproteobacteria__Enterobacterales__Erwiniaceae__Pantoea__Pantoea_sesami	MVKGVADVIHYHGTPVWGDAGNVHRIAVNGAGAFVSYARPDQLAASVKYAISVAIDNGAFSAWKRGLVIDWQQFYQWLIPHYHHPKLSFFVIPDVVEGGEADNDALIARLPRCFKEKAAPVWHLHESLHRLVELCREWPRVCFGSSGEYATIRTQLWHRRMSEAFETIYCKHNFATQVHGLRMLDGRVLGNYPLATADSTNLACNVPKFEVKYPELTKVIRDADYSRNLSEIELKAVILKRRCAILKNTIEAVTPPSISEWQSKGLAPHQLELAIA
DpdA/TGT_1	WP_008927063.1		cellular_organisms__Bacteria__Proteobacteria__Gammaproteobacteria__Enterobacterales__Erwiniaceae__Pantoea__unclassified_Pantoea__Pantoea_sp__aB	MTADAVAHYHGTPIWGCAGEIHQLAVAGAGAFVSFARMDQLKASFEHADSISFDNGAFSAWKSGLNIQWNTFYRRVETFYANPKLKFFVIPDVIEGGEADNDQLIAEMPPHLRDKAVPVWHLHESIERLVELCNEWPRVCFGSSGQYAVIRTKLWHARMKEAFEAIYVKRQFSTKIHGLRMLDGRVLGNYPLHTADSTNLACNIPKTREKYPDITTSIETADYCRGLSEQDTKRLVLIGRCSILKAAIEKVTPPSIDEWINTHFSSEYTEAEAFA
DpdA/TGT_1	WP_147200866.1		cellular_organisms__Bacteria__Proteobacteria__Gammaproteobacteria__Enterobacterales__Erwiniaceae__Pantoea__unclassified_Pantoea__Pantoea_sp__CCBC3-3-1	MLNQQIFTKLPLSSADSTNVARNIGLDSNWKGTYQPHSKETRTSVLVERIEAYNSLGSLRYDEKLDHFSIQLGLEV
DpdA/TGT_1	WP_104084931.1		cellular_organisms__Bacteria__Proteobacteria__Gammaproteobacteria__Enterobacterales__Erwiniaceae__Pantoea__unclassified_Pantoea__Pantoea_sp__ICBG_1758	MIHYHGGPITPETCAIRAWKARHAFISFAYPKQIHLASEYCQSFALDNGAFTAWKAAGGNKTDWDDYYEFVARWKNHPGFDFAIIPDVIDGGESENDALLEEWPHGDFSGVPVWHMNESPERFIRLCSVYHRVAIGSCGEYDVSRPKIAVARMKDIIRHVTDTHNQPIAKLHGLRMLNPQIFTELPLASADSTNVARNIGIDKAWKGAYAPASKETRAALMVERIESHNSPGELRYSGKADRVQNPLQLAI
DpdA/TGT_1	WP_090965597.1		cellular_organisms__Bacteria__Proteobacteria__Gammaproteobacteria__Enterobacterales__Erwiniaceae__Pantoea__unclassified_Pantoea__Pantoea_sp__OV426	MIHFHGGPITPDTCALKAWKGRHAFISFANPDQLPLASEICQSFALDNGAYSFWTKKRVVNWQDYYAFVARWLNHPRFSFACIPDVIGGTSEENDALLAEWPHGKFVGCPVWHMSESDDRFIRLCHEYPRVAIGSMGEYDAKRPRACRAKLRDLISNVVDTNGYPISKLHGLRMLNKDIFMHVPLSSADSTNVARNIGIDKAWNGSAYAPASKETRAAVLVERIESLNSASALNYDAERDAFAPQLAFEI
DpdA/TGT_1	AIX74685.1		cellular_organisms__Bacteria__Proteobacteria__Gammaproteobacteria__Enterobacterales__Erwiniaceae__Pantoea__unclassified_Pantoea__Pantoea_sp__PSNIH2	MIHYHGGPITPDVAALRAWRGRHAFISFAHPAQMGLASEVCQSFAVDNGAFTAWKAAGRNKIDWADYYEFVARWRNHPGFDFAIIPDVIDGGEEENEALLDEWPHGEFYGVPVWHMNESDERFIRLCNEYPRVAIGSCGEYDVKRPNLAVARMKDLIRHVTDEYGQPIAKLHGLRMLNPLIFTKLPLASADSTNVARNIGIDKAWSGAYAPASKETRAALMVERIESHNSPGSLIYCEQRDRFNMQLQLAV
DpdA/TGT_1	WP_072034946.1		cellular_organisms__Bacteria__Proteobacteria__Gammaproteobacteria__Enterobacterales__Hafniaceae__Edwardsiella__Edwardsiella_tarda	MIHYHGGPITPDTCAIRAWKGRHAFISFANPAQLALASEVTQSFALDNGAFSFWTKQRVVDWNEYYRFVERWANHPRFAFAVIPDVIGGSSEENDALISEWPHGQIIGAPVWHMNEPDDRFIRLCHTFPRVCIGSMGEYDAKRPRRCVARLRDLIRHVVDDNGYPICKLHGLRMLNADIFRHIPLSSADSTNIARNIGIDKAWQRSAYAPASKETRAAVLVERIESLNSASSLNYDADRDRFIPQLAFEI
DpdA/TGT_1	WP_115102981.1		cellular_organisms__Bacteria__Proteobacteria__Gammaproteobacteria__Enterobacterales__Hafniaceae__Hafnia__Hafnia_alvei	MIHYHGGPITPDTCALKAWKGRHAFISFANPGQLKLASEVSQSFALDNGAFTFWDKSKTSRETWDDYYEFVARWMNHPRFSFAVIPDVIGGSAEENDALIEQWPHGKVVGVPVWHMNEPDERFIRLCHEYPRVAIGSMGEYDAKKPRKCVMKLRDLLKNVVDENGYPICKLHGLRMLNKTIFQHIPLSSADSTNVARNIGIDKAWNKSAYAPASKETRAAVLVERIEAFNSASSLNYCPEKDRFSVQMAFEI
DpdA/TGT_1	WP_131000446.1		cellular_organisms__Bacteria__Proteobacteria__Gammaproteobacteria__Enterobacterales__Hafniaceae__Hafnia__Hafnia_alvei	MKPHFHGTPIWGNAGDVLRVAVTGAGAFVSYVRPDQIERCFKYADSVAIDNGAFSAWKSGKKLDWNKFYEFLYRHYHRTKLAFFCIPDVVEGGENDNDAMIKAVPHIFKEKAAPVWHLHESIERLVRLCQEWPRVCFGSSGQYAATLTKRWHERMKEAFTEIYIKRQLTTKIHGLRMLDGRILGNYPLHSADSTNLACNVPKFNVKYPELTRAVLDKGYGQDMVQLHRCAILKNSIESVTPPSIAAWVASQEQK
DpdA/TGT_1	WP_182116069.1		cellular_organisms__Bacteria__Proteobacteria__Gammaproteobacteria__Enterobacterales__Morganellaceae__Morganella__Morganella_morganii	MTHYHGGPITPDTCAIRAWKARHAFISFAHPSQLNLASEICQSFAVDNGAFTAWKAAGRNKIDWSDYYGFVEKWKRHPRFDFAIIPDVIDGGEAENDALLAEWPHGDFYGVPVWHMNESDDRFIRLCHEYPRVAIGSCGEYDVRRPKASVARMKDLIRHVVDENGFPAAKLHGLRMLNPQIFTQLPLASADSTNVARNIGIDKSWSGSYSPASKETRAALLVERIESNNSASSLNYCEEKDRFDYQLQLAV
DpdA/TGT_1	HCI96767.1		cellular_organisms__Bacteria__Proteobacteria__Gammaproteobacteria__Enterobacterales__Morganellaceae__Providencia__unclassified_Providencia__Providencia_sp_	MIHYHGGPITPDTCAIKAWKARHAFVSFAHPSQLNLASEICQSFAVDNGAFTAWKAAGKNKIDWSDYYTFVSQWKNHPRFDFAIIPDVIDGGEEENEALLDEWPHGDFYGVPVWHMNESDERFIRLCNEYPRVAIGSCGEYDVKRPRTAVARMKDLIRHVVDENGYPITKLHGLRMLNPQIFTQLPLASADSTNVARNIGIDKAWNGAYSPSSKETRAAILVERIESHNSASSLDYCEEKDRFDYQLQLAV
DpdA/TGT_1	WP_039491325.1		cellular_organisms__Bacteria__Proteobacteria__Gammaproteobacteria__Enterobacterales__Pectobacteriaceae__Pectobacterium	MIHFHGGPITPDTCAIKAWRARHAFISFANPAQIGLASEITQSFAIDNGAFTFWKSGREIDWSAYYEFISKWKNHPRFAFAIIPDVIGGGACENDRLIESWPHGSIVGVPVWHMNESEQRFIELCKSFPRVAIGSCGEYDVRKPAKALMKLRDVIRHVVDENGYPICKLHGLRMLNRAVFTRIPLASADSTNIARNIGIDKNWKGSYSPASKETRAHVLAERIESYNSASSLNYCEEKDRFQPQLAFEL
DpdA/TGT_1	WP_137741942.1		cellular_organisms__Bacteria__Proteobacteria__Gammaproteobacteria__Enterobacterales__Pectobacteriaceae__Pectobacterium__Pectobacterium_polonicum	MIHFHGGPITPDTCALRAWRGRHAFISFANSGQLALASEVCQSFALDNGAFSFWTKQRVVDWHEYYEFVAKWANHPRFSFAIIPDVIGGTAEENDALIAEWPHGKFIGCPVWHMNEPDERFIQLCNEWPRVAIGSMGEYDAKRPRKCVAKLRDLIRHVVDENGYPACKLHGLRMLNRDIFRHIPLSSADSTNVARNIGIDKSWKRSAYAPASKETRTSVLVERIESMNSASALLWDEHRDLFTPQLAFEL
DpdA/TGT_1	WP_180790042.1		cellular_organisms__Bacteria__Proteobacteria__Gammaproteobacteria__Enterobacterales__Pectobacteriaceae__Pectobacterium__Pectobacterium_versatile	MIHFHGGPITPDTCALRAWHGRHAFISFANTGQLALASEVCQSFALDNGAFSFWTKQRVVDWHEYYDFVDRWGNHPRFAFAVIPDVIGGSSDENDALIAEWPHGNFVGAPVWHMNEPDERFIRLCHEWPRVCIGSMGEYDAKRPRACRAKLRDLIRHVVDKNGYPIAKLHGLRMLNKDIFMHLPLSSADSTNVARNIGIDKAWVGSPYAPASKETRTAVLVERIESMNSASALVWDEQMDRFTPQLAFEL
DpdA/TGT_1	WP_034795838.1		cellular_organisms__Bacteria__Proteobacteria__Gammaproteobacteria__Enterobacterales__Yersiniaceae__Ewingella__Ewingella_americana	MIHYHGGPITPATAALKAWKGRHAFISYENPEQLPLASEVTQSFALDNGAFSVWSKSKKNRDDWSGYYEFVLRWKNHPRFSFAVIPDVIGGTSIENDALLKEWPHGNFVGAPVWHMNEPDERFVRLCHEYPRVCIGSMGEYDAKRPRACRAKLRDLIKHVVDENGYPISHLHGLRMLDKNIFMHIPLSSADSTNVARNIGIDKSWNKSAYAPASKETRAAVLVERIESNNSASSLNYDEERDRFTPQLAFEI
DpdA/TGT_1	WP_166861116.1		cellular_organisms__Bacteria__Proteobacteria__Gammaproteobacteria__Enterobacterales__Yersiniaceae__Rahnella__Rahnella_aceris	MIHYHGGPITPDTCAMRAWSGGHAFISFANSSQLGLASEICQSFALDNGAFSIWKKAGKNKIDWSDYYDFVERWKNHPGLDFAVIPDVIDGGAAENDALLAEWPHSKFTGCPVWHMNESEERFIRLCHEYPRVAIGSCGEYDVKSPLKAVARMKDIIRHVVDAHSRPITKLHGLRMLNKDIFTKLPLASADSTNIARNIGIDSAWKGTYSPQSKETRAYVLAERIESFNSTGTLEYCEIRDRFNMQLQMEV
DpdA/TGT_1	WP_047611807.1		cellular_organisms__Bacteria__Proteobacteria__Gammaproteobacteria__Enterobacterales__Yersiniaceae__Rahnella__Rahnella_aquatilis	MIHFHGGPITPDTAALKAWKGRHAFISFENPEQLALASEVTQSFALDNGAYSAFKRTKVGKKHWQPFYDFVKKWMNHPRFSFAVIPDVIGGTAEENDDLIAEWPHGSFVGAPVWHMNEPDERFIRLCHEWPRVCIGSMGEYDAKKPRMCRAKLRDLISNIVDESGYPICKLHGLRMLNKDIFMHVPLSSADSTNVARNIGIDSAWNKSTYAPASKETRAAVLVERIEAYNSACALNYDAVKDRITTQLAFEI
DpdA/TGT_1	MBB6114227.1		cellular_organisms__Bacteria__Proteobacteria__Gammaproteobacteria__Enterobacterales__Yersiniaceae__Rahnella__Rahnella_inusitata	MCVDCWLRMHNTTIFTRLPLASADSTNVARNIRIDSPWKGTYSPQSKETRASILLEELESINSTGSLEYWET
DpdA/TGT_1	WP_133822589.1		cellular_organisms__Bacteria__Proteobacteria__Gammaproteobacteria__Enterobacterales__Yersiniaceae__Rahnella__unclassified_Rahnella__Rahnella_sp__BIGb0236	MSRHFHGTPVWGGAGKVLKVAIRDSGAFVSYARPDQIKQCFTYANSVGLDCGAFSAWKRGLVIDWTKYYQFLSAWYGHDKLKFFCIPDVIEGGEEDNDLLIKQLPTVFRDKAAPVWHLHESIDRLKRLASAWERVCLGSSGQYAAIRTKHWHVRMHEAFVAIRDENPRIHVHGLRMLDGRVFGNYPLTTADSTNLACNVPKTEVKYPELTSQLRAIGCNEEEVLAGRCAILRKTIEMVHPPTLAEYFERYQAKRSPQMCLEF
DpdA/TGT_1	WP_059199670.1		cellular_organisms__Bacteria__Proteobacteria__Gammaproteobacteria__Enterobacterales__Yersiniaceae__Serratia__Serratia_fonticola	MIHYHGGPITPDTCAMKAWRARHAFISFAHPGQIGLASEICQSFALDNGAFPIWKKAGKNRVDWSGYDDFVEIWKNHPGFDFAIIPDVIDGGEAENDALLADWKHGKFVGCPVWHMNESDDRFIRLCHEYPRVAIGSCGEYDVKSPLKAVARMKDIIRHVLDAHNRPITKLHGLRMLNKEIFTRLPLASADSTNVARNIGIDSAWKGTYSPQSKETRAYVLAERIEAFNSTGTLEYCEVRDRFNMQLQMEV
DpdA/TGT_1	WP_174333854.1		cellular_organisms__Bacteria__Proteobacteria__Gammaproteobacteria__Enterobacterales__Yersiniaceae__Serratia__Serratia_fonticola	MIHFHGGPITPDTAAIRAWKARHAFISFANPGQLKLASEITQTFGLDCGAFSYWTQKRAVNWDEYYLWVANIMNHPRFSFAIIPDVIGGSAAENDALLNEWPHGPVVGVPVWHMNEPDERFIRLCHEYPRVAIGSMGEYDAKRPRSCRAKLRALISKVVDKNGYPIAKLHGLRMLNKDIFMHVPLSSADSTNIARNIGIDKYWEKTPYRTSSRETRAWVLAERIESNNSASALNYDAERDRFTPQLAFEI
DpdA/TGT_1	HAU98334.1		cellular_organisms__Bacteria__Proteobacteria__Gammaproteobacteria__Enterobacterales__Yersiniaceae__Serratia__Serratia_marcescens	MFHYHGTPVWGGAGKVHRVAVAGAGAFVSYVRPDQIQASFLYAAKVAIDCGAFSAWKRGINIDWDAYYNWIGDFYDNEKLSFFVIPDVIEGGESDNDILIKSLPSGLRDKAAPVWHLHESLERLVELCNEWPRVCFGSSGEFAVIRTKAWHRRMNDAFEAIFYRRSFKTKIHGLRMLDGRVLGNYPLSSADSTSLACNVPKTKQKYPELTRKLFELGCSDDEIKAGRCAILKGAIEKVVPPSQEKWMAEYSKSRSKVHPLYIQGELFA
DpdA/TGT_1	MBH2592414.1		cellular_organisms__Bacteria__Proteobacteria__Gammaproteobacteria__Enterobacterales__Yersiniaceae__Serratia__Serratia_marcescens	MIHYHGGPINPESCAVETWAGRHAFVSFARPHQIEMIGAIAQTFACDNGAFTKWKEAAGETINWDEYYPWVKRWMNHPGFDFAIIPDVIDGGEAENDALLAEWPHGKIIGVPVWHMNESDDRFIRLCNEYPRVAIGSCGEYDVKSPRKAVLRLKDIIRHVVDEHGQPICKLHGLRMLNPAIFTKLPLASADSTNVARNCKLDTKWKGPYEPATLADRAYVLVRRIESRNSAVKLEYNEEAERFTPQLSLEV
DpdA/TGT_1	MBH3096949.1		cellular_organisms__Bacteria__Proteobacteria__Gammaproteobacteria__Enterobacterales__Yersiniaceae__Serratia__Serratia_marcescens	MIHYHGGPVTPDTCALKAWRARHAFISFVHDSQVGLAAEICQSFAIDEHLANRASAVCIVGAAGS
DpdA/TGT_1	WP_060706289.1		cellular_organisms__Bacteria__Proteobacteria__Gammaproteobacteria__Enterobacterales__Yersiniaceae__Serratia__Serratia_marcescens	MIHYHGGPITPDTCAIKAWRARHAFISFVHDSQLALAAEICQSFAIDNGAFSAWKAAGKNKIDWSDYYAFVERWKNHPGFDFAIIPDVIDGGATENDALLGEWPHGKFVGVPVWHMNESDDRFIRLCHEYPRVAIGSCGEYDVRKPSISVTRMKDIIRHIVDKHGQPICKLHGLRMLNPLIFTKLPLSSADSTNVARNIGIDKKWKGAYSPASKETRAAVMAERIEAFNSPGTLEYNEEAERFTPQLSLEV
DpdA/TGT_1	WP_089185815.1		cellular_organisms__Bacteria__Proteobacteria__Gammaproteobacteria__Enterobacterales__Yersiniaceae__Serratia__Serratia_marcescens	MIHYHGGPITPDTCAMKAWRARHAFISFAHPGQIGLASEICQSFSLDNGAFPIWKKAGKNRINWTAYYEFVQRWMNHPGFDFAIIPDVIDGGAAENDALLGEWPYGKFFGVPVWHMNESDDRFIRLCHEYPRVAIGSCGEYDVRKPAISVTRMKDIIRHVVDAHGQPICKLHGLRMLNPLIFTKLPLSSADSTNVARNIGIDKKWKGAYSPASKETRAAVLAERIEAFNSPGTLEYNADAERFTPQLALEV
DpdA/TGT_1	WP_154618157.1		cellular_organisms__Bacteria__Proteobacteria__Gammaproteobacteria__Enterobacterales__Yersiniaceae__Serratia__Serratia_marcescens	MTIHFHGTPIWGDSGSVHRIAVTGAGAFVSYVRPDQLVSSIKYAIDVGIDNGAFSAWKRGLSIDWLKFYQWLLNWYHHPKVKFFVIPDVVDGGEADNDALIKQVPPMFREKAVPVWHLHESIDRLVELCNNWPRICFGSSGEYAVIRTERWHARMSEAFEAIYCHHNFKTKVHGLRMLDGRVLGSYPLTTADSTNLACNVPKFNNKYPELTRAIREADFAKGLEENELRSLILRRRCAILKNAIESVLPPTPEQWMSIYRGAA
DpdA/TGT_1	CNF81874.1		cellular_organisms__Bacteria__Proteobacteria__Gammaproteobacteria__Enterobacterales__Yersiniaceae__Yersinia__Yersinia_enterocolitica	MNESNDRFIRLCNEYPRVAIGSCGEYDVKSPLKAVARLKDIIRHVVDVNGQPITKLHGLRMLNPTIFTRLPLASADSTNVAQNIGKDVNWKGTYQPYSKETRATVMVERIESHNSSGTLDYCEKRDHFAVQLGLEV
DpdA/TGT_1	CNF81906.1		cellular_organisms__Bacteria__Proteobacteria__Gammaproteobacteria__Enterobacterales__Yersiniaceae__Yersinia__Yersinia_enterocolitica	MIHYHGGPITPDTCAIKAWRGRHAFISFAHSSQIGLASEICQTFALDNGAFSTWKKAGKNKIDWSDYYNFVDRWKNHPGLDFAIIPDVIDGGAEENDALLAE
DpdA/TGT_1	CCV45126.1		cellular_organisms__Bacteria__Proteobacteria__Gammaproteobacteria__Enterobacterales__Yersiniaceae__Yersinia__Yersinia_enterocolitica__Yersinia_enterocolitica__type_O_5_27___Yersinia_enterocolitica__type_O_5_27__str__YE149_02	MGLFYFHHLTFVKTKYLPLMTIHFHGTPIWGDCGNVCRIALTGAGSFVSYVRPDQIRLAFQYSDEVGIDNGAFSAWRRGLKIDWADFYRWLMAYYFHEKLGFFVIPDVVDGGEADNDELIRKLPSIFRDKAAPVWHLHESIDRLIELCSEWPRVCFGSSGQYAVIRTREWRQRMDEAFEAIYCRNKFSTKIHGLRMLDGRVLGNYPLASADSTNLACNVPKTEQKYPELTRQLRELGCNENQVKAGRCAVLKNSIELVKPPTISDWIQSH
DpdA/TGT_1	WP_050081244.1		cellular_organisms__Bacteria__Proteobacteria__Gammaproteobacteria__Enterobacterales__Yersiniaceae__Yersinia__Yersinia_frederiksenii	MIHYHGGPITPDSCAIRAWKGRHAFISFAHAGQIELASEICQSFSIDNGAFTAWKAAGKNKIDWSDYYAFVERWKNHPGVDFVIIPDVIDGGSEENDALLSEWPHGKSVGVPVWHMNESDERFIRLCHEYPRVAIGSCGEYDVKSPLKAVARLKDIIRHVVDIHGQPITKLHGLRMLNPTIFTRLPLSSADSTNVARNIGLDKKWKGTYQPESKETRASILVERIEAHNSTSSLNYCETKDYFSPQLSLEV
DpdA/TGT_1	WP_050134998.1		cellular_organisms__Bacteria__Proteobacteria__Gammaproteobacteria__Enterobacterales__Yersiniaceae__Yersinia__Yersinia_intermedia	MIHYHGGPITPATCAIKAWRGRHAFISFANNSQIGLASEICQSFSLDNGAFSIWKKAGKNKIDWSDYYAFVERWKNHPGLDFAIIPDVIDGGAEENDALLVEWPHGKFIGCPVWHMNESDDRFIHLCNEYPRVAIGSCGEYDVKSPRKAVARMKDIIRHVVDAHGQPITKLHGLRMLNHEIFTKLPLASADSTNVARNIGIDASWSGRNQPFSKETRAAVMVERIESHNSAGSLDYCENRDHFAVQLGLEV
DpdA/TGT_1	WP_099529439.1		cellular_organisms__Bacteria__Proteobacteria__Gammaproteobacteria__Enterobacterales__Yersiniaceae__Yersinia__Yersinia_kristensenii	MIHYHGGPITPDTCAIKAWKSRHAFISFAHSKQINLASEICQSFALDNGAFTFWRTGKDINWTSYYDFIAKWQNHPRFDFAIIPDVIDGGEKANDDLLECWPHSMSGVPVWHMNESDERFVRLCNQYPRVAIGSCGEYDVKNPRKALMKLRDIIRHVVDEYGYPICKLHGLRMLNKSIFQYIPLASADSTNVARNIGLDCKWSGAYSPQSKETRASILVERIENYNSATSLRYDPHADKFDIQLAFEL
DpdA/TGT_1	WP_145531764.1		cellular_organisms__Bacteria__Proteobacteria__Gammaproteobacteria__Enterobacterales__Yersiniaceae__Yersinia__Yersinia_kristensenii	MIHYHGGPITPDTCAIKAWKGRHAFISFANASQLNLASEICQSFALDNGAFTVWKAAGKNKIDWSDYYAFVKRWKNHPGFDFAIIPDVIDGGAEENDALLTEWPHGSFVGVPVWHMNESDDRFIQLCNEYPRVAIGSCGEYDVKSPLKAVARLKDIIRHVVDAHGQPITKLHGLRMLNPTIFTRLPLSSADSTNVAQNIGKDVNWKGTYQPFSKETRATIMVERIESHNSSGTLDYCEKRDHFSVQLGLEV
DpdA/TGT_1	CQR02839.1		cellular_organisms__Bacteria__Proteobacteria__Gammaproteobacteria__Enterobacterales__Yersiniaceae__Yersinia__Yersinia_mollaretii	MIHYHGGPITPDTCAIKAWRGRHAFISFAHSSQIGLASEICQTFALENGIRNFVKA
DpdA/TGT_1	CFQ48937.1		cellular_organisms__Bacteria__Proteobacteria__Gammaproteobacteria__Enterobacterales__Yersiniaceae__Yersinia__Yersinia_pseudotuberculosis_complex__Yersinia_similis	MIIPDVIDGGPEENDALLSEWPHGKSIGVPVWHMNESDERFIRLCHEYPRVAIGSCGEYDVKSPLKAVARLKDIIRHVVDIHGQPITKLHGLRMLNPTIFTRLPLSSADSTNVARNIGLDKKWKGTYQPESKETRASILVERIEAHNGSGTLDYCEKRDNFAVQLGLEV
DpdA/TGT_1	WP_188863023.1		cellular_organisms__Bacteria__Proteobacteria__Gammaproteobacteria__Oceanospirillales__Oceanospirillaceae__Marinobacterium__Marinobacterium_nitratireducens	MIHYHGTPIGGTRQDAARFLMGRHALVSFYRPDDMAAVLECCQSFVMDNGAFSHWRAGKGEIDFDAYVAWTLEYHRHPAFDWCLIPDKIDGTEKENADLVRRWQGLMNKPKGVPVWHLHESLDWLEWLVDRFEWVALGSSGQWATPGTPDWWQRMATAMRVICDDQGRPRCKLHGLRMLDPEVFTRLPLSSADSTNAAVNCGSLSRFGSYKPPTAGQRAEVIAARIEQHNSASIWCGHQQNSLTI
DpdA/TGT_1	NRA15219.1		cellular_organisms__Bacteria__Proteobacteria__Gammaproteobacteria__Oceanospirillales__Oceanospirillaceae__unclassified_Oceanospirillaceae__Oceanospirillaceae_bacterium	MIHYHGTPIGGTRQDAARFLMGRHALVSFYRPDDIGAVMECCKSFVLDNGAFSHWRAGKGDIDFIAYKTWVEGIHQHPGFEWCLIPDKIDGTEQENKHLVDRWVNESTGVSSVPVWHLHESLEYLDYLVTNFSRVALGSSGQWASPGTASWWQRISDVMKTACDSEGRPRAKLHGLRMLDPGIFSKLPLSSADSTNAAVNSGSLSRFGSYKPPTAGQRADVIAERIERHNSAPVWCGIEQQVLAI
DpdA/TGT_1	KZX77908.1		cellular_organisms__Bacteria__Proteobacteria__Gammaproteobacteria__Oceanospirillales__Oleiphilaceae__Oleiphilus__unclassified_Oleiphilus__Oleiphilus_sp__HI0009	MKQRIVLGTPINPLSDLDQLGGNSFCVSYYNANRVNLDKIISKVGHEDILLLDNGAFSHWRKEGVSPNNAYWCGYTEWAGSILNKVPEAVAVVPDVIDGSWIENRDWTLEYQLHFNAERLMVVWHLNEPLELLADYIEMGFGYIGFGSTNEFGGANNKKLHMRLQEALDIVDKTCEEGSGYKRPWIHMLRFQQIAWMYTFNSSDSTNIAINHNKHRYQDNHLHLLVERLKQKSSEVFWDRDDLPRNKAFSLKRLDQEMSSLKNNEQSDSVSKCLEWFELCLKNEFEPITQKLKEEEFSLLG
DpdA/TGT_1	HAV2935716.1		cellular_organisms__Bacteria__Proteobacteria__Gammaproteobacteria__Pseudomonadales__Moraxellaceae__Acinetobacter__Acinetobacter_calcoaceticus_baumannii_complex__Acinetobacter_baumannii	MIHYHGLPVTPATAAYEVAKQGHVFVSFAHSQQLSVAIEVSQSFAIDNGAFSAWKSGNPVKDWSNFYDFASDCLMFPHCDWVVIPDVIDGSEADNDVLLAECPLNKQHSVPVYHMHESLDRLARLAADYPRIALGSSGVFSEVGTNHWWARMNEMMDVVCNSDGRPLVKMHGLRMLNPAIFSKLPLSSADSTNIGRNIGIDKAWKGTYTPPTKEMRAAVMRSRIESINSALRYEKQSISTQLSIF
DpdA/TGT_1	WP_032060809.1		cellular_organisms__Bacteria__Proteobacteria__Gammaproteobacteria__Pseudomonadales__Moraxellaceae__Acinetobacter__Acinetobacter_calcoaceticus_baumannii_complex__Acinetobacter_baumannii	MKHYHGLPITPATAAYEAVKQGHAFVSFAHKQQLGVAIEVCQSFAIDNGAFSAWKSGKPVKDWRGFYEFASDCLKYPHCDFIIIPDVIDGSEQDNDFLLTEIPISKNFAVPVYHMHESLERLERLAADYPRIALGSSGEFSKIGTNHWWQRMNDMMSVVCDKEGRPLVKMHGLRMLNPAIFSKLPLESADSTNIARNIGIDQAWKGNYMPPTKEMRAAVMRSRIESINSANFYTKFAVSRQLNIFGGVA
DpdA/TGT_1	WP_063099410.1		cellular_organisms__Bacteria__Proteobacteria__Gammaproteobacteria__Pseudomonadales__Moraxellaceae__Acinetobacter__Acinetobacter_calcoaceticus_baumannii_complex__Acinetobacter_pittii	MKHYHGLPITPATAAYEAIKQGHAFVSFAHRQQLSVAIEICQSFAIDNGAFSAWKSGNPTKDWTEFYFFAFDCLRYPHCDWIVIPDVIDGSEADNDVLLSECPLPKEFSLPVYHMHESLARLERLAADYSRIALGSSGEFADIGTNKWWDRINQIMSVVCDQDGFPLVKMHGLRMLNPAIFSKLPLESADSTNIARNIGIDQRWKGTYQPPTKEMRAALMRSRIESFNSANKYIKQPVSNQLSIWDL
DpdA/TGT_1	QNY18256.1		cellular_organisms__Bacteria__Proteobacteria__Gammaproteobacteria__Pseudomonadales__Moraxellaceae__Acinetobacter__Acinetobacter_calcoaceticus_baumannii_complex__Acinetobacter_seifertii	MKHYHGLPITPATAAYEAVKQGHAFVSFAHKQQLGVAIDVCQSFAVDNGAFSAWKSGNPIIDWSEFYSFAFDCLRYPHCDWIVVPDVIDGTEADNDALLAECPISRDFAVPVYHMHESLDRLERLASDYSRIALGSSGEFANVGTNEWWQRINQMMNVVCDGDGFPLVKMHGLRMLNPAIFSKLPLESADSTNIARNIGIDSSWKGNYMPPTKEMRAAVMRSRIESVNSANFYVKQPVSNQLCIFGASHE
DpdA/TGT_1	WP_005145490.1		cellular_organisms__Bacteria__Proteobacteria__Gammaproteobacteria__Pseudomonadales__Moraxellaceae__Acinetobacter__unclassified_Acinetobacter__Acinetobacter_sp__ANC_3929	MIHYHGLPITPATAALEAVKQGHAFVSYAHKQQLGVAIEVCQSFAVDNGAFSAWKSGKPVKDWTSFYDFASECMKHPHCDFIVIPDVIDGGEEDNDALLKECPINKSFAVPVYHMHESLDRLQRLASDYSRIALGSSGEFANVGSVNWWQRISEMMKIVCDADGRPLVKMHGLRMLNPKIFSKVPLSSADSTNIGRNIGIDQKWKGTYSPPTKEMRAAVMRSRIESVKPARFWVGEFA
DpdA/TGT_1	WP_171535818.1		cellular_organisms__Bacteria__Proteobacteria__Gammaproteobacteria__Pseudomonadales__Moraxellaceae__Acinetobacter__unclassified_Acinetobacter__Acinetobacter_sp__ANC_5084	MKHYHGLPITPATAAYEAVKQGHAFVSFAHSQQLGVAIEVCQSFAIDNGAFSAWKSGNPVKDWSEFYNFALDCLKYPHCDWIVIPDVIDGNEADNDALLAECPASKNHAVPVYHMHESLDRLERLAADYHRIALGSSGEFAAIGTNEWWERMNQMMGVVCDQDGYPLVKMHGLRMLNPAIFSKLPLESADSTNIARNIGIDQTWKGNYMPPTKEMRAAVMRSRIESVNSANQYIAQPVSKQLCIFGGAA
DpdA/TGT_1	ENV08956.1		cellular_organisms__Bacteria__Proteobacteria__Gammaproteobacteria__Pseudomonadales__Moraxellaceae__Acinetobacter__unclassified_Acinetobacter__Acinetobacter_sp__CIP_56_2	MKHYHGLPITPATAAYEAVKQGHAFVSFAHKQQIGVAIEVCQSFAIDNGAFSAWKSGNPITDWDEFYNFALDCLRYPHCDWIVIPDVIDGNEADNDALLAECPVSKDFAVPVYHMHESLDRLERLAADYSRIALGSSGEFADIGTNDWWKRMNQMMDVVCDQDGFPLIKMHGLRMLNPAIFSKLPLESADSTNIARNIGIDQAWKGNYMPPTKEMRAAVMRARIESVNSANIYVHQQVFNQLCIFGAAS
DpdA/TGT_1	WP_034117612.1		cellular_organisms__Bacteria__Proteobacteria__Gammaproteobacteria__Pseudomonadales__Pseudomonadaceae__Pseudomonas	MIAYHGTPVGGTRQDGARFLAGRHALVPFPRQDDMGIVADVCQSFVFDNGAFSVWKKGGKLDVDGYTAWVEQWHRHPGFDWALIPDVIDGDEASNDALVEAWPRELRGVPVWHLHESLERLQHLAASWPTVAIGSSGQWAHPGTAAWWKRMGSAMNAICDDQGRPACRLHGLRMLDPAIFQHLPFASADSTNAAVNGGSISRFGMYAPPTAGQRANVIADRIESHNSSPIWQRETQAEMAL
DpdA/TGT_1	AOX26860.1		cellular_organisms__Bacteria__Proteobacteria__Gammaproteobacteria__Pseudomonadales__Pseudomonadaceae__Pseudomonas__Pseudomonas_aeruginosa_group__Pseudomonas_aeruginosa	MSAAMDAICDDQGRPMCRLHGIRMLDPAIFQSLSLASADSTNTEVNCGSISRFGLYTPPSQVSAPA
DpdA/TGT_1	MBG4553252.1		cellular_organisms__Bacteria__Proteobacteria__Gammaproteobacteria__Pseudomonadales__Pseudomonadaceae__Pseudomonas__Pseudomonas_aeruginosa_group__Pseudomonas_aeruginosa	MIHYHGTPIGGTRQDAARFLAGRHALVPFPRQDDVAIVAEVCQSFCFDNGAFSAWKKGGTLDVESYLRWVDDWRRHPGFDWALIPDGIAGDEADNDRLLEQWPEHLPGVPVWHLHESIERLVRLAGNWKTVAFGSSGPWRSPGTAAWWKRMAAAMDAICNDQGRPMCRLHGLRMLDPAIFTRLPFASADSTNAAVNGGSISRFGMYAPPTAGQRASVIADRIEAHTSAPIWQRENQIEMAL
DpdA/TGT_1	MBG6729152.1		cellular_organisms__Bacteria__Proteobacteria__Gammaproteobacteria__Pseudomonadales__Pseudomonadaceae__Pseudomonas__Pseudomonas_aeruginosa_group__Pseudomonas_aeruginosa	MIAYHGTPVGGGRLDAAKFLQGRHALVPFPRQDDIGIVAEVCQSFVFDNGAFSIWTKGGKLDVEGYTAWVQQWYRHPGFDWALIPDVIDGDEADNDRLLEQWPEHLPGVPVWHLHESIERLVRLASNWKTVAFGSSGQWRSPGTSAWWKRMAAAMDAICDDHGRPQCRLHGLRMLDPAIFTQLPFASADSTNAAVNGGSISRFGMYAPPTAGQRAAVIADRIESHTSAPIWQRETQIELAI
DpdA/TGT_1	RQD17418.1		cellular_organisms__Bacteria__Proteobacteria__Gammaproteobacteria__Pseudomonadales__Pseudomonadaceae__Pseudomonas__Pseudomonas_aeruginosa_group__Pseudomonas_aeruginosa	MIHYHGLPITPDTAAEAAVGGGHAFVSFSAPGQLGVAVQVCQSFAIDNGAFSAWRSGNPVTDWSDFYAWAADAKAIPACDFAVIPDVIDGGEADNDALLAEWPLPRWFGAPVWHMHESLERLERLTADWPRICIGSSGEYSQIGTFRWWQRISHAMRVICDDSGRPFCRLHGLRMLDPEVFSRLPFSSADSTNIGRNIGIDQRWRGTYTPPTKEARAAVMRSRIESHNAPARWSHITPEDVPAQFSLTMQ
DpdA/TGT_1	WP_023100555.1		cellular_organisms__Bacteria__Proteobacteria__Gammaproteobacteria__Pseudomonadales__Pseudomonadaceae__Pseudomonas__Pseudomonas_aeruginosa_group__Pseudomonas_aeruginosa	MIHYHGTPIGGTLSDKSRFLAGRHALVPFPRQDDLGIVAETCQSFVFDNGAFTVWKQGGQLDVDGYLHWVDDWYRHPGFDWALIPDVIDGDEEANDRLLEQWPTHLPGVPVWHLHESLERLQRLAGAWRTVAIGSSGNWRTPGTASWWKRISAAMGAICDEHGRPRCRLHGLRMLDPKIFSRLPFASADSTNAAVNGGSIARFGMYVPPTAGQRAEVIASRIESHNSANLWVPDSQIELSL
DpdA/TGT_1	WP_034055155.1		cellular_organisms__Bacteria__Proteobacteria__Gammaproteobacteria__Pseudomonadales__Pseudomonadaceae__Pseudomonas__Pseudomonas_aeruginosa_group__Pseudomonas_aeruginosa	MIHYHGTPIGGTRQDAARFLAGRHALVPFPRQDDVAIVAEVCQSFCFDNGAFSIETKGGVLDVDGYIRWVESWNRHPGFDWALIPDVIGGDEAANDSLLAAWPSELRGVPVWHLHESLERLQRLAADWPTVAFGSSGQWWSPGTQAWWKRMASAMDAICDDQGRPACRLHGLRMLDPAIFQHLPLASADSTNAAVNGGSISRFGMYAPPTAGQRAAVIADRIEAHNSAPVWTRSGQAELSL
DpdA/TGT_1	WP_065285096.1		cellular_organisms__Bacteria__Proteobacteria__Gammaproteobacteria__Pseudomonadales__Pseudomonadaceae__Pseudomonas__Pseudomonas_aeruginosa_group__Pseudomonas_aeruginosa	MIHYHGTPCSGPRAEAYPFLAGRHALVSFESPDELAAVADACQSFVFDNGAFSVWQRGGTLDVDGYIRWVDDWHRHPGFDWALIPDVINGDEVANDLLLDQWPRNLPGVPVWHMHESLDRLLELASNWRTVAIGSSGQWKSPGTQPWWRRIGAAMDAICDDAGRPICKLHGLRMLDPSIFSQLPLASADSTNAAVNGGNVARFGMYPAPTAALRAAVIADRIEAYNSAPIWTRSAQVELAI
DpdA/TGT_1	WP_132624339.1		cellular_organisms__Bacteria__Proteobacteria__Gammaproteobacteria__Pseudomonadales__Pseudomonadaceae__Pseudomonas__Pseudomonas_aeruginosa_group__Pseudomonas_aeruginosa	MIHYHGTPIGGTRQDAARFLAGRHALVPFPRQDDIAIVAEVCQSFCFDNGAFSVWKKGGTLDIEGYLRWVDDWRRHPGFDWALIPDVIDGDEADNDRLLEQWPEHLPGVPVWHLHESLERLQRLASAWRTVALGSSGQWATPGTAPWWKRISAAMNSICDAHGRPTCRLHGLRMLDPKIFGRLPFASADSTNAAVNGGSVSRFGIYPPPTAGQRAAVIADRIETHNSAPVWTHSGQAELSL
DpdA/TGT_1	WP_147120909.1		cellular_organisms__Bacteria__Proteobacteria__Gammaproteobacteria__Pseudomonadales__Pseudomonadaceae__Pseudomonas__Pseudomonas_aeruginosa_group__Pseudomonas_aeruginosa	MIHYHGTPAGGGRLDAAKLLAGRHALVPFLRQDDIGVVAEVCQSFIFDNSAFSHWTKGSTLDVDGYTALVEKWHRHPGFDWALIPDVIDGDEAANDHLLDLWPSHLPGVPVWHLHESIERLVRLASNWKTVAFGSSGQWRSPGTAAWWKRMAAAMDAICDDQGRPMCRLHGLRMLDPAIFTRLPFASADSTNAAVNGGSISRFGMYAPPTAGQRASVIADRIEAHTSAPIWQRENQIEMAL
DpdA/TGT_1	WP_084305496.1		cellular_organisms__Bacteria__Proteobacteria__Gammaproteobacteria__Pseudomonadales__Pseudomonadaceae__Pseudomonas__Pseudomonas_aeruginosa_group__Pseudomonas_flavescens	MIHYHGTPVGGGRLDAAKFLTGRHALVPFPRQDDIGVVAEVCQSFCFDNGAFSIWKRGGQLDVDGYIRWVDDWRLHPGFDWALIPDVIDGDESANDLLLEQWPAHLPGVPVWHLHESVERLQRLARSWRTVALGSSGQWATPGTAAWWKRLSEAMNAICDDQGRPACRLHGLRMLDPQIFSRLPFASADSTNAAVNGGSIPRFGMYPPPTAGQRAAVIADRIESHNSAPTWYRSGQAELAL
DpdA/TGT_1	WP_096826876.1		cellular_organisms__Bacteria__Proteobacteria__Gammaproteobacteria__Pseudomonadales__Pseudomonadaceae__Pseudomonas__Pseudomonas_aeruginosa_group__Pseudomonas_mendocina	MIHYHGTPAGGGRLDAAKFLTGRHALVPFPRQDDMGIVAEVCQSFCFDNGAFSVWKRGGQLDVDGYIRWVDDWRKHPGLDWALIPDVIDGDEDANDLLLEQWPQHLPGVPVWHLHESLERLQRLAGAWRTVAIGSSGQWATPGTASWWKRIGEAMDAICDEPGRPACRLHGLRMLDPAIFSRLPFASADSTNAAVNGGSVSRFGMYVPPTAGQRAAVIADRIEAHNSAPVWQRSGQVELDL
DpdA/TGT_1	WP_074888315.1		cellular_organisms__Bacteria__Proteobacteria__Gammaproteobacteria__Pseudomonadales__Pseudomonadaceae__Pseudomonas__Pseudomonas_argentinensis	MIHYHGTPVGGGRLDAAKFLVGRHALVPFPRQDDMGIVADVCQSFVFDNGAFSVWKKGGQLDVDGYTRWVDDWHRHPGFDWALIPDVIDGDENANDRLLEQWPAHLPGVPVWHLHESFERLQHLASNWKTVAFGSSGQWAMPGTKSWWVRIGAAMDAICDEHGRPMCRLHGLRMLDPTIFTSLPFASADSTNASVNGGSISRFGMYTPPTAGQRASVIADRIESHNSAHVWQRSGQAELAI
DpdA/TGT_1	WP_169883058.1		cellular_organisms__Bacteria__Proteobacteria__Gammaproteobacteria__Pseudomonadales__Pseudomonadaceae__Pseudomonas__Pseudomonas_chlororaphis_group__Pseudomonas_fragi	MIHYHGTPVGGKREDAAKFLAGRHALVPFPRKDDLGVVADVCKSFVFDNGAFTVWKKGGQVDVDGYTRWVEEWHRHPGFTWALIPDVIDGDEEANDDLIRQWPKELRGVPVWHLHESTERLQRLVRCWRTVALGSSGQWATPGTGPWWKRMGAAMDAVCDDQGRPMCRLHGLRMLDPTIFQHLPFASADSTNAAVNGGSISRFGMYAPPTAGQRANVIADRIEAHNSSPTWQGDCQIEMSLF
DpdA/TGT_1	WP_145145496.1		cellular_organisms__Bacteria__Proteobacteria__Gammaproteobacteria__Pseudomonadales__Pseudomonadaceae__Pseudomonas__Pseudomonas_duriflava	MIPYHGTPIGGTLQDKNHFLLGRHALVPFPRRDDMAIVAENCQSFVFDNGAFSIWRKGGTLDVAGYIEWVEEWYRHPGFDWALIPDVIEGTEADNDKLLAKWPSYLPGVPVWHLHESVERLQNLAKSWKTVAFGSSGQWSTPGTDAWWKRMNQAMAAICDERGRPICKLHGLRMLDPAIFSRLPFASADSTNAAVNGGSISRFGMYPAPTAGQRAEVIARRIEIHQSSPVWMPEEQMDLESLWATA
DpdA/TGT_1	WP_096131618.1		cellular_organisms__Bacteria__Proteobacteria__Gammaproteobacteria__Pseudomonadales__Pseudomonadaceae__Pseudomonas__Pseudomonas_fluorescens_group__Pseudomonas_congelans	MIHYHGTPVGGKREDAAKFLAGRHALVPFPRQDDMGIVADACKSFVFDNGAFSVWKKGGQMNVDGYTRWVEDWHRHPGFTWALIPDVIDGDEEANDSLVRQWPEELRGVPVWHLHESLDRLQRLARCWRTVAIGSSGQWSTPGTTPWWKRMASAMDAICDEHGRPACKLHGLRMLDPAIFQYLPFASADSTNAAVNAAVNGGSISRFGMYAPPTAGQRANVIADRIEAHNSSPIWQRETQAEMAI
DpdA/TGT_1	WP_198726660.1		cellular_organisms__Bacteria__Proteobacteria__Gammaproteobacteria__Pseudomonadales__Pseudomonadaceae__Pseudomonas__Pseudomonas_fluorescens_group__Pseudomonas_corrugata	MIHYHGTPVDGKREDAAKFLAGRHALVPFPRKDDLGIVAEVCKSFVFDNGAFTAWQKGGQVDVDGYTRWVEDWHRHPGFTWALIPDIIDGDEEANDELVQQWPEELRGVPVWHLHESLERLQRLGKCWRTVALGSSGQWASPGTGAWWKRMGAAMDAVCDDQGRPMCRLHGLRMLDPAIFQHLPLASADSTNAATNGGSISRFGMYAPPTAGQRANVIADRIEAYNSSPIWQREAQVELAF
DpdA/TGT_1	WP_158156688.1		cellular_organisms__Bacteria__Proteobacteria__Gammaproteobacteria__Pseudomonadales__Pseudomonadaceae__Pseudomonas__Pseudomonas_fluorescens_group__Pseudomonas_fluorescens	MIHYHGTPVGGTRQDGARFLVGRHALVPFPRQDDMGIVAEVCQSFVFDNGAFSVWSKGGTLDVDGYTRWVEAWHRHPGFDWALIPDVIDGNEAANDALLAAWPMELRGVPVWHLHESLERLKRLAAEWPTVAFGSSGQWRSPGTQAWWKRMAAAMDAICDDQGRPACRLHGLRMLDPAIFQHLPFASADSTNAAVNGGSISRFGMYAPPTAGQRACVIADRIEAHNSAPVWRREAQIEMAL
DpdA/TGT_1	WP_074875338.1		cellular_organisms__Bacteria__Proteobacteria__Gammaproteobacteria__Pseudomonadales__Pseudomonadaceae__Pseudomonas__Pseudomonas_frederiksbergensis	MIHYHGTPIGGTRQDGARFLGGRHALVPFPRKDDMGIVADVCQSFVFDNGAFSVWKKGGTLDVDGYTRWVEQWHRHPGFDWALIPDVIDGDEFANDTLIAAWPEELRGVPVWHLHETLDRLQRLASKWPTVAIGSSGQWASPDTASWWKRIGAAMDAICDEHGRPTCRLHGLRMLDPAIFQNLPFTSADSTNAAVNGGSISRFGMYAPPTAGQRANVIADRIESHNSSPIWRREMQVEMAL
DpdA/TGT_1	WP_153351609.1		cellular_organisms__Bacteria__Proteobacteria__Gammaproteobacteria__Pseudomonadales__Pseudomonadaceae__Pseudomonas__Pseudomonas_helleri	MIHYHGTPVGGKREDAAKFLAGRHALVPFPRQDDIGIVAEVCQSFVFDNGAFSIWTKGGTLDVDGYIRWVEDWHRHPGFDWALIPDVIEGDETANDALLSAWPKELRGVPVWHLHESIERLQRLASQWPTVAFGSSGQWRSPGTAAWWKRMSTAMNAVCDDKGRPACKLHGLRMLDPAIFQHLPFASADSTNAAVNGGSISRFGMYAPPTAGQRANVIADRIEVHNSAPVWHRETQAEMAI
DpdA/TGT_1	WP_169900579.1		cellular_organisms__Bacteria__Proteobacteria__Gammaproteobacteria__Pseudomonadales__Pseudomonadaceae__Pseudomonas__Pseudomonas_lactis	MIEYHGTPVAGTRHEGARFLASRHALMPLPRQDDMGIVADVCQSFVFDNGAFSVWKKGGKLDVDGYTAWVEQWHRHPGLDWPLIPDVIDGDESANDPLLEALPRKLRGVPVRHLHESLDRLQRLAVDWPPEAIGSTGQWAHPGTAAWWKRMGSAMDAICDDQGRPACRLHGLRMLEPATFQNLPFASADSTNAAVNGGSISRFGMYVPPTAGQRACVIADRIEAHNSSSIWSGPHSSTFELI
DpdA/TGT_1	WP_077171669.1		cellular_organisms__Bacteria__Proteobacteria__Gammaproteobacteria__Pseudomonadales__Pseudomonadaceae__Pseudomonas__Pseudomonas_psychrotolerans	MIHYHGTPIGGSRQDAARFLTGRHALVPFPRQDDIGIVAEVCQSFVFDNGAFTVWRQGGQLDVYGYVAWVEQWHRHPGFDWALIPDVIEGSEAENDQLIADWPQHLAGVPVWHLHESLERLDTLSHAWRTVAFGSSGQWSSPGTDAWWKRINAAMATICDDHGRPRCKLHGLRMLDPAIFSRLPFASADSTNAAVNGGSISRFGMYAPPTAGQRASVIADRIEAHNSAALWMPEDQLEMAI
DpdA/TGT_1	WP_125922488.1		cellular_organisms__Bacteria__Proteobacteria__Gammaproteobacteria__Pseudomonadales__Pseudomonadaceae__Pseudomonas__Pseudomonas_putida_group__Pseudomonas_fulva	MIHYHGTPIGGTRVDAARFLAGRHALVPFPRQDDMGIVAEVCQSFVFDNGAFSVWKRGAQLDTEGYYRWVEDWYRHPGFDWALIPDVIDGDEESNDLLIGEWPSSLPGVPVWHMHESIERLQRLAHSWRTVAIGSSGQWRSPGTNAWWKRMGAAMDAICDEHGRPQCRLHGLRMLDPAIFQQLPLASADSTNAAVNGGSVSRFGMYIPPSAGQRACVIADRIEAHISAPIWSREPQVELAF
DpdA/TGT_1	WP_042914316.1		cellular_organisms__Bacteria__Proteobacteria__Gammaproteobacteria__Pseudomonadales__Pseudomonadaceae__Pseudomonas__Pseudomonas_putida_group__Pseudomonas_putida	MIHYHGTPIGGTRQDAARLLAGRHALVPFPRQDDMGIVAEACQSFVFDNGAFTVWKKGGQVDVEGYTRWVDNWHRHPGFDWALIPDVIDGDEDANDRLLEQWPGYLPGVPVWHMHESIERLQRLTQSWRMVALGSSGQWRSPGTAAWWKRMGAAMDAICDDQGRPICRLHGLRMLDPAIFQSLPLASADSTNAAVNGGSIRRFGMYTPPSAGQRASVIADRIEAHNSAPIWQRNSQTEMALLCGD
DpdA/TGT_1	WP_181425913.1		cellular_organisms__Bacteria__Proteobacteria__Gammaproteobacteria__Pseudomonadales__Pseudomonadaceae__Pseudomonas__Pseudomonas_soli	MIHYHDTPIGGSHQDAARLLAGRHALVPFPRQDDMGIVAETCQSFVFDNGAFTVWKKGGQVDVEGYTRWVDDWHRHPGFDWALIPDVIDGDKEANDRLLEQWPSHLPGVPVWHMHESIERLQRLAQTWRTIALGSSGQWRSPGTAAWWKRIGTAMDAICDDQGRPLCRLHGLRMLDPVIFQSLPLASADSTNAAVNGGSISRFGMYTPPSAGQRASVIADRIETHTSANLAPRATNRTGAVKSMNTLLITVRCHLP
DpdA/TGT_1	WP_084899216.1		cellular_organisms__Bacteria__Proteobacteria__Gammaproteobacteria__Pseudomonadales__Pseudomonadaceae__Pseudomonas__Pseudomonas_stutzeri_group__Pseudomonas_stutzeri_subgroup__Pseudomonas_stutzeri	MIHYHGTPIGGSRQDAARFLAGRHALVPFPRQDDVGIVAEVCQSFVFDNGAFTVWRQGGLLDVDGYTRWVDDWHRHPGFDWALVPDVIEGDEAANDHLLEQWPRHLPGVPVWHLHESLERLQRLASEWRVVALGSSGQWRSPGTAHWWKRIASAMDAVCDEKGRPRCRLHGLRMLDPNIFSRLPFASADSTNAAVNGGSVTRFGTYCPPTAGQRASVIAARIEAHNSAAIWSAIPQIDIDFAMPI
DpdA/TGT_1	WP_192101600.1		cellular_organisms__Bacteria__Proteobacteria__Gammaproteobacteria__Pseudomonadales__Pseudomonadaceae__Pseudomonas__Pseudomonas_syringae_group__Pseudomonas_syringae_group_genomosp__1__Pseudomonas_syringae	MLHYHGTPVGGRREDAAKFLAGRHALVPFPRQDDVGIVAEACHSFIFDNGAFSIWSKGGTLDADGYIRWVDDWHRHPGFDWALIPDVIDGDEDTNDQLLEQWPGHLPGVPVWHMHESIGRLERLANSWRTVALGSSGQWRSPGTDPWWKRMAAAMDAICDEQGRPTCRLHGLRMLDTAIFQHLPLASADSTNAAVNGGSISRFGTYIPPTAGQRACVIADRIEAHNSSPSWQREAQVEIVF
DpdA/TGT_1	ALE00138.1		cellular_organisms__Bacteria__Proteobacteria__Gammaproteobacteria__Pseudomonadales__Pseudomonadaceae__Pseudomonas__Pseudomonas_syringae_group__Pseudomonas_syringae_group_genomosp__1__Pseudomonas_syringae__Pseudomonas_syringae_UMAF0158	MIHYHGTPVGGKREDAAKFLAGRHALVPFPRQDDMGIVADACKSFVFDNGAFSVWKIGGQMNVDGYTRWVEDWHRHPGFTWALIPDVIDGDEEANDSLVRQWPEELRGVPV
DpdA/TGT_1	ALE00139.1		cellular_organisms__Bacteria__Proteobacteria__Gammaproteobacteria__Pseudomonadales__Pseudomonadaceae__Pseudomonas__Pseudomonas_syringae_group__Pseudomonas_syringae_group_genomosp__1__Pseudomonas_syringae__Pseudomonas_syringae_UMAF0158	MDAICDEHGRPACKLHGLRMLDPAIFQYLPFASADSTNAAVNGGSISRFGMYAPPTAGQRANVIADRIEAHNSSPIWQREAQAEMAI
DpdA/TGT_1	WP_122557007.1		cellular_organisms__Bacteria__Proteobacteria__Gammaproteobacteria__Pseudomonadales__Pseudomonadaceae__Pseudomonas__Pseudomonas_syringae_group__Pseudomonas_viridiflava	MIHYHGLPITPETAAAAAIGGGHAFVSFSDPRQLALAAQVCQSFAIDNGAFSAWKQGKPVIDWQPFYRWAADAKLIPACDFAVIPDVIDGDEAANDALIEEWPLPRWFGAPVWHMHESLERLERLASSWPRVCIGSSGDYSQPGSAAWWTQMGKAMRVVCDDDGRPMCKLHGLRMLDPAIFGHLPLSSADSTNIGRNIGIDQAWRGTYSPPTKEARASVMRSRIESHNSPPRWTYQTPEPTPKQGALL
DpdA/TGT_1	WP_102623988.1		cellular_organisms__Bacteria__Proteobacteria__Gammaproteobacteria__Pseudomonadales__Pseudomonadaceae__Pseudomonas__unclassified_Pseudomonas	MIAYHDMPVAGTRQDGARFLAGRHTLMPFPRQDDMGIVADVCQSFVFDNGAFSVWKKGGKLDVDGYTAWIEQWHRHPGLDWPLIPDVIDGDESANDPLLEACPKKLRGVTVRHLHESLDRLQRLAIGSTGQWAHRGTAVCWKRMGSVMDPICDDQGRSACHLHGLRMLEPATLQNLPFASADSTNAAVNGGSIRRFGMYVPPAAGQRACVMADRIEGYNSSSI
DpdA/TGT_1	CRM19915.1		cellular_organisms__Bacteria__Proteobacteria__Gammaproteobacteria__Pseudomonadales__Pseudomonadaceae__Pseudomonas__unclassified_Pseudomonas__Pseudomonas_sp__31_R_17	MIHYHGTPVGGKREDAAKFLAGRHALVPFPRKDDLGIVADVCKSFVFDNGAFTVWMKGGQVDVDGYTRWVEDCTVTLGSLGRSFRMSSMATKRPTTTLFGSGQRNSAACLSGICTNRLSGYSGWRGAGEQLRWAVQGNGFHRALEHGGSVWVSRWMPSATIKADRCAVCTGCGCSTRPSSRTCLFASADSTNAAVNGGSISRFGMYAPPTAGQRANVIADRIEAHNSSPIWQREAQTELAL
DpdA/TGT_1	WP_192102194.1		cellular_organisms__Bacteria__Proteobacteria__Gammaproteobacteria__Pseudomonadales__Pseudomonadaceae__Pseudomonas__unclassified_Pseudomonas__Pseudomonas_sp__CFBP_13602	MIHYHGTPVGGTRQDGARFLAGRHALVPFPRQDDVGIVAEVCQSFVFDNGAFSIWNKGGTLDVDGYTRWVEDWHRHPGFDWALIPDVIDGDEAANDALLAAWPRALRGVPVWHLHESLERLQRLASEWSMVAFGSSGQWRSPGTAAWWKRMAAAMDAICDDKGRPACRLHGLRMLDPSIFQHLPFSSADSTNAAVNGGSIKRFGIYAPPTAGQRACVIADRIEAHSSSSIWHRAPQLEITL
DpdA/TGT_1	WP_058417324.1		cellular_organisms__Bacteria__Proteobacteria__Gammaproteobacteria__Pseudomonadales__Pseudomonadaceae__Pseudomonas__unclassified_Pseudomonas__Pseudomonas_sp__ICMP_10191	MIHYHGTPVGGTRQDGARFLASRHALVPFPRQDDIGIIAEVCQSFVFDNGAFSIWNKGGTLDVDGYTRWVEDWHRHPGFDWALIPDVIDGDEKANDALLAAWPSGLRGVPVWHLHESIERLQRLASEWSTVAFGSSGQWRSPGTAAWWRRMTAAMNAICDEQGRPMCRLHGLRMLDPAIFQHLPFASADSTNAAVNGGSISRFGMYAPPTAGQRACVIGDRIEAHNSSPIWQREAQAELAL
DpdA/TGT_1	WP_159936372.1		cellular_organisms__Bacteria__Proteobacteria__Gammaproteobacteria__Pseudomonadales__Pseudomonadaceae__Pseudomonas__unclassified_Pseudomonas__Pseudomonas_sp__S35	MIHYHGTPIGGSRQDAARFLAGRHALVPFPRQDDMGIVADVCQSFVFDNGAFSVWKKGGKLDVDGYTAWVEQWHRHPGFDWALIPDVIDGDEAANDALLSAWPRELRGVPVWHLHESIERLERLANEWPTVAFGSSGQWASPGTDAWWKRMGTAMAAVCDDRGRPVCRLHGLRMLDPSIFQHLPFASADSTNAAVNGGSISRFGMYAPPTAGQRANVIADRIEANNSSAVWLPPQLELIV
DpdA/TGT_1	WP_180205474.1		cellular_organisms__Bacteria__Proteobacteria__Gammaproteobacteria__Pseudomonadales__Pseudomonadaceae__Pseudomonas__unclassified_Pseudomonas__Pseudomonas_sp__SbOxS1	MIHYHGTPVGGTRQDGARFLASRHALVPFPRQDDIAIVAEVCQSFVFDNGAFSVWKKGGTLDIDGYTRWVEQWHRHPGFDWALIPDVIDGNETANDALLAAWPRELHGVPVWHLHESLERLQKLASDWQTVAIGSSGEWSSPGTNPWWKRIGAAMNAICDDSGRPICRLHGLRMLDPAIFQLLPLASADSTNAAVNGGSISRFGMYAPPTAGQRANVIADRIEAHNSAPAWQRETQVEMAL
DpdA/TGT_1	WP_054823364.1		cellular_organisms__Bacteria__Proteobacteria__Gammaproteobacteria__Vibrionales__Vibrionaceae__Vibrio__Vibrio_harveyi_group__Vibrio_owensii	MWGYVDIGAANKVWCGDVLYKDSCALVSYADPRQLKKIAPIAKSLVLDNGAFTFYQRGVVADDDHWAGFYALVLAWYSRIDWFIIPDVIGGSEEDNDALLSQVPAQFRDKAVPVWHSNESLDRLSRLCEQFERVAIGLVREHKPASSKKASQVLDMVFDHVYEVNAYTTKLHGLAMLDGRVIGNYPFDSADSAFVAINVPKDRENMPEVKCKLARTAIYKGKIEQVIPPSISEWRTQVGKTIPLF
DpdA/TGT_1	MBE3743405.1		cellular_organisms__Bacteria__Proteobacteria__Gammaproteobacteria__Vibrionales__Vibrionaceae__Vibrio__Vibrio_harveyi_group__Vibrio_parahaemolyticus	MIHYHGGPITPDTCAIKAWRGRHAFISFAHTTQLPLASEICQSFALDNGAFTFWKTGKEVNWTSYYEFVEKWKRHPRCDFAVIPDVIGIGERANDELLEEWPHGDFGVPVWHMDESDDRLVRLAETFPRVAIGSCGEYDVKYPARCVQKLKDVLRHITDENGYPICKLHGLRMLNKAVFRHIPLSSADSTNVARNIGIDKAWRGTYSPQSKETRASVLVERIESMNSASSLLFEENTSLGMQLGLVF
DpdA/TGT_1	MBE4265290.1		cellular_organisms__Bacteria__Proteobacteria__Gammaproteobacteria__Vibrionales__Vibrionaceae__Vibrio__Vibrio_harveyi_group__Vibrio_parahaemolyticus	MCVEFPKVAIGLCGKHEKTTSKVAIERIYEVFDWVYVNNNFDVKIHGLRMLDGRILGRFPFDSVDSSFVAINVPKNKTQMPQVQNKISRTAIYKSKCESVFPPNVKFWIFRRKIKNRLKERGNSYEI
DpdA/TGT_1	MBE4265291.1		cellular_organisms__Bacteria__Proteobacteria__Gammaproteobacteria__Vibrionales__Vibrionaceae__Vibrio__Vibrio_harveyi_group__Vibrio_parahaemolyticus	MKIHYHGGPMWGKEEIKTGEYLTCKEVLYKKSCALVSYARPEQLKFILEISSSVLLDNGAFKTYNDEKKGIKKNYKLG
DpdA/TGT_1	WP_088611177.1		cellular_organisms__Bacteria__Proteobacteria__Gammaproteobacteria__Xanthomonadales__Xanthomonadaceae__Stenotrophomonas__Stenotrophomonas_maltophilia_group__Stenotrophomonas_maltophilia	MIHYHGTPVSGTRQDACRFLAGRHALVPFARPDDLGIALEACQSVVLDNSAFSNWRSGGGDVDVAAYHSWVQSVAGHPAIDWCLIPDKIDGTEKDNVELVALWLRMGCRVLSVPVWHLHESLEWLDHLVGSFQTVAIGSSGPWSDPGTDRWWARMSEAMHVACDAAGRPRARLHGLRMLDPEIFRRLPLASADSTNAAVNGGAVNRFGMYPAPTAGQRAEVIASRIEAHQSAPAWESPGQQPRLFLGDTA
DpdA/TGT_1	NDC23992.1		cellular_organisms__Bacteria__Proteobacteria__unclassified_Proteobacteria__Proteobacteria_bacterium	MIHYRAFTKGKALNEQGFYDWCEKHLTHPHWAVVPDVIDGSVELQREKLKPWPFPKELSAPVWHLGLSIDWLLELADHWPKICFGSSGEYWQVGSPKWEKRMDEAFEALCRTRKFLPWIHGMRMLSQSDGKFPLASADSVNVARNFKDTGIRPDVMAARIDARQPARKWKPSNQIELGIL
DpdA/TGT_1	MAS98243.1		cellular_organisms__Bacteria__PVC_group__Kiritimatiellaeota__Kiritimatiellae__Kiritimatiellales__Kiritimatiellaceae__unclassified_Kiritimatiellaceae__Kiritimatiellaceae_bacterium	MNNSNVVHGLPINGKHNGRPAIEALAGGSFLASYWYARPGSNKIGKQVDQAIELVGEDEIFFLDNGAFTAFKNGISIADDAAYLDGYFDWAADVLKRCPQAVAIIPDVIDGDTADNRRMISEAIGSGIDAERLVPVWHLHEDFDYLKDLVEEFNHIAIGSSGDYWKVNSEDWKCRIAKMFGFLDALFEDDEFAAAYVKPRIHMLRGIAVMDAWEFDSADSVNIAVNHNAQKKRGEDLDAFRARVETKAKNGHGYADPKLGTIAEIAEEIAAWKLKRIAERDAALVEDNIINFKAAA
DpdA/TGT_1	WP_162660681.1		cellular_organisms__Bacteria__PVC_group__Planctomycetes__Planctomycetia__Gemmatales__Gemmataceae__Tuwongella__Tuwongella_immobilis	MIHYHGTPCGATRIDVARFLSGRHALIPFVRSEDIGTAAEFCQSFCVDNGAFSAWKQGVVIDWETYYEFVREWHRHPAFDWAVIPDVIDGSENDNDRLVEQWPMDLRSIGVPVWHLHESLDRLEHLTRSFHRVALGSSGDYSSPGTSRWWSRMGDAMRVACDEHGRPKAKLHGLRMLDPAIFQRLPLSSADSTNAVRNSSNYSRFGTYIPPNASTRMAIIAERIESHQSRAVFGSSDQLVMFD
DpdA/TGT_1	WP_146536973.1		cellular_organisms__Bacteria__PVC_group__Planctomycetes__Planctomycetia__Pirellulales__Pirellulaceae__Rubripirellula__Rubripirellula_reticaptiva	MRHYHGTPLGGTRDSVARFIATGNRHFLVPFGREEDLPIVAEASTGFCLDNGAFSAWKTGKPIADWSPYYAWVEAWCRNPRFDFAFIPDVIDGTEEENDRLIEEFGCSAVGRFGVPVWHLNESLRRLERLVDDWTVIALGSSGEYAKPKTERWNRRMSDAMGVLCDEHGRPKARLHGLRMLDPAIVARYPFHSADSTNVAQNSQLLARFGMYKPPTQAQRREVIASRIEATRSPSVWTPVTETQTFLELEAE
DpdA/TGT_1	NBR07759.1		cellular_organisms__Bacteria__PVC_group__Planctomycetes__unclassified_Planctomycetes__Planctomycetes_bacterium	MIHYHGLPITPATVANYAIQAGHAFISYAHPDQLGTAIDIAQSFALDNGAFSAWKNGNPVKDWTSFYDWALENKKIPHCDFAVIPDVIDGSEEDNDALLKDCPFPTWFGAPVWHMHESFDRLERLANTYVRVCIGSSGAYAVIGTNEWWSQIGKAMRVLCDDKGRPSCKLHGLRMLDPGIFSKLPFASADSTNIGRNVGMDGKWRHGSYPPPTKEARAQVMRSRIEAFNAPPVWGFHQVEQGTLL
DpdA/TGT_1	MAV20168.1		cellular_organisms__Bacteria__Terrabacteria_group__Actinobacteria__Acidimicrobiia__Acidimicrobiales__Acidimicrobiaceae__unclassified_Acidimicrobiaceae__Acidimicrobiaceae_bacterium	MKMIPGSYKRLVHGTPITPAAVWNDMPGGSFCVSYFEPRDLDRAIASIGEDEILILDNGAFSAWKKGIELDTEYWAGFWKWAIDAMRRCPNAVAVIPDVIGGSEIENWNKAAEAIRDFVPADLTGRLMYCWHINESLELLNKAARLFNFIAFGSCEEYDIAKGSKRGSKFYNRIVKAMSVIDAIEVFELGTRPWVHMMRGLGALDRIRFDSADSTNLAINYKRNYPDTPKPVIAMRDYLDKKVNGDLTVNSSRKEAA
DpdA/TGT_1	MSW49462.1		cellular_organisms__Bacteria__Terrabacteria_group__Actinobacteria__Actinomycetia__unclassified_Actinomycetia__Actinobacteria_bacterium	MHYHGTPITPRSALYELAGRCFCVSFADPRDVDVCHEIGQSVMLDNGAFGAWTRGQRTDWPAYYEWSARWLDVPTTWAVIPDVIDGDEDANDQLIDEWPHGRRGAPVWHMHETLDRLARLVATWPLVCIGSSAMYAKLGTGPWTRRMAETMDVACDERGVPRTRLHMLRGLALSDGPYPFFSADSTNVARNHAAIPSRGKAATSPGAMAARIDALQPARRWARPARQDVMELVA
DpdA/TGT_1	HAN15059.1		cellular_organisms__Bacteria__Terrabacteria_group__Chloroflexi__unclassified_Chloroflexi__Chloroflexi_bacterium	MVFGLPITPIRLIEQLAGQSFCVSFGTRSRLGRQLDDAIRLVDKDGILLVDNGAYSAWRSGAIKSDGLFDDFTYWDKFAYWAADILKRCPQAVVVLPDVIDGDEASNDALIHEFIAQANDLGLKVPRERTMPVWHLHESLDRLKYLVACEYSFIAFGSSGQYAKCGTPEWHDRIKAAFAAIDEECSEGGFVSKRPWIHMMRAQSFADQYDFDSSDSCNVAVNHCYRKKEGEGHVQRMAERIASRIHASCTMQERDIYKPSEIDPFDVDLFWKQVRELEASMKERVVAA
DpdA/TGT_1	NBX51438.1		cellular_organisms__Bacteria__unclassified_Bacteria__bacterium	MIHYHGTPITPNKSLEALKGEHFCVSFFRPDNLKTCLRIGQSVMLDNGAFSAKTLGVPFNRDGFYEWLEPILGHPHWAVVPDVIDGSVEQQREMVKSWPFGKRFGIPVWHLGLSLDYLLELVDEWGKVCLGSAGQYWQVGSPSWSARMDEVFNLLARQHARLPWTHGLRMLGQGLADWPLSSADSTNVAVNHKSKSVCVHCMAKRIDAENPPTIWKQTPQQALL
DpdA/TGT_1	NDG31959.1		cellular_organisms__Bacteria__unclassified_Bacteria__bacterium	MIHYHGTPLTPRAKLLEMSGRHFCVSFAHPCDIEICLDIGQSVMLDNGAFSAFTKGKALNEQGFYDWCEKHLTHPHWAVVPDVIDGSVELQREKLKPWPFPKELSAPVWHLGLSIDWLLELADHWPKICFGSSGEYWQVGSPKWEKRMDEAFEALCRTRKFLPWIHGMRMLSQSDGKFPLASADSVNVARNFKDTGIRPDVMAARIDARQPARKWKPSNQIELGIL
DpdA/TGT_1	TGR71447.1		cellular_organisms__Bacteria__unclassified_Bacteria__bacterium_M00_F_Ca_ET_194_01_1_1	MTIHYHGTPLTPRSELLKMAGKHFCVSFANPGDAEWCLQHGQSVMWDNGAFTFFRGGKSTEWTKYYAWLEPKLGHPHWAVVPDVIDGTVEQQKELVAQWPFPKTLSAPVWHTGLSFDYLLELADNWPRVCFGSSGAYWQVGSPEWERRTDEAFNQLERRGLRPWVHMLRGLAMCGDRWPFASADSINVARNFKDTPICPERMARRIDAVQCPVKWVLKPTNHHERGDLFYDIAC
DpdA/TGT_1	GEZ17999.1		cellular_organisms__Eukaryota__Viridiplantae__Streptophyta__Streptophytina__Embryophyta__Tracheophyta__Euphyllophyta__Spermatophyta__Magnoliopsida__Mesangiospermae__eudicotyledons__Gunneridae__Pentapetalae__asterids__campanulids__Asterales__Asteraceae__Asteroideae__Anthemideae__Anthemidinae__Tanacetum__Tanacetum_cinerariifolium	MSAVMKQAEHMPAISEEALVEVLSGSLYPGAARNSVVMVLAYCKAAQLDPMLKPVHIVPIWSKAANKMIDTVMPGVGLYRIQAARTGQYAGISEPEFGPAVTMKLSGVEVTFPEWCRITVKRQMTGGHVASFTANERWLENYATAKKDTQAPNAMWLKRAYAQLAKCAEAQALRKAFPEVGSAPTADEMEGKVFEEGPREQVHPERAADPADPEPRAHRRRIRMKIHNVAQGSAEWHALRANYHTASEAPAMMGASKQMKRTELLHAKKTGLDRDISWWVQKYLFDKGHEAEAKARPILEARIDEDLFPIVGTEGDLLASLDGCTMLGEILFEHKMWNEQLAADVRAGELDAHYYWQLEQQLLVSGAEKVIFVCSDGTEQNFVSMDYLPVPGRAAKLIA…
DpdA/TGT_1	ABZ05840.1		unclassified_entries__unclassified_sequences__environmental_samples__prokaryotic_environmental_samples__uncultured_marine_microorganism_HF4000_48F7	MIHFHGTPISGAEAIVSRLLLSRFAFVSFARPDQMALVSETTAGFALDNGAFSFWKRQQDIDWDLYRSWVLEWYRHPAYQFAILPDVIGGSEEENDDLLQEYGLPGGVPVFHQGESLDRLERIANQYSRVALGATEVHIPSDTFYSWLDDCMTVLCDSEGKPKVRLHGLRMLNPEIFQRYPFSSCDSTNLGQNYNTPVRWAGTYNPVGPEMRGLVLRDRIESFQAPCRFEPPRYQQISLFAS
DpdA/TGT_1	CAB4121635.1		Viruses__Duplodnaviria__Heunggongvirae__Uroviricota__Caudoviricetes__Caudovirales__environmental_samples__uncultured_Caudovirales_phage	MIHYHGTPISPIKAIETMGGKHFCVSYARPDDLKRCLRLGQSLMLDNGAFSAKTRGLPFDINGFYEWVEPLLAHPHWAVVPDVIDGTVEQQKEMVKTWPFRKEFGIPVWHLGMPISYLLELSDNWGRVCFGSSGEYWQIGTPKWSGKMDEAFNVLTKTFGKLPWIHGLRMLGLSAGPWPLASADSTNVALHHAEGIVCAGCMAKRIDSTNPPSLWKQKPLQEKLL
DpdA/TGT_1	CAB4124489.1		Viruses__Duplodnaviria__Heunggongvirae__Uroviricota__Caudoviricetes__Caudovirales__environmental_samples__uncultured_Caudovirales_phage	MIHYHGTPITKRDPHLEKLRGRHFCVSYAQPQDARWCIEHAQSVMWDNGAFSTFTKGKPLDKAGYINWLDDKLYGANWAIIPDIIGGTVEDQREYMSGWPYPRHLSSAVWHMNLSLEWLRELVQEYPRVCFGSSGLYWKVLSKEWSDRADAAWEVIERVGNRNTIHMLRGLKVCGKRWPFASADSTNIARNHGSHPVKKCTKEMAERIDAIQCPMKLIKA
DpdA/TGT_1	CAB4127092.1		Viruses__Duplodnaviria__Heunggongvirae__Uroviricota__Caudoviricetes__Caudovirales__environmental_samples__uncultured_Caudovirales_phage	MIHYHGLPISGAQTVATAAIGGGHGFVTFATPQPLGHAVEVCQSFAIDNGAFSAWQSGNPITDWGPFYEWAQMCQRIPSCDFAVIPDVIDGTELDNDYLLWECPLPKWFGAPVWHMHESLDRLERLMSDYPRICLGSSGQYATVGNELWWQRIDEAMKVICDSDGRPMCKLHGLRMLNPKVFTRLPFASADSTNIARNVGIDKRWATGAYPPPTKEARAQVMRARIEAHNAPSRYSFKENT
DpdA/TGT_1	CAB4152046.1		Viruses__Duplodnaviria__Heunggongvirae__Uroviricota__Caudoviricetes__Caudovirales__environmental_samples__uncultured_Caudovirales_phage	MWDNGAFTLHTKGKAVDWHKFYTWVEPRLGHPHWAVVPDVIDGDTKDNLALIAQWPYDRAMSAVVWHMGEPIEHLLSLVGLGFSKLCFGSSGAYWQVGSEAWERRCDEAFNALEVRGMRPWVHMLRGLAMCGDRYPFGSADSVNVARNYKDTSTCPERMARRIDSIQCPPKWKMRAQQMGLFE
DpdA/TGT_1	CAB4172599.1		Viruses__Duplodnaviria__Heunggongvirae__Uroviricota__Caudoviricetes__Caudovirales__environmental_samples__uncultured_Caudovirales_phage	MIHYHGTPITPDSAANKAISGGHAFVSFSRPDQLGLALDVCQSFAVDNGAFSAWRSGKPITDWSRYYQWIAELHRYPSFDFAVIPDVIDGDEKANDALLAEWPWRGTTKGGMVGAPVWHMHEQIDRLLRLVMEWPRVCIGSSGQFAMVGDSKWWGRMTEAMNAVCDKNGNPLAKLHGLRMLNADVFSKLPLSSADSTNIARNVGIDTKWRGSYSPASKSVRATVLRDRIEAHQSLTFWERGLVQMQMDIL
DpdA/TGT_1	CAB5207168.1		Viruses__Duplodnaviria__Heunggongvirae__Uroviricota__Caudoviricetes__Caudovirales__environmental_samples__uncultured_Caudovirales_phage	MIHYHGMPITPATAAVSAVQAGHAFVSFQHPDQLGVAAEVCQSFAVDNGAFSAWKSGNPRTDWSDFYKWAFACKKMPNCDFAVIPDVIDGIEEDNNALVRSWPLGKFFGAPVWHMHESMSRLSWLARDFHRVCIGSSGEFAEIGNSKWWGRMAEAMNFVCPDGSPICKLHGLRMLDPEVFTKLPFASADSTNIGRNIGIDNNWKNGNYPPPTKEARAMVMRQRIESHNSAQKWVKQPIQETLL
DpdA/TGT_1	CAB5220014.1		Viruses__Duplodnaviria__Heunggongvirae__Uroviricota__Caudoviricetes__Caudovirales__environmental_samples__uncultured_Caudovirales_phage	MIHYHGTPITPKNALESMKGEHFCISYFRPDNLKTCLKIGQSLMFDNGAFSCKTRDVPFDLDGFYGWVDPLLGHPHWAVVPDIIDGSVEDQKKMVKTWPYPKAFGMPVWHLALPIEYLIELCDDWGKVCFGSSGQFWQIGSPAWSSRMDEAFNALHKAFGARLPWVHGLRMLGQGSSHWPLASADSTNVGVNHKRGLDCAGCMAKKIDAQNPAVGWTEKYVQKSFL
DpdA/TGT_1	CAB5222671.1		Viruses__Duplodnaviria__Heunggongvirae__Uroviricota__Caudoviricetes__Caudovirales__environmental_samples__uncultured_Caudovirales_phage	MIHYHGTPITPIKALETMGGKHFCVSYARPDDLQRCLRLGQSLMLDNGAFSAKTRGLTFDINGFYEWVEPLLAHPHWAVVPDVIDGTVEQQREMVKTWPFRKEFGIPVWHLGLPIPYLLELCDTWGRVCFGSAGEFWQIGTTKWCGKMDEAFNAMTNTFGRQLPWVHGLRMLGMSAGPWPLASADSTNVALHHAEKQVCAGCMAKRIDLSNHPPTLGTKTITGNFDLIYPAIYVAALVVANLLVAWLGPWFSPINAFVLIGLDLSLRDKLHEQWENDRLWLKMGGLIAVASGLSYLLNPAAGAIALASFVAFALAMTADTIVYHYLRDKPWVIRSNGSNVAGAAVDSITFPTIAFGGLLPEIVALQFCAKIFGGGIWSYWLKK
DpdA/TGT_1	CAB5225525.1		Viruses__Duplodnaviria__Heunggongvirae__Uroviricota__Caudoviricetes__Caudovirales__environmental_samples__uncultured_Caudovirales_phage	MTESVPERRAVIYHGTPIVPNAAFEAIMPNRSACISFYRPDQVHLAETHCPKIMFDNGAFSFWQAALRAGQEWAEERDWSDYYAWLEPRLTEGRWAVIPDSPGAPSQINDGLLNDWPFDQWGAPLWHMDGPIERLGRLCDKYERVCFGWVGRFDEAKGGIAADEQAVGCEAYHRRMDEVAAFLGNQWPTIHMMRGIAVARDYPFRQRRQHIAGAERSQAGQRNGRSTWRSVAWQTGIC
DpdA/TGT_1	CAB5238804.1		Viruses__Duplodnaviria__Heunggongvirae__Uroviricota__Caudoviricetes__Caudovirales__environmental_samples__uncultured_Caudovirales_phage	MDVNGYTAWCEQHLAHPHWAVIPDIIDGDKEQQRACITAWTFPPDLSAPVWHLGLSLDWLLELTDNWPRICFGSSGKYWQVGSASWIRRMNEAFDAICSKRRHIPWIHGLRMLGQCDGPWPLASADSTNVARNHKTARIHPELMASRIDAKQPSPKWLGSSQMELLT
DpdA/TGT_1	YP_009217891.1	no pathway	Viruses__Duplodnaviria__Heunggongvirae__Uroviricota__Caudoviricetes__Caudovirales__Myoviridae__Peduovirinae__Eganvirus__Salmonella_virus_SEN1__Salmonella_phage_SEN1	MVKGMADVIHYHGTPVWGDAGNVHRIAVTGAGAFVSYARPDQLAASVKYALSVAIDNGAFSAWKRGLVINWQQFYQWLIPHYHHPKLSFFVIPDVVEGGEADNDALIAKLPRCFKDKAAPVWHLHESLHRLVELCREWPRVCFGSSGEYATIRTQLWHRRMSEAFETIYCKHSFSTQVHGLRMLDGRVLGNYPLATADSTNLACNVPKFEVKYPELTKAIREADYAKNLPEDELKAVILKRRCAILKNTIEAVSPPSIASWLSKGLAPLQLELAIA
DpdA/TGT_1	YP_009883327.1		Viruses__Duplodnaviria__Heunggongvirae__Uroviricota__Caudoviricetes__Caudovirales__Myoviridae__Peduovirinae__Eganvirus__unclassified_Eganvirus__Salmonella_phage_SW9	MVKGVADVTHYHGTPVWGDAGNVHRIAVTGAGAFVSYARPDQLAASIKYALSVAIDNGAFSAWKRGLVIDWQQFYQWLIPYYHHPKLSFFVIPDVVEGGEADNDALIAKLPRCFKDKAAPVWHLHESLHRLVELCREWPRVCFGSSGEYATIRTQLWHRRMSEAFETIYCKHSFSTQVHGLRMLDGRVLGNYPLATADSTNLACNVPKFEVKYPELTKAIREADYAKNLSEDELKAVILKRRCAILKNTIEAVSPPSIENWLSKGLAPLQLELAIA
DpdA/TGT_1	YP_009147480.1	no pathway	Viruses__Duplodnaviria__Heunggongvirae__Uroviricota__Caudoviricetes__Caudovirales__Myoviridae__unclassified_Myoviridae__Enterobacteria_phage_SfI	MIHFHGGPITPDTCALKAWKGRHAFISFANPAQIDLASEVTQSFALDNGAFTFWTKNKAVDWNEYYRFVERWGNHPRFSFAVIPDVIGGTSEENDALIAAWPHGKFIGAPVWHMNEPDERFIRLCHEFPRVCIGSMGEYDAKRPRACRAKLRDLIRHVVDQYGYPITKIHGLRMLNKDIFTHVPLSSADSTNVARNIGIDKSWVGSPYAPASKETRTQVLVERIESFNSASSLNYNAERDVFTPQLAFEV
DpdA/TGT_1	QBP08180.1		Viruses__Duplodnaviria__Heunggongvirae__Uroviricota__Caudoviricetes__Caudovirales__Myoviridae__unclassified_Myoviridae__Klebsiella_phage_ST405-OXA48phi1_2	MIHFHGGPITPDTCALKAWKGRHAFISFANAGQLALASEVTQSFALDNGAFSFWTKKRVVDWNEYYRFVERWANHPRFSFAIIPDVIGGSSEENDALIAEWPHGKFIGAPVWHMNEPDERFIQLCNEFPRVAIGSMGEYDAKRPRRCVARLRDLIRHVVDENGYPICKLHGLRMLNADIFRHIPLSSADSTNVARNIGIDKAWQKSAYAPASKETRAAVLVERIESMNSASALNYNAERDRFMPQLAFEI
DpdA/TGT_1	AUR87363.1	no pathway	Viruses__Duplodnaviria__Heunggongvirae__Uroviricota__Caudoviricetes__Caudovirales__Myoviridae__unclassified_Myoviridae__Vibrio_phage_1_100_O__10N_261_45_C3	MIHIHGSPFSGSKHDPEVEELCAHLYGTGEAGGLVSFMGKVQTDLVIKHGIITVFDNGAFSLWKRLKKLGTLDGFDWDKHWTKFYLWLFMYYSKIEWFLIPDVIEGSEEENDRLINSVPSMFKDKAVPVWHTVESIDRFIRLCEEFDIVAIGACGPHEYILGDACQDRLSIVFDEIYHYRNIDVKIHGLRMTDNRVVAKFPFHSCDSTSVVQREKYSDGDTPHLKGRLTRTSVFKAAMEKTKSPTVTEWQSKRSCEMDLKKHNQLELI
DpdA/TGT_1	AUR92499.1	no pathway	Viruses__Duplodnaviria__Heunggongvirae__Uroviricota__Caudoviricetes__Caudovirales__Myoviridae__unclassified_Myoviridae__Vibrio_phage_1_173_O__10N_261_55_A11	MIHIHGSPFSGSKHDPEVEELCAHLYGTGDAGGLVSFMGKVQTDLVIKHGKITVFDNGAFSLWKRLKKRGTLDGFDWDKHWTKFYLWLFMYYSKIEWFLIPDVIEGSEEENDRLINSVPSMFKDKAVPVWHTVESIDRFVRLCEEFDIVAIGACGPHEYILGDACQDRLSVVFDEIYHYRNIDVKIHGLRMTDNRVVAKFPFHSCDSTSVVQREKYSDGDTPHLKGRLTRTAVFKASMEKTKSPEVSEWKLIRSSELDLKRHNQMELI
DpdA/TGT_1	AUR95132.1	no pathway	Viruses__Duplodnaviria__Heunggongvirae__Uroviricota__Caudoviricetes__Caudovirales__Myoviridae__unclassified_Myoviridae__Vibrio_phage_1_201_B__10N_286_55_F1	MIHIHGSPFSGSKNDPEVEELCAHLYGTGQAGGLVSFMGKTQTDLVIKHGIITVFDNGAFSLWKKLQKLGTLDGFDWDKHWTKFYLWLFMYYSKIEWFLIPDVIEGSEEENDRLVKSVPSMFKDKAVPVWHTVESIDRFVRLCEEFDIVAIGACGQHQTIMSDACIARLGHAFDEIYHYRNIDVKIHGLRMTDNRVVAKFPFHSCDSTSVVTREKMSREDTPGIKGRLARTAVFKASMEKTKSPTVNEWKEMREEKRKLAQLVRVDQMELI
DpdA/TGT_1	AUG84879.1	no pathway	Viruses__Duplodnaviria__Heunggongvirae__Uroviricota__Caudoviricetes__Caudovirales__Myoviridae__unclassified_Myoviridae__Vibrio_phage_Athena1	MIHYHGGPITPDTCAIRAWKGRHAFVSFAHTSQLGLASEICQSFALDNGAFTFWKTGKEIDWTAYYEFVSDWKNHPRCDFAIIPDVIGMGEGENDRLLEEWPHGAFGVPVWHMDESDERLIRLANDWPRVAIGSCGEYDVKYPRRCVEKLRDVLKHIVDDKGYPITKLHGLRMLNKSVFQHIPLASADSTNVARNIGIDKAWKGAYSPQSKETRASVLVERIESNNSSSVLNLAETKSTGGIQLGLSF
DpdA/TGT_1	QIQ65774.1		Viruses__Duplodnaviria__Heunggongvirae__Uroviricota__Caudoviricetes__Caudovirales__Podoviridae__Hollowayvirus__unclassified_Hollowayvirus__Pseudomonas_phage_Epa33	MIHYHGTPIGGTRQDAARFLAGRHALVPFPRQDDVAIVAEVCQSFCFDNGAFSVWKKGGTLDVESYLRWVDDWRRHPGFDWALIPDVIDGDEADNDRLLEQWPEHLPGVPVWHLHESLERLQRLASAWRTVALGSSGQWATPGTAPWWKRISAAMNSICDARGRPTCRLHGLRMLDPKIFGRLPFASADSTNAAVNGGSVSRFGIYPPPTAGQRAAVIADRIETHNSAPVWTHSGQAELSL
DpdA/TGT_1	QEI23261.1		Viruses__Duplodnaviria__Heunggongvirae__Uroviricota__Caudoviricetes__Caudovirales__Podoviridae__Lederbergvirus__unclassified_Lederbergvirus__Salmonella_phage_SF6	MIHYHGGPITPDTCAMKAWKGRHAFISFAHSGQINLAAEYCQSFALDNGAFTAWKAAGKNKIDWSDYYEFVARWKNHPGFDFAIIPDVIDGGEDENEALLDEWPHGEFFGVPVWHMNESDERFIRLCNEYPRVAIGSCGDYDVKRPNLAVARMKDLIRHIIDVHGMPVTKLHGLRMLNPLIFTKLPLASADSTNVARNIGIDKAWSGAYAPASKETRAALMVERIESYNSPGSLAYCEKRDRFNMQLQLAV
DpdA/TGT_1	QIG72976.1		Viruses__Duplodnaviria__Heunggongvirae__Uroviricota__Caudoviricetes__Caudovirales__Podoviridae__unclassified_Podoviridae__Rhizobium_phage_RHph_N3_2	MIHYHGTPITPITALLELRGRHFCVSHARPDDVVRVHQIGQSVLLDNGAFSKWKTGKETDWNAFYSWCDEWLSFPTTWAIIPDVIDAGAQLQDALIREWPHGDRGAPVWHMDEPIDRLLRLCDEWQKVCIGSTAEYAVVLSDAWKFRMDDCWDAISLRHKHLPWVHMLRGMQCSGGIYPFASVDSTDIAQNHHRQQNTPEKMAKRWDAIQCPGEWHLEPEQMELAS
DpdA/TGT_1	YP_004782407.1	no pathway	Viruses__Duplodnaviria__Heunggongvirae__Uroviricota__Caudoviricetes__Caudovirales__Podoviridae__unclassified_Podoviridae__Salmonella_phage_7-11	MIKALYRGGGALVSFHRPDQIKRIVQLDCELVLDNGAFSVWMKSTRKGEIVDWDKHWSKYYSWVSSLFGRISWFIVPDVIGGSDEENDELLSKVPEEIISKAVPVWHSEGSLERLGRLCERFDRVAIGCMGKHKSIRSKAWRERMDEVFDFIYIKNKFDVKIHGLRALDVRALSQYPFASADSSYVSIMVPKTRVKVPEIQDKLHRAAIMRAAIEKVSPPTIEEWIKSYELRTA
DpdA/TGT_1	QQK87904.1		Viruses__Duplodnaviria__Heunggongvirae__Uroviricota__Caudoviricetes__Caudovirales__Podoviridae__unclassified_Podoviridae__Salmonella_phage_pSal-SNUABM-01	MTVHFHGGPIWGGEGDELIKALYRGGGALVSFHRPDQIKKIVPLDCELVLDNGAFSVWMNSTRKGVIVDWDKHWDKYYRWVGSLYDRIGWFIVPDVIGGTDEENDELLGKVPEEIIGKAVPVWHSEGSLERLGRLCERFDRVAIGCMGKHKSIRSKAWRERMDEVFDFVYIQNKFDVKIHGLRALDVRALSQYPFASADSSYVSIMVPKTRVKVPEIQDKLHRAAIMRAAIEKVSPPTIEEWIKNYELRRAES
DpdA/TGT_1	AVJ48251.1	no pathway	Viruses__Duplodnaviria__Heunggongvirae__Uroviricota__Caudoviricetes__Caudovirales__Podoviridae__unclassified_Podoviridae__Salmonella_phage_SE131	MTVHFHGGPIWGGEGDELIKALYRGGGALVSFHRPDQIKRIVQLDCELVLDNGAFSVWMKSTRKGEIVDWDKHWSKYYSWVSSLFGRISWFIVPDVIGGSDEENDELLSKVPEEIISKAVPVWHSEGSLERLGRLCERFDRVAIGCMGKHKSIRSKAWRERMDEVFDFIYIKNKFDVKIHGLRALDVRALSQYPFASADSSYVSIMVPKTRVKVPEIQDKLHRAAIMRAAIEKVSPPTIEEWIKSYELRTA
DpdA/TGT_1	YP_007151699.1	no pathway	Viruses__Duplodnaviria__Heunggongvirae__Uroviricota__Caudoviricetes__Caudovirales__Siphoviridae__Hendrixvirus__Escherichia_virus_HK106__Enterobacteria_phage_HK106	MTIHFHGSPIWGDEHAPTDMLIKALYRDGGAFVSFARPEQMKKIAMFPCDIRLDNGAFSDWMKALKKGTPVDWSKRRAKFYDFVGKWFSRIEWFLIPDVIEGTEEENDEQIELVPDWLKSKAVPVWHTDESIERLLRLSGKCEWVAIGCCGPHRNIRSKWWEQRMDEVFTELYINRNLKVKIHGLRMLDVRVLGMYPFASADSTNVAVNVPKTEKRFPEITDKLARTAVLRAAIEKVHPPSISAWVDRKMREPAQAGFLFEFTDAA
DpdA/TGT_1	AZS06278.1	no pathway	Viruses__Duplodnaviria__Heunggongvirae__Uroviricota__Caudoviricetes__Caudovirales__Siphoviridae__unclassified_Siphoviridae__Pantoea_phage_vB_PagS_MED16	MIRHFHGSPIWGAKGEVAKIAHRDGGAFISYARTDQITLVYQIADQIGLDNGAFSAWKRGAILDWNLFYRWLDKYYENEKTLFFVIPDIIEGSEIDNDRLIRSVPEAFRDKAAPTWHLHESIDRLINLCADWPRVCFGSSGEYAVVRSPAWHRRMKEAFTAIYKSPHRPMIHGLRMLDNRVLGQWPLTTADSTNLASNVPKLEVKYPEITAQLRGIGCNDDEVKMGRCAILRAAIEKSNPPTYDQWASMSGLYPCEFWSKN
DpdA/TGT_1	YP_007011024.1	no pathway	Viruses__Duplodnaviria__Heunggongvirae__Uroviricota__Caudoviricetes__Caudovirales__Siphoviridae__unclassified_Siphoviridae__Salmonella_phage_SPN3UB	MIHYHGGPITPDTCAMKAWKGRHAFISFAHSGQINLAAEYCQSFALDNGAFTAWKAAGKNKIDWSDYYEFVARWKNHPGFDFAIIPDVIDGGEDENEALLDEWPHGEFFGVPVWHMNESDERFIRLCNEYPRVAIGSCGDYDVKRPNLAVARMKDLIRHIIDVHGMPVTKLHGLRMLNPLIFTKLPLASADSTNVARNIGIDKAWSGAYAPASKETRAALMVERIESYNSPGSLAYCEKRDRFDMQLQLAV
DpdA/TGT_1	QDP50976.1		Viruses__unclassified_viruses__unclassified_DNA_viruses__unclassified_dsDNA_viruses__Prokaryotic_dsDNA_virus_sp_	MIHYHGTPLTPKAMLYRMAGKHFCVSFANPLQAQTCMEIGQSIMWDNGAFTTYTQGKQLDRTKLYAWLEDKVAHPHWAVIPDVIGGDEEQQRDLLSEWPFGPEFGAPVWHMAMSFDYLMYLTDHYGKVCFGSSGEYWNVGSDAWCSRADAAFNKLAQKHRRMPWIHMLRGLSLGGERWPFASADSVNVARNFKDYDRCPEKMARKIDGIQTPLFWEPHPVQQSMFGRTAWQT
DpdA/TGT_4	RDE12162.1		cellular_organisms__Archaea__Asgard_group__Candidatus_Thorarchaeota__Candidatus_Thorarchaeota_archaeon	MLLDSGAFSAWTKHSSVDLDAYIAFIKEHKDDFEYYVNLDCIPGEWGRKPTREEIEASAAKGYANYEYMLSKGIEKDRLIHVFHQHEDWKWLKKMVKEIPYIGLSPANDSTQPSKKRWLDECMMYTTDDCGYPLVKTHGFAVTGVGFMYRYPWFSVDSLTWRLCAGYGGIFVPAWNMKGEFIYSRTPLATKITVRGSTREIVMRRFDFLSTQEKDKVYEYIASKGFKMGKSVMEDGKEKIIEEGLVNSHKQRELLNIMFFEDFLARIDPFPHRRYKGKELLVQGFNFT
DpdA/TGT_4	KXH69809.1		cellular_organisms__Archaea__Asgard_group__Candidatus_Thorarchaeota__Candidatus_Thorarchaeota_archaeon_SMTZ-45	MTTDLLLDSGAYSAKTQGKKLDIDDYIEYIRANEDVFDKYFNLDVIGDGDKSYQNYLYLRMKGLEPIPVWHAETSPEFLTHYLKMSEYIAIGAISVMSNERTIRSLDNIWREYLIDEKGYPVCKIHGFGLTSVLIMTRYPWYSVDSTSWVQFGRYGVVLIPKTRNGNWVYHENPHIVTVSAKSPRKGTPGKHFLTYPVEFQNKMLKYIESRGFTLDEVANNHLARDKINMLYYISVEQSMPEWPWKFTPKSRTKELI
DpdA/TGT_4	RLF66032.1		cellular_organisms__Archaea__Candidatus_Thermoplasmatota__Thermoplasmata__unclassified_Thermoplasmata__Thermoplasmata_archaeon	MVIIYAAQTSTIPKLYDNLLISFYHLRNEKKKIYSFLEGFLNYDKVIIDSGGFTAMRKNIYTKQYMESYLRFLDVVEGVVEGYFSLDVPGNFEETLKNHEWMLEQGYKPIPVIHYRYTIEQCKEIVKNSDFYAVGGLVPYFRRANDFQKAKVIKWVIDISEQLKGNIHLFGVGTSIFSFPKEWIKKYVKSVDFSIHRRYKIIETKGKKYNFRMNVLFYGNKTSCLIKGGYYTIEYELKRWLDED
DpdA/TGT_4	RLF30300.1		cellular_organisms__Archaea__Candidatus_Thermoplasmatota__Thermoplasmata__unclassified_Thermoplasmata__Thermoplasmata_archaeon	MSVELLMMDSGAFSVWTKGSEVDLDAYIEFCKDHLDVIDVIVALDVIPGRPGDKASLTRENIETSCELGWKNYQRMLKAGLPVEKVLPVFHQNDDFKWLRRFIRRGVPYFGISPANDRTSYQRQLWLDQCMRIVCDDKGMPKAKFHGFAVTSVPLMLRYPWYSCDSASWLRCAMYGGVMIPWTEPDGERNYLKTPRVVNFSTKNDLRKEKGAHYDSMNAAHKKQVDKYLKDMGVVIGKSSYRREERKYKVSARGEENIFCRHEDHVIVEKIEVAGVSNSVAVRAVVNMRYMEEVEKRIEWPRPFKSMKRGLI
DpdA/TGT_4	VVB51667.1		cellular_organisms__Archaea__environmental_samples__uncultured_archaeon	MILYTAGNMNPQVLAGMSERTNAKNWLETNAHKGSRDCADWFASPFCADTEGNGVTGFRLFIDSGAFTAWVKGKPIDHDAYIQYCKGLLETAVCPVVFASLDVIPGSLTGPPLEENDPEFARAAAAGWQNYLKEKAAGLKTIPTFHQGDPWEFLDLMMADTDYIGISPRKVAKTTAQKGDWLNQVFQRIDAAGKLPKPGNMHNAIKTHGLGVSSPVFMETFPFYSVDSTRWLQGGNGYFFFFDGHRIQLIFSTDWGGLHWSVKDKMHFRGRCTGEIYAPTSWTLSAIHHYRAPYQAKLVYYFHERGIRADAEMNAHIIEHWEARGVTWN
DpdA/TGT_4	HGC49306.1		cellular_organisms__Archaea__Euryarchaeota__Archaeoglobi__Archaeoglobales__Archaeoglobaceae__Archaeoglobus__unclassified_Archaeoglobus__Archaeoglobus_sp_	MKIYLTIDFEMSRLEAYIRFLNFKFPTELSNFLFFSANDEIVTRKLKMLSEVSDSILYDSGAFTLHLRAMKQKAKGTFNQAEHERTLERHFQNYLQMLHKHSKKFELYANFDVIEDPERSAQYQSRMEKQGLRPMPVYHRGTDLRYLKYYLENYEYVGIGGFAYHSSVSWKVKQEMLKDLWRFIYNVNPNAKIHGFGLGRARYFAFPWCSIDTSRPFRQAVWTKLLLISYIPEEIKFSGAREIKRQCSVHIADLIDYSISKFELMQPGSEKRKFMDAILDYLYEKKMLKEKVKTKDLIFSAKTTKGKHKVDTPLWMCIQFAISKLLTDYINSKEFQSFVSERLKNELKRRKSIFTGVAK
DpdA/TGT_4	NIU01115.1		cellular_organisms__Archaea__TACK_group__Thaumarchaeota__Nitrosopumilales__Nitrosopumilaceae__unclassified_Nitrosopumilaceae__Nitrosopumilaceae_archaeon	MKRPIVMLDSGAFSAWTQGVKIELDEYAEFVSRYGHLFETGIFNLDVIGDAKTSYANWNWLRRKGINTIPVFHCGSNQKWLRRYISKTNFVAIGGIAKLGTKKRTYWLDTIWKNCLLGSKGRPVCNVHGLGLTPTQGDLLSYPWFSVDSSTWTRAAGYGFIYLPTLTSMGPDYSRLNLINISSQNRRFHDSFFSLPRSVRDRYKQFFESLGHRIRNDLEEXLGHRIRNDLEGRKLNPRKTTLKEKKIPKWINLDVKKHIFSSSEWLEDDKYSGDLSCDWEARNLYNLEVTLQFARSCITNGRPIKFFLVMPGNSCSIYNERILNVFERLNLPPMTLASYFYLKKSPTYRDRLLKFLSRFYEGKVDGI
DpdA/TGT_4	RLG69358.1		cellular_organisms__Archaea__unclassified_Archaea__archaeon	MKIYLAWGNLGNLEKYIEFLDYKYYLMSFEWIRNRSKKISERFKWFVDEVERLKKKYGIEVVIDSGGYTFGLNMEKYPKGYLEDYAEFMNEVDGVVEACFNADYMWDYKVSLENLKWFESQGLNPVPVYHVGHAKEALDYYVGSYDYIALGWINLNVEKQRLCVRHSWVYERYKTDDGVKLARYIKEDFLE
DpdA/TGT_4	MAF35491.1		cellular_organisms__Archaea__unclassified_Archaea__archaeon	MKIYFAEISDFQIWPYAKAGAKRFLVSYFYQLKNDVISGIYKLVPDAEIFLDSGAYSAFTLNEKINLDEYIEFCKANKDRVAHIASLDDIKDAEKTKQNYDKMTKAGLKVIPTYHIYEPYSYLDYYIKKSDYIAIGGLAIKTMVKKKRRRINAIMDVLDRIPKNKKIHLFGTTDIGILYRVNDRVTSVDSTTSDRRSVYNRTYSVTGMIATIKRESKSRLSVSNVHTLWVYSIYKWLQAERELNAFKELKELKCQTK
DpdA/TGT_4	NCN86948.1		cellular_organisms__Archaea__unclassified_Archaea__archaeon	MRIFFAGCEKETFQDIAYKQGVRDILLSFYWDKGIGLKEEKEKGFNVFLDSGGYSARKKGVNVNVQDYGRFLEQNKDYIEMAANLDVMDINKALENQKYLEQFYPVLPVYHYSEYVEQKKDLMEEFCKKYEIVAVGGIAGMEINRKILRNFLNYCFRTAIKYKRKVHGFGITSLELLKNYPFYTVDSTAWLVGGKFGMILKWLPEFKMKTTIHYSQKEKMLQDNIPVKLIEKYQERLIHNVREMLKMEQMVTKLWRIRGVKYD
DpdA/TGT_4	HEA08302.1		cellular_organisms__Archaea__unclassified_Archaea__archaeon	MKIYYSNIAAIKTDLLPSIGVLVSYYGLKKLRRPDFCDSLFLDSGAFSAWNQGVEIDIDSYIEFIKEQKERADIYCVLDNILSGEESFLNYTRMLDKGLSPVPCYHYGEPSSLLKRYIEISDYVALGGIAKKGKKERIVWLDRIFSIYPFPLVKFHGFGIQDRSILLRYPWWSVDSSSAHVMARFGGICTPWGDYKINPEVNSKDLRWISPNAEKIIIEWVSELGFSYDEAQANSPEGTIIRSAINVIYYEELSKLAPRKFSFGKKRFGFV
DpdA/TGT_4	HEA08303.1		cellular_organisms__Archaea__unclassified_Archaea__archaeon	MKKISLFLDSGAFSAWRKKEEININEYISFIKKNIDYIDTYANLDDITDPEQTIKNQKIMEKEGLSPLPCYHYGEDIKYFEYYLERYDYIALGGMVPISTKDLQKWLDPIFSKYVCDQDGIPEVKIHGFGMTSLKLMLRYPWWSVDSTSWVLTGRFGNVLVPRKSKGKYLYSEESWKVSVSDRSPNRKDIGQHISTFSENEKRIIFDYFSEKGYKLGKSIFREEDKNYSLKENERWFGKAKGKAREVEEIIEPGLCNDYKKRDELNIIYFLDLEKNIPKWPWSFKLKSSRRLGLI
DpdA/TGT_4	HEM11889.1		cellular_organisms__Bacteria__Acidobacteria__Blastocatellia__unclassified_Blastocatellia__Blastocatellia_bacterium	MKRKPDVRLAYNPGPVNAYGALDEDRTLSERNRVVSPSVRLAIPMDNANNSLAKKTEAALAPTVRLALANSPPERNGTSGLEGESPNVRLAVTNALLTAGDEAAQERYPFNQQHADQGELLRPALLVSFVYLDPFLKNRHKYAYRDWVLDSGAFSAHASGKEIDLMAYIETCKKLLAEDRTLTEVFALDVIGDHKASLRNAEEMWRQGVPAIPCYHVGEPEDVLLSIARDYPKIALGGAVGFRSKRKWAEQCFARVWRKVGPKKIHGFGYGHEDDILALPWHSVDATNWEIGPCKYGRWKSYGQLSVRGSSQNLRGEVEFYLKVEERARLKWQKEMAELESQANNPAVRLAVIGSGRDSNFEKEKLKK
DpdA/TGT_4	RLE25623.1		cellular_organisms__Bacteria__Acidobacteria__unclassified_Acidobacteria__Acidobacteria_bacterium	MKYYFASGSGQALEMLLEEKVPSILISYAYFSKGIPDNLMKAVGNGTNLMLDSGGFTVGKKGNASVAFDKYLEFLGEYKNKVTEYIQLDNPMVRRVTLRNYKLMIEKGFKPLFVDHIWFKWIPELNEIYKNKKLCWAGIHPRMNPDISKSIQERYDGGVLKNPRSKLHLLGFGQRLRGMLPWFDVVDSFDAATWAIAPGKFGNWVKYYPPSADRPFPYLKQHHPPWAGAKLPKDVYETYEAHKLNGYKYQDRIRASIREFTKYFAGMEKFFNENKSKGREFLIESAMRKDVEGPPPVWPLQVYIRRDELIKAEADPYTSPPPENFRYPFTVQHHWKGKSLHADLRIAYQTGKNLLGWTLNTQIPGAVKEPVATLEEAKRIAKEEMGDISNIDWNTGEWK…
DpdA/TGT_4	MBI3654050.1		cellular_organisms__Bacteria__Acidobacteria__unclassified_Acidobacteria__Acidobacteria_bacterium	MSGQAKGKKHKPALLVSFVYVRNFLRFQDRLEYRDWVLDSGAYSAFNSGIEIRLSEYIQFAKSQRAKDGTLKEIFSLDVIGDYRAGLRNTEQMWSAGVEAIPCYHYGEPEWLLTELASSFPKIALGGCANVTVEQKIKWAAQCFARVWPKQIHGFGFGSDRFIKELPFHSVDSTSWCIAPLGFGKWRAFNYNALRSKSVTIRAEIDWYMKLEREMQARWKNAMREINASLPAIRLAVSGTTQIKYFRNA
DpdA/TGT_4	OFV89533.1		cellular_organisms__Bacteria__Acidobacteria__unclassified_Acidobacteria__Acidobacteria_bacterium_RBG_16_68_9	MKARVRGPENGAARSSGDDPGSRLLLLKSWPYMKGDVVKLLAPHADRICLLVDSGAVTAFSSGKTLSVDEYCRFLEKLPIRPWGYLSLDEIGNPRTTWRNYTTMLKRGFTPIPVYTRNDSPERLDECFQTSLIVAVGGLATRSGSHVPHMFGVVKRAGGRKIHLLGMTGVSALKTIRPFSADSSSWESAARYGNVVLYMGNARMRKLDRKDVMERPSEELLHRVKQLGCDPYALRRESAWRGGSSETRAISAASWVALSRDMKRQIGTHLFLASTTVQAGRALLSAYIYQTEGARL
DpdA/TGT_4	RJR27640.1		cellular_organisms__Bacteria__Bacteria_incertae_sedis__Bacteria_candidate_phyla__candidate_division_WWE3__candidate_division_WWE3_bacterium	MNIQANSSAQIIQFSKPITLRILVSYYYLQSGKSLLNRLKRLKEELGENLTILLDSGAFSAYSLKKEISISSYKSFLKEHKELFWRCFTLDVVGDQERTWNNFFELKDAGFDVIPIYTRKSNFDELEKCYEYSDYVGIGGIFSFEGSNFLHTYLKPLTEKLQGRKCHWLGVTNINHVIKYRPYSVDSSNFAGAQRWGGITFLQNFVTASSVHKGMGKGSQKNEDSASFLSLQKLSKPEYLSDFTLRLYSATESKGVDPAKLFDHESWRTQHAFSSKITIRSHLEQGLLVEWILGTKVFHALTGSRFIDDSLQALQQIHDFENHYLERNL
DpdA/TGT_4	HEC91804.1		cellular_organisms__Bacteria__Bacteria_incertae_sedis__Bacteria_candidate_phyla__Candidatus_Atribacteria__unclassified_Atribacteria__Candidatus_Atribacteria_bacterium	MKIYNASIPLGLLKTYYETFHKPINVLLSIATVGKELYKFRENRHMIRSCICDSGAWSTHNADLKIDVVYVKTFYCNNKDLFDWYINFDEDFSTRGFAENLENQKTLEEAGLRPVPVVHNFYNDEIEYYVEEGYNIIALGSSQNTSLDATKYAVEKIKRLNPEIKIHLLGFTKIKELIELPIASSDSASWAISGKFGFIKYWNWRKKGYDKTDHIYVDGYHGNKGNSYDFATYPFKKELEDYLESNFGFSYKDLLGYRGQFNVLLINLHYYVTLEDIINEERRRLNIPLE
DpdA/TGT_4	RLC47648.1		cellular_organisms__Bacteria__Bacteria_incertae_sedis__Bacteria_candidate_phyla__Candidatus_Coatesbacteria__Candidatus_Coatesbacteria_bacterium	MRVYFAGVDRNLLGTVFDGANVLFSYASLNRAGRDCVPKGNFASVMLDSGAFSAYRSGRQLNIVRYCEFIERNYEQIDLYVNMDVIGNAEASMANLRFMQARGLSPLPVFHYGEDFDVLRRLRGDWPLVGLGGMVPRSRPRMREWLSVVFDRYPHDYHGFGIGDTSLIKDFPFHSIDNTTWKRIVQCPVLRTRTNSGVNWAEGLTRKELFAISRKFYERVCAPR
DpdA/TGT_4	KKP77707.1		cellular_organisms__Bacteria__Bacteria_incertae_sedis__Bacteria_candidate_phyla__Candidatus_Dojkabacteria__candidate_division_WS6_bacterium_GW2011_GWF1_35_23	MKIYLAGVPGGGRPGDCKREQEINNKFNLSRLHSYFHLSETKGQLMKEQIDLFLDSGAFSAFTQGIQIDIEEYIQFIKEHKDYLQVYANLDVIGDPVGTWRNQKIMEESGLNPLPCFHYGEDKKWLRRYLDKGHDYIAFGGMVPISTNNLRIWLDDLFANYISDKNGFPIIKVHGFGLTSLSLMLRYPWYSVDSTSWVMTGRMGSIYVPKYKNGTWVYDENSWKICVSTKSPSKNEAGKHIDTFTPKIKEIILEYIHDKKYVLGKSEFRFESEKYELKENEKWASKAANSKREVETIIESGLCNDYKLRDEINIIYFLDLEKNMPEWPWSFKLKGAKGFSL
DpdA/TGT_4	RJR29696.1		cellular_organisms__Bacteria__Bacteria_incertae_sedis__Bacteria_candidate_phyla__Patescibacteria_group__Microgenomates_group__Candidatus_Microgenomates__unclassified_Microgenomates__Candidatus_Microgenomates_bacterium	MKPSTIKVALDSGAYSFFTRNTRGKPTALQNSFYKTKEFKQYLDRYIECLHEYGDKLTMYVVLDVIRNGNETMKIQKYMESCGLHPLPVFHVGSDKKILFSILDNYEYFCLGGIATKTSTKHHYSPYIDWAFKQICDSKGFPRVRVHGLAITGTVASRWPWYSMDSITWRYDGAVGQYKIPVVKNGSLMLQTIVTSPSRVHSSKHYARMPGVVQRFIDSYLNSIPGFSVAPTFEALSNSYQLRSLVAAYGYIKFFQHYRQLWKERIGFEGFNLFFAGDPLTNPQNRDMIEQMAKFGWCKNGPIAFETFFTSFVGKGEKSKKNRRLIRKYILGDRNANNSRAILRNPGAGKRRTA
DpdA/TGT_4	NMC87060.1		cellular_organisms__Bacteria__Bacteria_incertae_sedis__Bacteria_candidate_phyla__Patescibacteria_group__Parcubacteria_group__Candidatus_Moranbacteria__Candidatus_Moranbacteria_bacterium	MRFYQASMSSRVLKRHWELFKDPINVLLSYAYAGPDFLEILIKCRSMIVSVILDSGAWSVAQGVVSLSLAGLISYLKMNGHHFDRYFNFDTDFSNNGFLNNIVNQITMERAGLQPVPVVHNVFDREIDYYVQSGKHDWIALGSSQTTNFDDLAYAVCRIKKGNPDIRIHWFGGSKFEWLCKLPIASCDTTSWASTGKFGFIRYWNPNDPDLDKGHSIYTSGMIRDVDGGKYEYVTYPWRNDLDKYLQETFGLTFRDLCGYDGAYNMQLINTRFFVEQEQRINAERIRQGIPLE
DpdA/TGT_4	NCU28642.1		cellular_organisms__Bacteria__Bacteria_incertae_sedis__Bacteria_candidate_phyla__Patescibacteria_group__Parcubacteria_group__Candidatus_Moranbacteria__Candidatus_Moranbacteria_bacterium	MKPITLYFAGSESGIEGGLQNSKELGFRIQNRLTSYLYPKEFYQWLAYSEGEPGSIILDSGAFSAWNNNKSIDIHQYIVYCKQAIKAGEKAGKTVHVVNLDVIPGKVGESLKLSKLDDGENEIIINKAAEEGYQNLLLMKQEGITPIHVFHQGESWEYLHRMVEQTDYIGISPANDLSVRSRVFWMLSVFEYMYEKNIDVKTHGFAVWMLPVLKHLPFTSCDAATCVLLAAHGGFYYPIGGFKNPRYAEAPFTFHPGSRKATIGIGDFTPEIVRMFNADGYSFDSLQDWRIRTEINMRYVKGLEKWVNEYRPTFEFRPRIKLF
DpdA/TGT_4	RMD51717.1		cellular_organisms__Bacteria__Bacteria_incertae_sedis__Bacteria_candidate_phyla__Patescibacteria_group__Parcubacteria_group__Candidatus_Parcubacteria__unclassified_Parcubacteria__Candidatus_Parcubacteria_bacterium	PDYSVCLDKIYSYKETMKNVTIMKNAGLDVVHIVHCNASNKQIDEAMRMSSFVGLGGIANLKRQEREDQIKRFFAVAEKHWPIKIHGFGISNEEALLNFPFYSVDSSSWKSWGRFGRSPAKRSDQLIKVVNEKRDLLDFAMIDGAKHYLKLEKKVTRIWEKRGVVWKN
DpdA/TGT_4	RJQ27292.1		cellular_organisms__Bacteria__Bacteria_incertae_sedis__Bacteria_candidate_phyla__Patescibacteria_group__Parcubacteria_group__Candidatus_Parcubacteria__unclassified_Parcubacteria__Candidatus_Parcubacteria_bacterium	MDLYLAGLASTERMMDFVLDFNSKLPEEKQIGVMCTFAQKKGVDKVIKKGFKKIFVDSGAFTVFNSGGIVDIDELASFIKEREEYISYYISLDVIADKEGFQSLKNWYYLKEKGLNPIPVFHAGEEQEVMQQYAEHCNYICLGGMAGVSQNWKSWIPFLTKTFQKYPNHQFHAMGVNDPKLAQRFPWKSCDALSWRSGSRFGQIITPWGRWWISERNAKSISPYDAEAIGFPDWMREHGIPYPLPEGYDFNLLDQKNIEVLHELIVEYHATKFEYANVFPLSLF
DpdA/TGT_4	HBH48683.1		cellular_organisms__Bacteria__FCB_group__Bacteroidetes_Chlorobi_group__Bacteroidetes__Bacteroidia__Bacteroidales__unclassified_Bacteroidales__Bacteroidales_bacterium	MRIYLAGNPSMYDYQEDYDRLYGLAKSAGLYHLKVLASFVDPKHFDSVVDRRNELFGSFSEKQEIFLDSGAFSVWKSGKDIDIEAYRDFIDERIKDIKVAVNLDVIPSNRDGSRATRKQMDIAFEKGLENFKYLSENTKLPKDRWIHVFHKNDDYKYFERILALGITYIGLAPGQGTSLTQRLAFLDKCMDYVTDSKGYPIVKFHGFAVTGTKEMLTYPWYSVDSTSWVLLGAYGKIMIPKIINGKYNYTERPYTVAITRRSNAKQSKGQHYENLTVTQRELVDRYVEELGFKYGVTEFKIVDRDYKLKSNERWDAAYPDGLSKRRVEIIVEKGLLNEYKLRAQLNAKFMFEVEARNKIEYFEQKHKYRKLFI
DpdA/TGT_4	NCD40757.1		cellular_organisms__Bacteria__FCB_group__Bacteroidetes_Chlorobi_group__Bacteroidetes__Bacteroidia__unclassified_Bacteroidia__Bacteroidia_bacterium	MKLYFAGADSKNHCAHLIENGAKNILQSFHYINKTIGPYVDDKSDLLMDSGGYTSRVAGVEIKVEDYAEFINKYGLRKCFNLDTIDVKETLDNQAFLEKECPNTYIIPIIHLSDWKEKEHNYLLDYYCEKYPYVGAGGWAGLKTITDEVSDAYMDWIFRRSRDNVRIHGLGIATLRIYRRYPFYSVDHTTWVSFNKYGRSVYFERKRKKKDIDLLRYWYKTKNYWEKCKVEIEAWQDIEQDMTNLWTHRGVIWEDFDVDEWIKGIK
DpdA/TGT_4	NCB27339.1		cellular_organisms__Bacteria__FCB_group__Bacteroidetes_Chlorobi_group__Bacteroidetes__Bacteroidia__unclassified_Bacteroidia__Bacteroidia_bacterium	MRPVRLYFAGPIFYPKGDRAVSLNQQITNRLVSYLYPDQLRRWCEQIEDIKGNIILDSGAFSAWMKGQEIPLDTYITYAKNAMQMAKDYNKHLRIVNLDVIPGVYGASMQLNLVNSKENRATINKAASKGYENLLRMKDEGITPIHVFHQGEDFEWLEKMVKLTDYIGISPANDMGVPARVDWMRTVFTYLHNNNIKVKTHGFAVLMLPVLKTLPFTSVDAATWRIVAAWGSIMYPIGGFSNPDYSQFPMLFCVSERRVGKGMGTLTPEKVKQLENDGYTFEELQTFDGRCEINIRYILGLEKWVNEYRKGIKFKPINDLFSI
DpdA/TGT_4	NCA72033.1		cellular_organisms__Bacteria__FCB_group__Bacteroidetes_Chlorobi_group__Bacteroidetes__Sphingobacteriia__unclassified_Sphingobacteriia__Sphingobacteriia_bacterium	MGWSVGRTPHLLIAVNEITGGSSLGKIKQWALDGSSVFIDSGVFNLTNEHARKYGITMDKALALAPDEIEGFDDLLKNYCRIVTELKDCCWGYIEIDQGGRENKIKTRARLEEMGFSPIPVYHPLNDGWDYFDELAERYDRICVGNVVQADPETRKRLLVTAWERRRKYPDLWIHLLGYTPNALLNAFPINSCDSSTWLAAVRWPDAFTVRTALQPVSRLDGRFAYDYDVAGDAPGGNGHAKSMGAYEAHFMTRTWRALLDEYRAIGADPGLYL
DpdA/TGT_4	OPZ97367.1		cellular_organisms__Bacteria__FCB_group__Bacteroidetes_Chlorobi_group__Bacteroidetes__unclassified_Bacteroidetes__Bacteroidetes_bacterium_ADurb_Bin408	MRLYYAGSEPKQSFETLVRLGVKSFLYSFYSTNGKPFHSYDKQYNVFLDSGGFVARTRGVEISVVDYADYIIKMGLNNLPNVVYANLDLMDTAGTLKNQEYLESRGLKPLPVYHFSELQAGNKELLKRYCEKHKYIAVGGVAAMGLSEAQKKYYLDFVFSITKDKIKVHGFGINDPRVLREYPFYSADATSLSDAHDSLQ
DpdA/TGT_4	OGC95801.1		cellular_organisms__Bacteria__FCB_group__candidate_division_Zixibacteria__unclassified_candidate_division_Zixibacteria__candidate_division_Zixibacteria_bacterium_RBG_16_53_22	MIWGKVLSDPESIIEEWMLDSGAFTAWSRGDVVSLDQVMESYDRALETMTNPKVKVWLINLDVIPGRRGIDPTTAEIDAAVRQSDINFSSLNKRYGDCILPVFHQGESEQRLHEVLQQSSYIGVSPRNDLGEPLRVSWSKQAHQLMGETGRSHGLAATGAGMTSQVPWWSVDSASWLYSAAMGSIDILIAGKLRTIAISDRSPQMKNRDQHFDNLAPQQKEVVVAAIEELGFDLEGLATTANMRVAFCAVMNQRWADGVAYRASTVNTLFPL
DpdA/TGT_4	HGF55469.1		cellular_organisms__Bacteria__Nitrospirae__unclassified_Nitrospirae__Nitrospirae_bacterium	MKLYLADWEAANSLLTNTKEIVRNILTTYYYNKDIQFYKQMKLENKNVFLDSGAFSAWSQKKEINIFQYAQFLHKVKEYVEVYATLDSIGDYKKTMENTKYLESEGLSPLPCFHYGEPITILDKYVDKYEYIALGGMVPISTPQLMFWLDDIFHRHPKVKFHGFGLTTLFLIKRYPWYSVDSSSWCSGGKFERVIIKDRTFDFGRDQSSPDAWTKQSSYIQEYYKEILQKEYNITPEELFNSYKRRNDVNVLSFLQIEKELTLNPPKIFQKPQMEFFDISLIGKREEEK
DpdA/TGT_4	WP_166097228.1		cellular_organisms__Bacteria__Proteobacteria__Alphaproteobacteria__Hyphomicrobiales__Bradyrhizobiaceae__Bradyrhizobium__unclassified_Bradyrhizobium__Bradyrhizobium_sp__1S5	MSRTGGNWDPEAWPIYFIASEPKTLAHAYTVNRHLLVAVNEIHTDEHFDMLDMFIAAGADVFIDSGVYNLATRHAHAHRMSMDRALSLAPDDIDDFTDLFDRYVAIARRIGDRVWGYIEIDQGGRDNKIRTRTKLEEMGLRPIPVYHPFNDGWDYFDYLAERYDRICFGNVVQADMETRRRLIATAWERRRKYPKLWIHALGLTASELTTAWPLNSCDSSTWLAAVRWGRHFATVANKRCWHVGSGFNYQPSEPISAPMGHEAARTMCGYEAHFVTRTMKQIVEEARQAVGADPTGALT
DpdA/TGT_4	TXH14372.1		cellular_organisms__Bacteria__Proteobacteria__Alphaproteobacteria__Hyphomicrobiales__Hyphomicrobiaceae__unclassified_Hyphomicrobiaceae__Hyphomicrobiaceae_bacterium	MIMFFAGAESKLYWPALDNANVDSRLESYFYKVKGAKSEPPYSQCKNFLLDSGGFSARKSGVKIDVRKYAQYLNHYKVKFAFNLDTNDVEETLRNQKFLEIATKSYIIPIYHMSDYLNPKTRDMLNDFLAYPFIGVARARTGENVHEGIMTFLNYVFSRTGTKTAVHGLAITTDKYLVQYPFFSVDSTTWLNGTKYGTSKVYKCPKQLLYRNKRIDYVTRCMDDVIHFKETARFATNLWKSRGVTWPDSLEELLPNERSK
DpdA/TGT_4	TXH16390.1		cellular_organisms__Bacteria__Proteobacteria__Alphaproteobacteria__Hyphomicrobiales__Hyphomicrobiaceae__unclassified_Hyphomicrobiaceae__Hyphomicrobiaceae_bacterium	MKLYLAGIYTANFKIGGSLYNRLTESEKRQRESATNLLESFHYIHRQSFVDSIRGDGRKVFLDSGAFSAFTKGVSVDIPKYCDYIKRNKDIIEHVDGTILASVLDGIGDPLKTYQNQLEMERLGVRPLPCFHYGEDERYLEWYIANYDYITIGGMVPISTPQLKIWLDRIWEKYLTDGSGRPRVKVHGFGLTTVSLMERYPWYSVDSSSWVQIARVGGMMLMPEARVINVSNQSPQRRVEGQHIDTLAPPQRQAVEEKLRACGVDTERMRETYLARWCYNIWAFDQLGIQHFEADPKFVPDQIGLF
DpdA/TGT_4	TXH10773.1		cellular_organisms__Bacteria__Proteobacteria__Alphaproteobacteria__Hyphomicrobiales__Hyphomicrobiaceae__unclassified_Hyphomicrobiaceae__Hyphomicrobiaceae_bacterium	MSLKTISNQYPKVRLAIGSHSKNYYTALNGWRALGYEPPCLLVSYAYYHSGFGKKRDGYEYADWSLDSGAFTAFNAGKPIDLDEYIEFCHKQIAEDRFLEEVFALDVIGDWEASARNTEKMWKAGIKAIPVFHPGEPWEALIEMAQSYPKIAFGCGSFRGKQRAQWVEQVFARVWPKRIHGLAIGDETTIMNFPFHSCDASTWIFRAQGFGSWHLYGNIPLRGTNNLASQVEYYLKLQQRARVKWKKQMELINSLPA
DpdA/TGT_4	WP_015932652.1		cellular_organisms__Bacteria__Proteobacteria__Alphaproteobacteria__Hyphomicrobiales__Methylobacteriaceae__Methylobacterium__Methylobacterium_nodulans	MIAEDECRLNLLVAYPYLSAPAIKVLEERAADLRWVLDSGAFTAWKAGKPIALDDYCRFLENLPVQPWRYFTLDVIGDPHASLKNYETMLARGFTPVPIFTRGESLDMLDEYYKTSDLVGVGGLVGTTGNKGFVNGVMKRIAGRKVHLLGFTNLEYISVYRPYMCDSSSWASAMQYASIKLYAHGKVIAVSKKDFVKPPSPKILALFNEMGLEARALARADQWVNTGRGENAIERVAFRSFTRHQLEVRKNLGTHLFMAVASDWQAKCAHDAFCFWRGQRPALCA
DpdA/TGT_4	WP_179699115.1		cellular_organisms__Bacteria__Proteobacteria__Alphaproteobacteria__Hyphomicrobiales__Methylobacteriaceae__Methylobacterium__unclassified_Methylobacterium	MIPDSEARLNILVAYPYATATILAELTRYAADVRWVLDCGAFTAWKSGKTIALDDYCRFIERLPVRPWRYFALDVVGDPEASMRNYEAMRARGFDPMPVFTRGEALAALDTYYETSEVVGVGGLVGTPGNKGFVNGLMRHVAGRRVHLLGFANDDYVRTYRPYMCDSSTWISPLRFGLIKLYQDGRPISVKKADFAKRPSAEVLALIREFGIDPRELGRAAQWVNNGRGESALELLTFRTTVRHQLETRRMLGTHLFMAVTTFEQIAPAHAALLFWRDRRPDLFA
DpdA/TGT_4	WP_102224675.1		cellular_organisms__Bacteria__Proteobacteria__Alphaproteobacteria__Rhodobacterales__Rhodobacteraceae__Acidimangrovimonas__Acidimangrovimonas_sediminis	MLHYASGTPKNDAFQAIENQLCSQRLLSMYRDYQPNVFRWLKDVKTGIRKFDDWLASNRDAERLLDQRDRSARQMFEERGLKVEWPGYAAAMQEASNRLPGDPPQKIILDSGAFTAWNKPADKRVPVSLEDLIPAYERFLSEGDSLFDEVWLVNLDVIPGEPGRDATPDEIAHATACSDANLKRLRCEFGDKVLPVFHQGEGTERLLEVIDQAQGYLCLSPTNKIPEDRRWQWATIARCALSDLDCDVRTHGLATTGNDMIRHATLFSGDSEAWQKHAGFGKVDLIDDETIIAEHPVTRYAGDVMVDQYTRVEEKTRSRYRAFHIGIERNDWDRGTEERLIEQVDHISLISTEKQRSVRSEVGKIIAFPLAQVEMRARSLVNLATFQKHAASFSWKAPT…
DpdA/TGT_4	WP_157994889.1		cellular_organisms__Bacteria__Proteobacteria__Alphaproteobacteria__Rhodobacterales__Rhodobacteraceae__Paracoccus__unclassified_Paracoccus__Paracoccus_sp__BM15	MSGTPKNDAFQAIENQVCSQRLFSMHGAYAPEVMKWLGMVKAGVRTFDDYCQYEPRAIARLEQKDQEQQALLVQRGIEDEWVPYAEALRAASQSRTPSCPSHMMLDSGAFTAWNASASVTLDEVKSAYSRFLTEADGLFEEIWLINLDVIPGEKDRDPTPQEFQTAIQESDRNLAALSAEFGDCVLPVFHQGEGQQRLLDVVNQAKGYLCLSPNNKKPEGERWRWAQLARTALHDLACNVQTHGLATTGNDMIREAHLMSGDSAAWNEHGFYGAVDLVEDETYPQDKFNLVKLENGELDRAGEHIVERSRLRYRGYHIGVEMDDYDLKSQSKMISNDRNVSFLPKRKREWVRAKVESYFPWTLALTDQRARSLICMGELRTFAESFEWRPPGVRQYDGA…
DpdA/TGT_4	WP_170505708.1		cellular_organisms__Bacteria__Proteobacteria__Alphaproteobacteria__Rhodobacterales__Rhodobacteraceae__Ruegeria__Ruegeria_arenilitoris	MLHYASGTPKNDEFQAVENQLCSHRLLSMYSDYQGGVFRWLKDVQAGVLTFDDWLASTRDGERRLEQKDRIARRMFGERGLAVDWPGYVEAMREASNRLPKEPPRHIILDSGAFTAWNKPQNKRVSPVILDNLIPAYERFLSESDGLFDEVWLVNLDVIPGEVGRDATPEETARAIASSDENLKRLRSEFGNRILPVFHQSEGPARLLEVIDQAKGYICLSPTNKILEEKRWSWAMLARCALSDLDCDVRTHGLATTGNDMVRNTTLYSGDSEAWQQHARYGKVDLIDEETIIAECPVTKHVSRENILVEQYTRIENRTQARYRGNHISIEENDYERGTGESLIDQADHFSLLSNEKQSKIRSAVEKTIAFPLAQIDMRARSLVNLATFQEYSGHVSWK…
DpdA/TGT_4	WP_106608465.1		cellular_organisms__Bacteria__Proteobacteria__Alphaproteobacteria__Rhodobacterales__Rhodobacteraceae__Shimia__Shimia_abyssi	MLHYASGTPANDEFQVVENQLARQRLLSVHCDYFKSVLRWVDDLRNGVLSFEDQLTRTPSLSSKLVRADNRMRQELSDRGFDQQTWVPYEDALRNLSSRLGPGYPRSIMLDTGAFTDWGKGQRSDVDTVIRSYTDFLERAAGLFDEIYLINLDEIPGEQGRRATEAETAEAIKQSDENFAKLKSEFDVTVLPVFHQDESITRLNEVVDMADGYICLSPNNDFAQKVREDWTLFHNTAVPGVQCHGLATTGNRMMQIAGLYSGDSTSWKTHSGNGNIDVRWDEPRVADQLGAPPVTPYYRKAHVAIERNEYDGNRALPNNKDHITELTEREQQHVRQRAENYLPFPMVQLDRRAMSIVSLGEIQSVAEDDHALAA
DpdA/TGT_4	WP_114870338.1		cellular_organisms__Bacteria__Proteobacteria__Alphaproteobacteria__Rhodobacterales__Rhodobacteraceae__Sulfitobacter__unclassified_Sulfitobacter__Sulfitobacter_sp__JL08	MQLYMSGTPSNDHFQVVENQMCSHRLFSMHANYAKAVMKWLDMVRQGIRTFDDYCQFNPSALGQLESADTDMRNLLRERRIDENWIPYSQALRTASARYDANWPRHIMLDSGAYTAWNAGKTATLEQITKVYAEFIENAVGLFDEIWLVNLDVIPGKPKRAATEDECKRAAEESDENLAVLKSEFGECVLPVFHQGDGKQRLLDVIDQGNGYICFSPTNGIAEKERWLWAVRMLHSLHTLRCDVQAHGLATTGNEMIREAYLHSGDSAAWKRHGGFGIVDLVEDERWLERHIEVGQDCEWLSLEINDATRPRYRAYHIARDRNDLDELTGEELIDNARHYTSLPKDIQLSVRSRVEQHFPMIMAQFDKRVRELICLAELRKFAESAGLPRPIPKVRIKR…
DpdA/TGT_4	OPZ10034.1		cellular_organisms__Bacteria__Proteobacteria__Alphaproteobacteria__unclassified_Alphaproteobacteria__Alphaproteobacteria_bacterium_ADurb_BinA280	MRLVFAVSSDANAVALLESTRPPNLLLSFAYASSYAPISYQPDLLLLDSGAFSAWNASKTTDLHGYGQFAQQMAARRSAPTWAINLDVIPGSVGKSSTGHERELAMTDSLRNADVLRRKYQLPIAEVFHQDEPIEYLDCLVSRMPSNGLLCLSPRNDVSVAKRARWCWSVTDYWRRKFNGDLSRFPRCHGLAVTARECLEAFPFWSVDSTTWAVAFRYGRKIRPDGAQIDMTQVTDFPSSRVLAAQKIVVCQSMANLQTLEQHATQLWATRGVRWA
DpdA/TGT_4	WP_147310481.1		cellular_organisms__Bacteria__Proteobacteria__Betaproteobacteria__Burkholderiales__Burkholderiaceae__Cupriavidus__Cupriavidus_taiwanensis	MLDELQRWRDSMRLVIDCGAFTAHRKGESISLDAYCEFIEQAPVHPWRYFTLDVVGDPGRTRANYDRMVERGLKPMAIFTRGESLDVLEHYYRTADVIGTGGMTTTAGWLGFINGLTKAAAGRRLHWLGFANMRYMKYYRPYMADTAAWRSGDRYGNLRVYMGHGDMRVIKRTKFQSLRDDALMARIRHYGFEPADLLKAGNWRGLGGENLCNRICAASAVAFSLDVQRNLGTLLFNAVATPNHLRQLMEAWHYRYTSTRSTRS
DpdA/TGT_4	RKW38609.1		cellular_organisms__Bacteria__Proteobacteria__Betaproteobacteria__Burkholderiales__Burkholderiaceae__Lautropia__unclassified_Lautropia__Lautropia_sp_	MYVYAAAVYSNNARRGGGVYDKMNEQEQHDCDNVQHILESYHYVKKQSFVDVMRQDRAQVFLDSGAFSAYTLGVELKVSEYCAYIKRNIDLIRKEDGVLIASVLDGIGDPLETYKNQQEMEARGVTPLPCFHAGEDERYLELYVRKYPYITLGGMVGSSNKQLQIWLDRVWDRYLVDGSGRPKLKVHGFGITSIPIMERYPWWSCDSSSWVQTAAFGAIMHPVYGNINISENNPAKHDLGEHVNTLSPQEKEFVCNMLLEQGYSYERLSTCYQSRFAYNLWAYGEMERNLSAKPEVFKDAVQELF
DpdA/TGT_4	SIT47521.1		cellular_organisms__Bacteria__Proteobacteria__Betaproteobacteria__Burkholderiales__Burkholderiaceae__Paraburkholderia__Paraburkholderia_ribeironis	MRLRCQGPRPLRAADGLHSLEDYYVTSEVVDIGGLVGTLNNRAFLNGIMRRVGTRTVHWRGLTNLSYLKHYRLYMCDSSMWETGARYGALVLYMGHGQSIMLTGASVARCRDPAVLARIRDYGIETSALLQPPHGMAAVRERAAVRRERIGALARHRTQPRRAVVQRRRDQPRGVADLGRVCTPVWSQDMNESRIERKAMVVLSGGQDSTTCLYWAKRRDDNLRGITFDYAGHHRREIDAARTVAALAHLGLNIGPLLAARSRLTDHRREPETYTHLASMHAIVGDCVELTFVPMRNAFFLRLATNQAVALDCFTLVTGVCEADYANYPDCREHFIRSMERTIKEALGVSNFRIETPLVHLSKVLSIRLAQSIPGALDALACSHTCFASKYPRAAHAMP…
DpdA/TGT_4	OYV47805.1		cellular_organisms__Bacteria__Proteobacteria__Betaproteobacteria__Burkholderiales__unclassified_Burkholderiales__Burkholderiales_bacterium_21-58-4	SWAAEVHTLLRGTGWKTHGLATTGMKMVGMVDWYSADSAWWLQTAINGSIMYLSQEGIIKTLLVSQQSPGRKDKNQHYISIAKKQKEYIDERLALHGYTFKDVTEHHNPRMMVCILEVLEWLKVATVKPIHMEGLFEL
DpdA/TGT_4	MBF0234021.1		cellular_organisms__Bacteria__Proteobacteria__delta_epsilon_subdivisions__Deltaproteobacteria__Desulfobacterales__Desulfobacteraceae__Desulfamplus__unclassified_Desulfamplus__Desulfamplus_sp_	MKEIKIYLSSFNKEVLYAYKKLKPNSELNGLLSFGTRKNDYTNMIITDRAKFNGLILDSGAYTLNNAKNSKNTITLRGYIAFCSVPKIYKSFDFVFNFDEDFTLDGFYENRENMNELEKAGINVVPVAHDYINECVDEIGYYIDRKYPIIALGFSEHKKRNKKKNIGIAVKRITNAGLNVHLLGVTQYSILSEYPIAYCDSSSWAQEGLFGNIIWWNNDKQSENKTSRIRFLDKENSADKHKVHIGNYLHRKKFESYIKENFGMTIDDLNGNNKEFNRQIVNIHFFVQLQDEIRKAHIRNGIVLN
DpdA/TGT_4	HBT88144.1		cellular_organisms__Bacteria__Proteobacteria__delta_epsilon_subdivisions__Deltaproteobacteria__Desulfobacterales__Desulfobacteraceae__Desulfobacter__unclassified_Desulfobacter__Desulfobacter_sp_	MGIKIFLSSFTLRVLLAYKSLYPNAEMNVLLSFGTRSQDYYNMIITYRDMISSLICDSGAFTKNFANAKTAAKISLDGFIAFAKQPFIRKAFDFIFNYDENFNLDGFETNLRNMWKMKNADIDSVPVVHDYLGVVFNEIEYYLQKGYKLIALGYSEHKMTDGKDNIQAAVSRIVSKGSRVHLLGISSYDILADNPIHYSDSSSWAQEGLYGNILWWNPNKPSKGENKTDRIRFLDRENSHKRHNRHIGNYPYVEELQVYLKDQLGMTLLDLCGHDKEFNRQLVNVHFFVELQDRVREAHRQRGIILK
DpdA/TGT_4	WP_041280617.1		cellular_organisms__Bacteria__Proteobacteria__delta_epsilon_subdivisions__Deltaproteobacteria__Desulfobacterales__Desulfobacteraceae__Desulfococcus__Desulfococcus_oleovorans	MKIYCASLNFETLLRFNKICPGRRLNVLRSFALLSPYECLLHNAHRGKIGSMILDSGTFSLNYAAGINPAQVCLNGYLRYLKLFGGRFDWYANFDADFNENGFENNLGSQQALEAEGLSPVPVVHDIYGDEIPYYIQKGYRRVALGSPQITNEDALAMALSKFAGTDIKIHLMGNVRFKYLANFPIHSADTAGWARTGGFGLIRYWNPEKKGINKTDRIYLQERIKGGPVGNTVYSTYQYRSELDKFLWKTFNLTYYDLIGPTGQANKQLVNTYYYAQLEDIITDIHRQKGFKT
DpdA/TGT_4	WP_155303616.1		cellular_organisms__Bacteria__Proteobacteria__delta_epsilon_subdivisions__Deltaproteobacteria__Desulfobacterales__Desulfobacteraceae__Desulfosarcina__Desulfosarcina_widdelii	MDGIYQQGVKVHFLGCTEFEKIAYTPVYSADSTTWNRTGGAGRIFYWNPNRIGYKKLDKIALGDKTPKRLVQYHIRDYLFRDQLEDYLFQELRLSIDDLTGENALFNRALANIHYFVLFEEWVNRKHKELGFTF
DpdA/TGT_4	RJR43997.1		cellular_organisms__Bacteria__Proteobacteria__delta_epsilon_subdivisions__Deltaproteobacteria__Desulfobacterales__Desulfobacteraceae__unclassified_Desulfobacteraceae__Desulfobacteraceae_bacterium	MTTMYHAIDNPLIVQRFHKLTGLLLNILISYNFLPGNAYKLTKLYRHMIDSLALDSGAYSVYTGKANVTPSEYRRYIRRFGHLFDVIFSLDKDFNNPYDNFTTQYYLQMELPEQVRKPIPVIHDPVDPFGEFKTYADDGHTYIAIGSGKPVPDKVLHKMKTEYPDVKIHMFGKLNRKMLLEHKPYSADASTWAIAAGNGCFYYWDEEEKKEYTIYVGDSDKTPPGKKHFNQFQNREGLEKFLREKFGWTFKDLLSGPVENKRILNLYFFRQLEDLLKK
DpdA/TGT_4	MBF0121348.1		cellular_organisms__Bacteria__Proteobacteria__delta_epsilon_subdivisions__Deltaproteobacteria__Desulfobacterales__unclassified_Desulfobacterales__Desulfobacterales_bacterium	MEGFLENSQNQKVLESTGLKPVPVIHDYYGREINYYMDKGYDMVALGSILDTNTGKHARTFKDVEIAIEKIFKINSSTKIHLFAASSFTELSVLPLYSSDSTSWTQNGKYGYIKYWNEHNKLFNKTEKIYFEDSYDEKENRLYFTSYEFRKELEEYLDKTLGINYDDLIGNNSYFYRQVVNSLHYIDIEERITQEHKRQGFIY
DpdA/TGT_4	MBF0227427.1		cellular_organisms__Bacteria__Proteobacteria__delta_epsilon_subdivisions__Deltaproteobacteria__Desulfobacterales__unclassified_Desulfobacterales__Desulfobacterales_bacterium	MKIFQSSIKSDVVEGLNKRYFAKNGVYKKLNILLSYGVSGDEDKFLAKPTGLINSIILDSGAWSLNNRKSNNGMEITLKGYELYLKIFGDMFECYFNFDENFTPEGCLENLRNLTKLEESGLKPIPVIHDYYEDEIDYYIDKGYDMVALGSIFNAEKRKQERKYDDVKLAVNNLIKKKFDIKIHVFASSSYEVLSKLPVYSSDSSNWAQNVKYGYIPYWNEGKTDNIYFEDYLDDEKPNRIYFKKYCFRKELEEYLDKQLGMTYDDLMGNNNQLNRQIVNSLYYIEIEEKVTQEHKRQGFLY
DpdA/TGT_4	WP_156902677.1		cellular_organisms__Bacteria__Proteobacteria__delta_epsilon_subdivisions__Deltaproteobacteria__Desulfovibrionales__Desulfomicrobiaceae__Desulfomicrobium__Desulfomicrobium_escambiense	MKVYLSSPSAKLMQELMLRCEGIRLNILVSMAILPNNYEAFLKNFESIISTIILDNGAFSALNSNIGMTTGQLLHKFKKHCEKHKDRYQIIFSPDFEFGPDGFEKNYEHFLDMAELNIDVAPVIHNLNNGEIASYLSHNPEYIAIGQCEGRRNPSNLFPAVYRLYNHGVKVHLFGITEFDLLAGCPAYSCDSKSWLDDSTTGVVRFWNDERQEQNKTDILYFPEYLGQKREGTILYYDYRDIDVFESFIKARLDLTMDDFLGLKAGLSRELANAVYYNDLSQIVTNIHISDGIVF
DpdA/TGT_4	WP_160960719.1		cellular_organisms__Bacteria__Proteobacteria__delta_epsilon_subdivisions__Deltaproteobacteria__Desulfovibrionales__Desulfovibrionaceae__Desulfovibrio__Desulfovibrio_aerotolerans	MRVFISSPNINVLQELLKRCPDILLSILWTAARMPRKYKEYLKEFESIISSIVLDNGAFSAMFSNLDVTVSELITRFTVHCSMNPTGYLMVFSPDFNFGPQGFANNYEELVKLENANVVGVPVIHNLKNHEAWSYTEDCPEFIAIGQSKGRLIPENLFPPVFWLHQTRKVRVHLFGISDFELISNCPAFSCDSKSWLNDAITGVVRFWNPERKERNKTDIIYFPEELDKKNGHMYTRYNYPYMDVFEKFLNDRLSLTMDEFTGSKRVLYRQVAQVVYYNTLEKVVTELQIKDGLIF
DpdA/TGT_4	WP_160963775.1		cellular_organisms__Bacteria__Proteobacteria__delta_epsilon_subdivisions__Deltaproteobacteria__Desulfovibrionales__Desulfovibrionaceae__Desulfovibrio__Desulfovibrio_aerotolerans	MDIYLSSPAEAALDEVLARSPGTKLNVLLTIADMPSDFKAYLARYESIINKMALDCGMFSKTNSTVDMTTQQLFAKHAIHSKLNRDRYELVFSFDESFEPDGFEINYVHLARLKSLGIENITPVVHNLKNFEVTAFIRKGYTSVAIGRQKGKTNPKLLFPRVFQAIAYRLHVHLFGITEFNILVGCPATSCDSTSWLDDANTGVVRFWNPAKVGENKTDVIYFPDNEGKIKRGTQVYTQYEYLDEFKGFISNYGLTIRNLNGLKGDLYRQFLGMMYYRTLEDVVTELHRKNPLFTS
DpdA/TGT_4	WP_160960756.1		cellular_organisms__Bacteria__Proteobacteria__delta_epsilon_subdivisions__Deltaproteobacteria__Desulfovibrionales__Desulfovibrionaceae__Desulfovibrio__Desulfovibrio_aerotolerans	MIEEKPKNINSLILDSGVWALNQGTLKHKSNVKIYSKFLTRRKHLFNFYFNYDEKFDGDPLEINWANQIYLEDNGHRPVPVIHSFTKQEINHFLSFEGYYDKIAIGSTLSKDPQHLKDVVELFYTHNFKVHVFAYGSYKRLLGLKAWSTDCSSFARWVSVGRVIFYSELMKEEVTFSFLPEDRNGNTNDDFIDGHKYKKYNILEEYQDYIYTNLGLTKNDLATETILRTVANSFYFSSLEKKITERQISDGLVFDTW
DpdA/TGT_4	WP_160962446.1		cellular_organisms__Bacteria__Proteobacteria__delta_epsilon_subdivisions__Deltaproteobacteria__Desulfovibrionales__Desulfovibrionaceae__Desulfovibrio__Desulfovibrio_aerotolerans	MRLAISSPRINDILVYKAIFRDHKINVLITYASKVDKEAFQETYRDEIGCLLLDSGAYTLNKSQWTRQMFDIAKKYGHFASAAASCYDLMFNLDEDFSIYGREANLRNQLYLERHGVDAIPVVHDLFRGEIEYYIGQGYKIVAIGQCEEGRAFDQMESAVWRFHNKGVLVHIFGNTNYNHLAGMPAWSSDSSSWSRYLKYGNVMWWNNHKEPTTKNPGYDRLYFPKDNSQPDPKRGNFYLTYNHRKEFEEYLGNTLNIEIGHLLGVNRVQYRNLLNIVFFTEMERRITAAHAKNGWSFKC
DpdA/TGT_4	WP_160961725.1		cellular_organisms__Bacteria__Proteobacteria__delta_epsilon_subdivisions__Deltaproteobacteria__Desulfovibrionales__Desulfovibrionaceae__Desulfovibrio__Desulfovibrio_aerotolerans	MSIKIYLSSFDLNVLLKYKEMRPEAELNVLLSYGTVKGDYYDMIVTHRDKINSLILDSGAFTYNYAKESLREKIDLDGFACYCQTFNNQFDFIFNFDKNFKATGYDDNCKCQKQLEEKGIKNLVPVVHDYRGLNTDEVGEYLKNYEIISLGMSEDKKDDFVVGGIVKRIKDAGKKVHLLGVSSYNRLKDLPIDYNDSSNWAQAQKFGYVYFWNYPYNPDKAEIMLRFRDSEPDREDNKLIYFEDYDYRPEVEQYIKNELSITYRDLYGHNATFCRQLVNTHYFVTLQDHVRAAHKANGFDTIYP
[truncated: 287 more rows]

## Sheet: taxonomy
xsm	cellular_organisms__Bacteria__Terrabacteria_group	11
xsm	cellular_organisms__Bacteria__Proteobacteria	2
dpda2	Viruses__Duplodnaviria__Heunggongvirae	9
med16like	cellular_organisms__Bacteria__Proteobacteria	308
med16like	Viruses__Duplodnaviria__Heunggongvirae	27
med16like	cellular_organisms__Bacteria__FCB_group	9
med16like	cellular_organisms__Bacteria__PVC_group	4
med16like	cellular_organisms__Bacteria__Terrabacteria_group	3
[truncated: 77 more rows]
